# Supplementary material for: Utilization of functional agro-waste residues for oyster mushroom production: Nutritions and active ingredients in healthcare
Source: Front Plant Sci. 2023 Jan 4;13:1085022. doi: 10.3389/fpls.2022.1085022 (PMC9846735; doi:10.3389/fpls.2022.1085022)
Supplement: Supplementary Table 1 — Overview of metabolomics data. [file Table_1.xlsx]

## Sheet: Sheet1
Metabolite_ID	Mode_ID	Metabolite	m/z	Retention time	Mode	Adducts	Formula	KEGG Compound ID	Library ID	CAS ID	log2_FoldChange(CSL/CONTROL)	Pvalue	Control1	Control2	Control3	Control4	Control5	Control6	CSL1	CSL2	CSL3	CSL4	CSL5	CSL6	QC11	QC2	QC3	QC4
metab_0	pos_1	-	220.117	1.3153	pos	-	-	-	-	-	-0.268	0.376741	8.30867e+06	7.00817e+06	8.70464e+06	7.85747e+06	7.20998e+06	6.77986e+06	3.47337e+06	3.04457e+06	1.13206e+07	3.97853e+06	8.0232e+06	8.25185e+06	5.45069e+06	5.17908e+06	5.07146e+06	4.96982e+06
metab_1	pos_2	-	414.32	6.41917	pos	-	-	-	-	-	0.7114	0.282007	1.59368e+06	1.91536e+06	482201	337926	412568	776138	1.70405e+06	1.18662e+06	579842	2.90893e+06	2.48701e+06	168424	1.33468e+06	1.31355e+06	1.29794e+06	1.24088e+06
metab_2	pos_3	9,10-DHOME	337.234	6.40347	pos	M+Na, 2M+K, M+K, M+2Na-H, M+H-H2O	C18H34O4	C14828	HMDB0004704	-	0.2159	0.64259	1.10879e+07	1.0512e+07	3.77266e+06	3.33171e+06	3.27569e+06	5.05177e+06	3.40248e+06	5.3247e+06	1.36542e+07	5.47137e+06	8.17432e+06	6.98196e+06	6.22583e+06	5.86601e+06	5.58966e+06	5.5505e+06
metab_3	pos_4	Sucrose	381.078	0.584283	pos	M+K, 2M+Na, 2M+K, M+Na, M+H-2H2O	C12H22O11	C00089	HMDB0000258	57-50-1	-0.061	0.917806	5.55414e+07	5.51662e+07	4.84051e+07	5.65061e+07	4.72478e+07	3.5602e+07	2.02029e+07	2.65862e+07	1.40331e+08	1.39155e+07	3.75925e+07	4.74934e+07	4.18438e+07	4.10915e+07	4.03628e+07	4.13715e+07
metab_4	pos_5	-	218.983	0.4999	pos	-	-	-	-	-	-0.4574	0.535723	93920.8	97583.8	179288	183677	158622	115916	29785.9	41563.7	102539	31713.4	23216.2	374950	84914.8	67041.9	70085.1	79274.1
metab_5	pos_6	-	183.084	0.83605	pos	-	-	-	-	-	-0.6296	0.00840023	834565	814373	859662	921704	737296	517400	376224	332619	741824	458733	529187	589656	598951	516214	501206	484497
metab_6	pos_7	-	276.143	0.947983	pos	-	-	-	-	-	-2.2139	0.0225859	7.40332e+06	9.02796e+06	5.52229e+07	6.45487e+07	5.10588e+07	3.9238e+07	4.93458e+06	3.11809e+07	771532	8.15746e+06	3.53718e+06	240315	2.07492e+07	1.98555e+07	1.94749e+07	1.92723e+07
metab_7	pos_8	N-(1-Deoxy-1-fructosyl)phenylalanine	310.128	1.25853	pos	M+H-H2O, M+Na, M+H, M+H-2H2O	C15H21NO7	-	HMDB0037846	87251-83-0	-1.8844	0.0027501	1.82713e+07	1.53482e+07	2.61862e+07	2.87987e+07	2.3989e+07	2.173e+07	2.46986e+06	2.35425e+07	946940	6.55134e+06	2.06542e+06	805888	1.2881e+07	1.21264e+07	1.21685e+07	1.22981e+07
metab_8	pos_9	-	291.047	0.933983	pos	-	-	-	-	-	-1.076	0.0621305	639039	664542	358250	288974	370883	445836	77329.4	52039.9	663946	127634	303451	88393.2	202023	204473	210140	214502
metab_9	pos_10	Floionolic acid	297.242	5.19745	pos	M+H-H2O, M+H, M+Na, M+H-2H2O	C18H36O5	C19621	HMDB0034295;LMFA02000147	17705-68-9	1.7761	0.256293	349752	403337	298754	250393	360156	412877	554033	4.60159e+06	549573	1.0344e+06	320618	47589.5	1.17538e+06	1.10017e+06	1.06119e+06	1.03656e+06
metab_10	pos_11	-	223.169	5.27167	pos	-	-	-	-	-	4.0961	0.349177	12513.4	14589.9	97485.3	62770.3	79319.9	113615	42183.2	6.2785e+06	74799	43069.9	45754.5	19357.1	1.02002e+06	945165	901041	886382
metab_11	pos_12	-	387.179	5.18295	pos	-	-	-	-	-	-0.418	0.0537682	3.88752e+06	3.45124e+06	3.45125e+06	4.08572e+06	3.32712e+06	2.61254e+06	2.08168e+06	2.2768e+06	3.71499e+06	1.64773e+06	2.32263e+06	3.53539e+06	2.99118e+06	2.7599e+06	2.56416e+06	2.59502e+06
metab_12	pos_13	9,12,13-TriHOME	295.226	4.92668	pos	M+H-2H2O, 2M+Na, M+Na, M+K	C18H34O5	C14833	HMDB0004708;LMFA02000014	-	0.0816	0.928717	475799	650441	1.95678e+06	1.89123e+06	1.8348e+06	2.86735e+06	1.00916e+06	6.44926e+06	653482	1.10388e+06	608539	414892	1.97501e+06	1.95051e+06	1.89932e+06	1.79441e+06
metab_13	pos_14	(6R,8Z)-6-Hydroxy-3-oxotetradecenoic acid	221.153	4.88088	pos	M+H-H2O, M+Na, M+H, M+H-2H2O	C14H24O4	-	HMDB0062363	-	1.9416	0.383812	8163.36	8582.36	48780.9	34897.1	44725.9	50863.5	34399.1	633293	16729.7	25844.2	21055.3	21605.5	112374	106245	101265	95331.2
metab_14	pos_15	-	266.123	0.61225	pos	-	-	-	-	-	0.1408	0.869522	424810	387022	878532	1.09931e+06	849339	556349	441312	2.77917e+06	274199	617760	453142	59857	1.16972e+06	1.15037e+06	1.08252e+06	1.08517e+06
metab_15	pos_16	-	222.988	0.555983	pos	-	-	-	-	-	0.6992	0.177403	1.3175e+06	1.18908e+06	487158	483358	507256	533303	1.48975e+06	539161	497996	1.22708e+06	1.21081e+06	2.36993e+06	916383	933855	884482	894507
metab_16	pos_17	-	206.102	1.00403	pos	-	-	-	-	-	-0.324	0.385475	1.02158e+06	834830	428110	428671	420439	353139	506555	233036	664416	353370	479811	548213	518753	507139	494299	497176
metab_17	pos_18	-	269.174	2.45298	pos	-	-	-	-	-	3.8621	0.191611	41374.2	21610.2	10621.2	5682.76	7447.49	11018.6	115494	26938.2	71726.9	101205	84495.9	1.02162e+06	76745.5	73896.1	69909.7	68033.7
metab_18	pos_19	4-Hydroxyphenylacetylglutamine	282.097	2.40707	pos	M+H, M+Na, M+H-H2O, M+H-2H2O	C13H15NO6	-	-	-	-0.8096	0.214048	1.48262e+06	1.11053e+06	350759	310976	318203	434775	223541	396002	287579	387020	299479	693097	418777	394618	389314	393631
metab_19	pos_20	(+)-15,16-Dihydroxyoctadecanoic acid	339.25	6.8886	pos	M+Na, 2M+K, M+H-H2O, M+H-2H2O	C18H36O4	-	HMDB0031008	-	0.792	0.252298	990084	1.07611e+06	357380	342774	345893	614272	568867	652240	2.62072e+06	1.01958e+06	1.36377e+06	227301	834193	829642	790387	822501
metab_20	pos_21	-	416.336	6.8582	pos	-	-	-	-	-	0.1896	0.73777	1.0637e+06	970674	324137	273545	310407	334639	615210	640092	219141	1.18543e+06	941201	136349	547367	612510	579651	601439
metab_21	pos_22	-	358.294	5.70862	pos	-	-	-	-	-	-0.492	0.345303	1.14316e+06	1.10003e+06	380541	342572	263258	399568	262100	364915	426174	503824	698888	324504	466086	510103	483211	452434
metab_22	pos_23	PE(16:0/0:0)	454.292	8.0988	pos	M+H, M+Na, 2M+H, M+H-H2O	C21H44NO7P	-	LMGP02050002;HMDB0011503	-	-1.4789	0.0173447	1.05761e+07	9.74503e+06	4.29019e+06	4.35059e+06	4.85222e+06	3.73612e+06	2.46941e+06	661750	4.42824e+06	889708	1.15843e+06	3.86433e+06	2.96548e+06	2.8273e+06	2.85114e+06	2.73138e+06
metab_23	pos_24	-	595.491	8.68613	pos	-	-	-	-	-	0.9597	0.241437	1.93172e+07	2.12111e+07	4.39095e+06	3.52375e+06	3.79539e+06	6.29691e+06	9.22001e+06	8.1737e+06	4.3116e+07	1.38552e+07	3.5305e+07	4.17737e+06	1.38467e+07	1.33419e+07	1.30322e+07	1.33244e+07
metab_24	pos_25	-	307.226	6.40347	pos	-	-	-	-	-	-0.3022	0.745543	184380	127426	42686.3	37309.8	33227.4	39232.4	12479.9	21966	66163.3	20211.6	20684.2	235021	29229.8	35523.9	36909.2	34537.8
metab_25	pos_26	-	360.31	6.22262	pos	-	-	-	-	-	-0.2639	0.743996	1.40824e+06	1.18653e+06	162170	134138	127045	204488	223725	463831	631194	492765	821154	51260.6	479902	482674	470460	461326
metab_26	pos_27	-	281.247	5.99485	pos	-	-	-	-	-	0.4503	0.735159	60956.1	55024.8	70111.3	51622.3	44942.4	55267.2	8395.06	371427	11554.6	42538.5	26478.6	1307.77	135604	128354	129931	122067
metab_27	pos_28	-	249.184	5.66233	pos	-	-	-	-	-	3.3195	0.325316	0	0	11215.6	8583.38	22904.6	15776	46611.3	518676	1269.21	11511.7	2215.2	3538.46	94592.8	96518.7	92395.2	88164.1
metab_28	pos_29	-	127.039	0.27125	pos	-	-	-	-	-	-0.0316	0.88909	386347	392350	385606	419091	408836	333607	294807	243460	562087	262781	370055	542210	264872	309232	314994	309624
metab_29	pos_30	-	286.958	0.4999	pos	-	-	-	-	-	-0.6632	0.360816	68106.2	79093.5	161404	179532	146489	114678	16359.2	32164.8	103455	20674.2	10970.7	289545	58482.5	56397.8	58941.5	73728.7
metab_30	pos_31	-	201.072	0.513967	pos	-	-	-	-	-	0.0913	0.819519	25075.7	16643.6	8035.18	12168.9	8613.4	9395.52	8723.63	15571.8	25340.2	13348.9	7751.18	14420.3	13519.5	15932.1	14734.2	15065.7
metab_31	pos_32	-	308.217	0.513967	pos	-	-	-	-	-	-0.095	0.895654	775904	662860	1.2646e+06	1.36469e+06	1.08322e+06	1.11494e+06	722102	3.20998e+06	91032.7	1.31398e+06	316708	213036	1.00571e+06	955115	984531	1.01932e+06
metab_32	pos_33	-	318.202	0.513967	pos	-	-	-	-	-	-0.7261	0.00235346	37254.5	27764.7	36574.8	39225.6	31633.6	34683.6	30679.2	23809.9	22764	21944.1	16277	9747.09	26577.6	27306.5	27761.5	27597.1
metab_33	pos_34	-	123.04	0.513967	pos	-	-	-	-	-	-0.3912	0.52666	404369	431003	743295	784136	657358	547614	166077	252997	500406	213156	142394	1.4454e+06	351870	355711	383680	372019
metab_34	pos_35	-	683.999	0.527967	pos	-	-	-	-	-	3.2971	0.000230723	55230.7	36323.8	0	0	0	3100.33	198508	95951.4	109327	127045	241493	158077	58886.1	70289	75693.1	88792
metab_35	pos_36	-	213.074	0.541983	pos	-	-	-	-	-	2.9631	2.95e-05	74859.3	36493.3	1087.76	4556.79	3028.05	5956.95	148269	119796	131491	167726	221507	193594	151802	154965	147002	154423
metab_36	pos_37	-	208.972	0.555983	pos	-	-	-	-	-	-0.3878	0.0584338	71648	74617.8	48072.3	51129.1	62684.4	57187.9	64818.4	37850.8	34421.6	50657.6	55716.2	35765.1	55428.9	54385.7	54708.9	55437.1
metab_37	pos_38	-	248.112	0.626233	pos	-	-	-	-	-	0.2158	0.78893	191049	171544	387820	493642	362947	242320	203760	1.20907e+06	139429	291540	239438	64434.7	536751	497181	464990	480163
metab_38	pos_39	-	290.138	1.08828	pos	-	-	-	-	-	-1.4532	0.00582559	62177.9	55524.6	33768.1	32715.3	28961	30311.8	3447.23	28267.8	23233.2	2991.64	9401.13	21572.7	17514.3	20914.8	15523.6	15298.2
metab_39	pos_40	-	267.133	1.1875	pos	-	-	-	-	-	1.1005	0.000170617	114509	91114.5	65237.5	71829	66256	69784.4	183940	144840	183746	135281	153666	225098	118860	108589	110067	119125
metab_40	pos_41	-	217.154	1.21623	pos	-	-	-	-	-	0.698	0.0337639	80208.7	90930.6	118839	107861	124574	132163	229257	266293	140870	193694	139157	92614.9	189873	171324	176905	169907
metab_41	pos_42	-	181.049	1.3153	pos	-	-	-	-	-	3.2841	0.0797054	1860.18	727.286	1199.72	1336.36	0	576.846	6638.46	1251.32	815.387	2476.73	19013.6	25333.2	1830.42	739.902	993.174	3608.08
metab_42	pos_43	-	180.065	1.3865	pos	-	-	-	-	-	-0.5677	0.103231	242852	297159	234082	234642	221928	167698	153900	87326.3	148457	69618.2	147254	336916	146361	147225	142848	143062
metab_43	pos_44	-	418.161	1.42888	pos	-	-	-	-	-	0.98	0.220459	22637.8	25928.7	1619.73	1335.06	5781.6	2995.34	43118.3	19934.1	8502.1	1693.66	26967.7	18721.8	8484.75	9631.15	12864.1	14622.5
metab_44	pos_45	-	192.101	1.37198	pos	-	-	-	-	-	-0.2126	0.352857	142287	127376	138298	132025	124467	115533	169466	162833	81784.2	109151	76134.3	73725.6	116613	110440	111422	112189
metab_45	pos_46	Dexpanthenol	206.138	1.3153	pos	M+H, M+ACN+Na, M+K	C9H19NO4	C05944	HMDB0004231	-	2.3546	0.0453994	10638	6025.11	11420.1	10944.4	10154.9	5436.96	32916.3	21942.6	41328	20373.5	36159.5	126641	411528	399364	394376	396011
metab_46	pos_47	-	239.149	1.52837	pos	-	-	-	-	-	0.3326	0.411247	131458	121380	103698	112632	85115.9	80023.1	99927.8	281121	112257	139723	76648.6	89099.3	117685	118520	121199	115350
metab_47	pos_48	-	154.036	1.57047	pos	-	-	-	-	-	0.1082	0.825561	4061.97	4287.64	3644.04	4493.69	3146.44	2254.33	2277.29	931.925	8729.08	1512.81	5608.79	4532.14	3328.85	3934.51	2657.67	3790.98
metab_48	pos_49	-	214.107	1.2725	pos	-	-	-	-	-	0.6024	0.0184221	202102	190705	165073	176305	158793	133430	241490	201090	353346	179627	237132	345682	222382	216668	212268	202073
metab_49	pos_50	-	244.154	1.68378	pos	-	-	-	-	-	-0.5808	0.294076	2.9819e+07	2.68262e+07	9.0345e+06	8.89824e+06	9.4735e+06	1.04997e+07	1.64419e+07	7.36828e+06	5.83504e+06	1.58521e+07	1.54453e+07	2.27499e+06	1.25153e+07	1.17465e+07	1.12957e+07	1.12334e+07
metab_50	pos_51	-	223.096	1.71278	pos	-	-	-	-	-	0.3453	0.401214	197135	204292	60250.5	57897.1	53607.9	68325	102977	86070	160827	163387	169627	132099	108586	114224	103577	107031
metab_51	pos_52	-	188.091	1.64128	pos	-	-	-	-	-	-0.2034	0.0786139	190133	196835	158897	153733	150462	154257	148994	163692	134696	134138	168797	121920	142628	150235	149460	151187
metab_52	pos_53	-	311.112	1.79933	pos	-	-	-	-	-	1.984	0.188179	5934.22	6416.15	4060.25	1937.78	2483.8	3910.67	6082.16	685.351	7966.64	2693.51	55564.8	24886.1	2769.46	1824.73	5120.21	5660.56
metab_53	pos_54	-	212.128	1.77047	pos	-	-	-	-	-	0.14	0.812673	3008.55	11366.3	31846.3	31784.1	32157.5	30213.9	7913.51	40138.7	24534	8920.98	14117.3	59056.1	10328.9	17027.4	16393.7	16518.2
metab_54	pos_55	-	244.096	1.93093	pos	-	-	-	-	-	-0.0173	0.890289	156978	184751	210167	215822	199827	174586	162708	248585	174117	183307	163283	196501	172694	162176	167792	161218
metab_55	pos_56	-	252.086	2.02113	pos	-	-	-	-	-	2.8291	0.0715493	69579.7	47025.6	26387.7	24416	21016.6	18525.3	526483	43948.7	40355.8	593371	227613	38863.5	158130	144440	140478	148505
metab_56	pos_57	-	291.133	2.00622	pos	-	-	-	-	-	-0.0696	0.684854	77056.3	87563.1	90195.9	88974.4	83079.5	73965.3	81746.4	119337	54614.7	72699.6	66690.2	82168.6	80171.7	74346.9	73134	72491.5
metab_57	pos_58	-	216.123	2.11323	pos	-	-	-	-	-	0.0082	0.966388	170964	158495	161495	171095	160382	146646	262056	124419	156591	162901	141178	127429	171566	160125	153506	156417
metab_58	pos_59	-	243.133	2.1595	pos	-	-	-	-	-	0.4991	0.306886	303250	354410	265961	237829	256803	321561	694325	231682	102158	744430	472942	213311	352929	321012	320305	323896
metab_59	pos_60	-	282.133	2.18965	pos	-	-	-	-	-	0.3674	0.305411	102408	87674.8	113703	111807	99635.5	86341.5	129337	118228	78581.2	111005	83376.9	255520	107224	101862	101362	95461.5
metab_60	pos_61	-	486.226	2.14443	pos	-	-	-	-	-	0.2594	0.723947	562.322	7324.25	64625.3	63263.2	89476.2	83770.2	96241.3	122634	3359.33	118425	7778.46	21454.4	63116.2	56642.9	56593	61224.3
metab_61	pos_62	-	266.102	2.48498	pos	-	-	-	-	-	-2.2174	0.00486897	638432	534876	237302	215161	224088	250224	69671.9	75996.8	82263	58272.4	67608.2	97752.9	138994	137106	131676	133444
metab_62	pos_63	-	296.148	2.54685	pos	-	-	-	-	-	-2.5252	4.44e-05	100267	192769	115482	103765	118073	147655	12268.7	48837	12573	16282.2	12114.1	33074	47489.7	47078.5	47538.4	43560.5
metab_63	pos_64	-	416.148	2.57823	pos	-	-	-	-	-	2.4816	0.0888239	16101.4	51711	173861	124549	159313	197674	1.79742e+06	292141	632427	71573	1.24581e+06	0	538458	479689	463383	474106
metab_64	pos_65	-	210.075	2.1595	pos	-	-	-	-	-	-0.6107	0.000977686	21180.4	23473.1	26612.9	30623.6	26731.7	21091.8	16737.9	18355.2	12079.5	15448.7	19800.9	15622.2	18761.9	13445.9	15542.9	18021.2
metab_65	pos_66	-	338.152	2.42238	pos	-	-	-	-	-	-0.5499	0.0605399	49350.8	38648.2	64080.9	51816.7	59216.9	57302.6	66400.1	43196.5	18364.1	29739.7	38892.1	22278.3	41111.3	42913.1	42250.3	40007.2
metab_66	pos_67	-	315.133	2.42238	pos	-	-	-	-	-	-0.1853	0.487041	365733	277968	235459	209023	213609	243488	266543	304074	98414.2	327436	173010	189505	221545	217084	219130	213954
metab_67	pos_68	-	293.101	2.39078	pos	-	-	-	-	-	4.2942	0.0948277	4349.68	6643.4	13937	13512.9	13515.7	6131.04	258842	40303.2	77612	82691.1	648305	31949.7	152002	154340	152105	144605
metab_68	pos_69	Curcumenone	507.295	3.1191	pos	M+H-H2O, 2M+K, M+H	C15H22O2	C17492	LMPR0103400001;HMDB0033253	100347-96-4	3.1449	0.00064967	51945.5	28347	15828.5	12450.6	12883.9	17743.9	159117	60975	305916	179304	275158	250741	115307	102314	103711	104201
metab_69	pos_70	-	280.117	2.06773	pos	-	-	-	-	-	-0.2797	0.0695491	117909	122733	121772	123974	115768	114577	109617	75621.8	95617.8	65316.8	110532	133730	87653.2	89844.2	86210.8	89768
metab_70	pos_71	Dihydrocoumarin	149.059	1.2725	pos	M+H-H2O, M+H, M+ACN+H	C9H8O2	C02274	-	-	-0.5044	0.103899	2.44064e+06	2.05465e+06	1.51889e+06	1.44223e+06	1.58223e+06	1.66548e+06	1.51959e+06	1.76074e+06	833806	1.99915e+06	1.0431e+06	389768	1.56569e+06	1.46153e+06	1.42201e+06	1.41319e+06
metab_71	pos_72	-	265.143	3.349	pos	-	-	-	-	-	5.1149	0.0235741	3079.87	2125.95	3207.59	2445.19	2379.52	3909.11	37568.7	34210.6	41928.8	259312	140448	80723.9	60774.9	57815.6	57050.8	55674.2
metab_72	pos_73	-	166.086	1.2725	pos	-	-	-	-	-	-0.59	0.0504455	3.14386e+07	2.65421e+07	1.96129e+07	1.8676e+07	2.06857e+07	2.16488e+07	1.76147e+07	2.02003e+07	1.12362e+07	2.45902e+07	1.35697e+07	4.86764e+06	1.9975e+07	1.82675e+07	1.79746e+07	1.71347e+07
metab_73	pos_74	-	288.18	3.53108	pos	-	-	-	-	-	0.7583	0.0650699	17003.6	24004.3	26209.7	25476.5	28788.8	42694.2	67207.7	75045.5	23279	38068.5	44448.4	29660	42234.3	44494.3	42296.2	39195
metab_74	pos_75	-	242.174	3.5162	pos	-	-	-	-	-	0.4561	0.0918587	17675.5	19314.4	21629	21503.8	22134.3	24803.8	45673.9	28425.2	30786.5	19129.7	32083	18204.8	28113.6	26047.5	26990.8	26050.3
metab_75	pos_76	-	230.138	1.21623	pos	-	-	-	-	-	-1.0189	0.00181009	681176	937008	1.32295e+06	1.2875e+06	1.18112e+06	957526	441859	318922	861619	408351	614757	496751	823591	749577	732476	733615
metab_76	pos_77	-	239.163	3.95767	pos	-	-	-	-	-	2.1964	0.0673818	19636.8	16530.1	61344.1	57284.1	79299.1	68603.2	353856	585246	61963.6	268105	56907	61328.7	202925	187127	185207	180292
metab_77	pos_78	-	449.229	3.98757	pos	-	-	-	-	-	-2.4009	0.0180761	13165.1	26229.8	272108	283928	272363	287219	50890.9	59186.5	6584.38	42680.4	36412	22938.1	84079.2	77241.4	85892.6	82641.7
metab_78	pos_79	-	229.143	3.85112	pos	-	-	-	-	-	1.6862	0.0277326	11123.2	14446.4	37577.8	35371.6	37745.4	50012.3	145222	168448	42823.3	159467	45435.1	38078.6	78791.7	75758.3	71330.2	68634.3
metab_79	pos_80	-	267.158	4.33708	pos	-	-	-	-	-	1.2694	0.000182211	78186.7	89355.7	72454.1	71034.5	64838.6	113455	152375	220535	259152	174451	226910	146143	169732	147486	150312	149756
metab_80	pos_81	-	441.298	4.6544	pos	-	-	-	-	-	1.3267	4.22e-05	1.11197e+06	730463	501972	406148	445247	795342	1.51402e+06	1.4538e+06	2.00214e+06	1.43873e+06	1.8395e+06	1.76254e+06	1.16897e+06	1.087e+06	1.09976e+06	1.08773e+06
metab_81	pos_82	-	371.24	4.56422	pos	-	-	-	-	-	3.9942	0.00876503	12109.1	8352.8	717.637	463.74	0	2614.69	50282.2	144838	51763	56014.6	75998.9	7685.85	49235.1	43618.6	44662.3	39617.2
metab_82	pos_83	-	288.252	5.34535	pos	-	-	-	-	-	2.1832	0.317827	8120.87	11112.7	7128.69	4768.14	4897.56	9320.04	3957.1	161186	12476.6	5228.78	7178.18	15930	47627.4	52728.4	50789	48996.6
metab_83	pos_84	-	380.278	6.41917	pos	-	-	-	-	-	1.4238	0.0916889	181865	155064	42003.4	52024.3	48811.4	91987.3	115000	408421	224439	574909	185320	25882	236670	239611	230926	231354
metab_84	pos_85	-	353.268	6.6001	pos	-	-	-	-	-	-1.4213	0.00131163	8.80412e+06	1.01995e+07	9.26983e+06	7.31809e+06	9.50641e+06	1.10513e+07	2.55554e+06	9.30722e+06	1.41236e+06	4.0267e+06	2.07544e+06	1.58678e+06	5.79014e+06	5.41573e+06	5.11715e+06	5.17657e+06
metab_85	pos_86	-	337.273	6.93362	pos	-	-	-	-	-	-0.1692	0.815764	3.65548e+07	2.84157e+07	4.21588e+06	3.92641e+06	4.08413e+06	5.71534e+06	6.9347e+06	8.57161e+06	1.70699e+07	1.13547e+07	2.06113e+07	9.19592e+06	1.16247e+07	1.09897e+07	1.07637e+07	1.04409e+07
metab_86	pos_87	-	311.257	7.06695	pos	-	-	-	-	-	1.8937	0.0617638	556450	369853	28868	16706.2	31607	66878	96025	386611	1.47588e+06	919961	849377	249576	410625	397715	391265	393499
metab_87	pos_88	-	442.294	7.14162	pos	-	-	-	-	-	-0.4917	0.409821	83975.1	92595.8	137419	113838	136215	213808	68318.4	234840	18797	188509	34223.2	8501.63	111499	111391	103768	112045
metab_88	pos_89	-	522.282	7.2614	pos	-	-	-	-	-	0.1872	0.741495	1.33059e+08	1.09674e+08	2.42114e+07	2.20811e+07	2.50018e+07	3.60555e+07	3.8492e+07	3.48685e+07	1.10119e+08	4.79058e+07	9.13949e+07	7.58106e+07	5.53502e+07	5.39197e+07	5.35495e+07	5.18442e+07
metab_89	pos_91	LPA(18:2(9Z,12Z)/0:0)	435.25	7.54495	pos	M+H, M+Na, 2M+H	C21H39O7P	-	LMGP10050017;HMDB0007856	-	0.1458	0.780808	5.24876e+06	3.14497e+06	1.46424e+06	1.43976e+06	1.61178e+06	1.22714e+06	1.7674e+06	1.61487e+06	2.74018e+06	2.71489e+06	5.35079e+06	1.45156e+06	2.40624e+06	2.24794e+06	2.21716e+06	2.21482e+06
metab_90	pos_92	-	440.276	7.72078	pos	-	-	-	-	-	0.6705	0.333793	708065	672777	105257	97601	126958	160954	461590	212184	632652	198108	381862	1.09261e+06	306573	317796	304160	317181
metab_91	pos_93	-	433.305	7.70618	pos	-	-	-	-	-	0.6015	0.507618	113787	96844.5	19726.2	16332.6	19253.8	40538.6	72389.1	45012.3	2002.16	71111.9	34638.9	239876	35050.6	42661.3	40233.6	41495.3
metab_92	pos_94	-	445.315	7.98353	pos	-	-	-	-	-	-1.4802	0.0198814	238715	322439	704509	640363	599515	327737	135133	39763.2	70243.7	118664	121045	530736	169435	184374	197433	197052
metab_93	pos_95	PS(18:2(9Z,12Z)/20:1(11Z))	814.557	8.1273	pos	M+H, M+Na, M+H-H2O	C44H80NO10P	-	HMDB0112430;LMGP03010357	-	-1.5538	0.148697	844587	1.29134e+06	6.74552e+06	6.27216e+06	5.53827e+06	1.82636e+07	2.11838e+06	5.48829e+06	145948	4.44199e+06	999104	74929.3	4.26547e+06	3.72562e+06	3.78319e+06	3.732e+06
metab_94	pos_96	-	736.489	8.21432	pos	-	-	-	-	-	0.1793	0.880092	5834.4	21001.2	366472	282604	288618	2.21784e+06	486417	1.48143e+06	0	1.53759e+06	98017.7	0	637742	602162	645708	629380
metab_95	pos_97	5,9-Epidioxy-3-hydroxyergost-7-en-6-one	409.309	8.07002	pos	M+H-H2O, M+H, M+H-2H2O	C28H44O4	-	HMDB0032667	211486-17-8	-0.2335	0.118862	9.02419e+06	8.58489e+06	9.0386e+06	8.90038e+06	8.85036e+06	8.39739e+06	9.27238e+06	5.70047e+06	5.74874e+06	6.72351e+06	7.24475e+06	1.02171e+07	7.26964e+06	7.08843e+06	6.96048e+06	6.93828e+06
metab_96	pos_98	-	1041.68	8.04188	pos	-	-	-	-	-	2.6708	0.242978	186834	116263	830822	811708	824617	468391	580418	1.21513e+06	1.481e+07	471808	3.53935e+06	6256.06	1.8481e+06	1.51565e+06	1.47447e+06	1.37322e+06
metab_97	pos_99	-	423.344	8.52405	pos	-	-	-	-	-	-1.0953	0.36121	796737	648112	31496.3	24418.9	21212.5	117454	47525.6	25144.2	205083	149974	315702	23906.4	146699	130142	124294	124732
metab_98	pos_100	-	669.469	8.7444	pos	-	-	-	-	-	-1.9636	0.00207127	1.22689e+06	2.9867e+06	4.02733e+06	3.81128e+06	4.10988e+06	5.17217e+06	1.60694e+06	1.01348e+06	64974	2.13221e+06	280763	371629	1.69505e+06	1.60526e+06	1.51527e+06	1.57651e+06
metab_99	pos_101	-	597.507	8.92123	pos	-	-	-	-	-	1.0602	0.185937	6.77508e+06	7.66554e+06	2.09966e+06	1.90662e+06	2.21131e+06	2.15816e+06	4.86712e+06	3.25342e+06	1.6641e+07	6.60717e+06	1.54799e+07	727532	5.95908e+06	5.57504e+06	5.34519e+06	5.48486e+06
metab_100	pos_102	-	425.377	9.03968	pos	-	-	-	-	-	3.2519	0.332886	12593.6	12136.3	1621.21	2662.67	1313.59	26274.8	3919.69	46.911	15783.6	13004.1	22183.7	484274	22900.9	23361.9	28690.9	26447.2
metab_101	pos_103	-	609.508	9.05557	pos	-	-	-	-	-	0.5573	0.430782	5.54262e+06	5.58611e+06	2.31907e+06	2.26014e+06	1.8879e+06	2.90826e+06	1.09058e+06	3.56539e+06	1.25144e+07	2.9653e+06	8.42759e+06	1.60872e+06	3.7308e+06	3.49062e+06	3.37912e+06	3.5335e+06
metab_102	pos_104	-	611.524	9.25042	pos	-	-	-	-	-	0.8898	0.260892	2.06062e+06	1.98963e+06	773338	685346	588339	904969	467596	1.51486e+06	5.23567e+06	1.42053e+06	3.80705e+06	528482	1.49554e+06	1.39451e+06	1.26126e+06	1.36606e+06
metab_103	pos_105	-	800.506	9.32775	pos	-	-	-	-	-	-0.5036	0.340392	298194	480494	405409	389876	524134	364949	159148	776514	225937	469863	18616.8	87209.7	427275	433612	406535	447451
metab_104	pos_106	-	748.51	9.2658	pos	-	-	-	-	-	0.3705	0.614447	33193.9	30042.2	64030.5	60137.5	82785.6	115016	177246	155297	3213.6	139844	19413	2986.4	48689.5	65453.5	69227.8	95396.3
metab_105	pos_107	-	324.289	8.02668	pos	-	-	-	-	-	-1.0285	0.201314	2.80277e+06	2.36312e+06	685139	599315	706556	1.0057e+06	384452	220872	181041	575036	408561	2.23147e+06	673288	608888	610808	638103
metab_106	pos_108	13(S)-HODE	279.231	9.69675	pos	M+H-H2O, M+H, M+H-2H2O	C18H32O3	C14762	-	-	-0.2525	0.521371	3.92311e+06	4.46037e+06	2.73882e+06	2.63122e+06	2.49163e+06	3.2574e+06	1.07086e+06	2.26379e+06	3.86343e+06	1.56418e+06	1.87494e+06	5.73379e+06	2.57263e+06	2.51985e+06	2.50024e+06	2.50287e+06
metab_107	pos_109	DG(15:1(9Z)/18:2(9Z,12Z)/0:0)[iso2]	577.482	9.68233	pos	M+Na, M+K, M+H	C36H64O5	-	LMGL02010457	-	-0.0591	0.922963	6.24662e+06	6.9126e+06	3.0323e+06	2.81711e+06	2.70219e+06	3.36297e+06	1.72615e+06	1.41347e+06	4.63696e+06	2.00805e+06	3.13894e+06	1.11441e+07	2.86557e+06	2.67196e+06	2.78687e+06	2.74905e+06
metab_108	pos_110	-	520.472	9.91542	pos	-	-	-	-	-	0.5892	0.132712	167101	176105	59338.3	57978.2	60445.2	72791.4	77900.5	154843	187945	116597	142267	213695	92490.8	116534	125053	113767
metab_109	pos_111	-	534.487	10.0715	pos	-	-	-	-	-	0.2573	0.6229	612586	535902	109098	118551	139282	142636	203510	233154	233831	449613	428919	432744	256818	245331	222443	222216
metab_110	pos_112	N-(2R-Hydroxyhexadecanoyl)-2S-amino-9-methyl-4E,8E-octadecadiene-1,3R-diol	548.503	10.2085	pos	M+H-H2O, M+H, M+H-2H2O	C35H67NO4	-	HMDB0040132	-	-0.0973	0.811575	4.46695e+06	4.17552e+06	2.32956e+06	2.65726e+06	2.53545e+06	2.27812e+06	1.79204e+06	1.84208e+06	2.46694e+06	2.30179e+06	2.43907e+06	6.39762e+06	2.4495e+06	2.28661e+06	2.28887e+06	2.30352e+06
metab_111	pos_113	-	888.619	10.2403	pos	-	-	-	-	-	0.903	0.0182308	294806	297329	472521	521705	529429	468361	686915	1.01285e+06	1.26114e+06	361780	698986	810422	779055	719407	726190	693020
metab_112	pos_115	-	700.534	9.91542	pos	-	-	-	-	-	0.3275	0.495077	1.97324e+06	2.02882e+06	541385	613251	625807	621987	812239	872587	1.20022e+06	1.26257e+06	1.41845e+06	2.47066e+06	861336	954931	990755	984596
metab_113	pos_116	-	561.487	9.91542	pos	-	-	-	-	-	0.0893	0.883913	4.52371e+06	5.36235e+06	1.99625e+06	1.9246e+06	1.93407e+06	2.30286e+06	1.80901e+06	1.17476e+06	8.60521e+06	1.84678e+06	3.25305e+06	2.50659e+06	2.31037e+06	2.44852e+06	2.50923e+06	2.55905e+06
metab_114	pos_117	-	158.048	14.0525	pos	-	-	-	-	-	-0.2183	0.314305	112714	106440	96933.2	93370.6	83323.6	70374.6	65118.3	53689.5	112755	58374.7	82497.6	111629	73694.7	78864.6	80057	66450.8
metab_115	pos_118	-	174.956	14.0665	pos	-	-	-	-	-	-0.7134	0.00572238	26045.2	20801.7	20165.4	20730.1	18509.9	15492.3	10906.1	7947.18	17056.6	7680.9	13041	17617.2	18144.4	15019.7	12421.4	11270.7
metab_116	pos_119	-	522.354	8.0988	pos	-	-	-	-	-	1.5503	0.19792	2.56976e+07	2.23404e+07	2.33277e+07	2.40358e+07	2.2409e+07	2.06179e+07	2.70075e+07	4.43332e+07	2.22509e+08	3.02527e+07	7.37036e+07	7.60914e+06	4.94189e+07	4.63298e+07	4.62605e+07	4.52901e+07
metab_117	pos_120	-	127.039	14.5961	pos	-	-	-	-	-	-0.1157	0.551662	1.2109e+06	1.18748e+06	1.24339e+06	1.46216e+06	1.38132e+06	1.09311e+06	899205	858347	1.71018e+06	920293	1.08256e+06	1.5239e+06	871257	953906	973826	1.08287e+06
metab_118	pos_121	-	368.279	7.91178	pos	-	-	-	-	-	-0.3146	0.232801	236451	234747	166578	166346	169947	211993	234809	188655	50514.2	209522	134501	135696	148916	157705	153183	150829
metab_119	pos_122	-	658.423	7.91178	pos	-	-	-	-	-	-0.7825	0.00173943	2.61795e+07	2.64429e+07	2.50609e+07	2.50317e+07	2.6711e+07	2.53143e+07	2.20868e+07	1.39671e+07	4.18312e+06	1.76782e+07	1.32828e+07	1.87598e+07	1.74814e+07	1.69606e+07	1.65572e+07	1.64001e+07
metab_120	pos_123	-	425.289	7.67763	pos	-	-	-	-	-	-1.397	0.00304937	366620	406949	278451	290488	299103	208400	70425.6	41484.3	184809	38679	81200.7	285899	157589	167510	169475	162185
metab_121	pos_124	-	478.292	7.67763	pos	-	-	-	-	-	0.4881	0.257854	8.20583e+07	9.00041e+07	4.00494e+07	3.96101e+07	4.43007e+07	4.9713e+07	6.08077e+07	5.69014e+07	1.45376e+08	6.43335e+07	1.19207e+08	3.82909e+07	6.9314e+07	6.65877e+07	6.6287e+07	6.47479e+07
metab_122	pos_125	-	299.257	7.50045	pos	-	-	-	-	-	1.781	0.049955	76749.5	54203.8	2153.57	981.048	1811.22	6437.58	22376.2	38586.4	153609	125581	106907	42095.9	32873.3	45698	49234.9	47285.2
metab_123	pos_126	-	491.276	7.2164	pos	-	-	-	-	-	-1.3047	0.000633851	309544	240711	302102	313143	400460	288282	95409.5	123249	88793.6	58910.7	110349	273919	157543	160177	155985	152972
metab_124	pos_127	-	430.352	7.11187	pos	-	-	-	-	-	1.4566	0.133769	142421	219014	42382.7	20332.4	35011.9	105211	240382	137637	96435.5	459935	613260	1370.91	208707	217501	207574	204407
metab_125	pos_128	-	415.211	5.78455	pos	-	-	-	-	-	-0.3959	0.0708379	3.11088e+06	2.59941e+06	2.44898e+06	3.12961e+06	2.32851e+06	2.02365e+06	1.57699e+06	1.66445e+06	2.71032e+06	1.33377e+06	1.80806e+06	2.79361e+06	2.30487e+06	2.19846e+06	2.05525e+06	2.00559e+06
metab_126	pos_129	-	371.278	6.01065	pos	-	-	-	-	-	-2.3053	0.00114561	3.12264e+06	3.12296e+06	1.37523e+06	1.17992e+06	1.39889e+06	2.14166e+06	355903	321962	434029	338320	487299	559406	925698	866911	847907	820323
metab_127	pos_130	-	294.242	6.40347	pos	-	-	-	-	-	0.8246	0.0324759	107225	131818	85958.9	84521.5	86287.7	76254.6	139947	155622	127086	266803	85148.8	238527	133020	127804	124049	118285
metab_128	pos_131	-	402.32	6.34368	pos	-	-	-	-	-	2.237	0.0708691	224508	185172	45344	38533.1	42608	60778.8	115060	258061	1.00352e+06	422195	1.01168e+06	3653.94	304957	303482	300266	285118
metab_129	pos_132	-	372.31	6.38847	pos	-	-	-	-	-	1.2577	0.106114	33199.7	28366.9	4186.31	4173.18	1837.98	7903.46	19471.1	25679.9	41485.7	42172.8	61680.6	0	18940.9	25757.5	27360	23924.8
metab_130	pos_134	-	311.221	6.32773	pos	-	-	-	-	-	-0.925	0.00800322	215369	251412	400823	399431	348850	404745	97436.9	330089	165707	207816	140995	122174	248295	241296	224141	220084
metab_131	pos_135	-	464.336	6.2824	pos	-	-	-	-	-	7.161	0.328427	0	0	1109.41	0	0	10.9996	0	155841	7.28918	2335.31	2152.82	3.73867	22474.7	16549.1	30163.3	25694.6
metab_132	pos_136	-	149.132	6.25218	pos	-	-	-	-	-	-0.5497	0.011527	27446.2	25455.4	23962.2	23713.4	22801.9	30573.8	10147.4	26240.5	21113.8	14251.4	14393.3	19024.8	18928.2	18317.7	19632.6	20035.2
metab_133	pos_137	-	433.234	5.93608	pos	-	-	-	-	-	-0.2244	0.712088	676058	750496	1.82741e+06	1.55378e+06	2.13108e+06	2.08046e+06	738721	3.52865e+06	319030	1.74715e+06	1.18748e+06	199154	1.45945e+06	1.43694e+06	1.44062e+06	1.43045e+06
metab_134	pos_138	-	423.274	5.97997	pos	-	-	-	-	-	-1.066	0.0197823	98493.5	145011	156098	128255	150544	195232	54106.5	183524	34157.7	81843.9	34884.1	28780.7	101903	110300	116620	107486
metab_135	pos_139	-	536.334	5.87532	pos	-	-	-	-	-	-1.4527	0.059955	1.20185e+06	1.31019e+06	1.09203e+07	1.1811e+07	1.02437e+07	1.55482e+07	2.53475e+06	6.5458e+06	2.84961e+06	2.09963e+06	3.94929e+06	666474	4.73246e+06	4.68266e+06	4.67653e+06	4.62711e+06
metab_136	pos_140	-	400.305	5.84482	pos	-	-	-	-	-	1.8466	0.0243587	404895	370103	179411	145092	167021	264989	408999	628928	1.62412e+06	944242	1.64832e+06	253572	630850	629455	644015	615418
metab_137	pos_141	13S-HpOTrE(gamma)	293.21	5.6773	pos	M+H-H2O, M+Na, M+H-2H2O	C18H30O4	-	LMFA02000112	-	-1.1277	0.0097299	411733	507524	991328	1.14966e+06	875772	664642	190947	551476	489270	293280	329619	250817	440461	440306	428910	421376
metab_138	pos_142	-	639.357	5.4504	pos	-	-	-	-	-	2.493	0.0392451	27320.8	32329.4	0	0	0	7094.28	12201.3	30107.6	157479	43650.5	72385.9	59913.1	30749.4	35413.8	41284.9	33023.3
metab_139	pos_143	-	283.19	5.526	pos	-	-	-	-	-	7.2181	0.171405	0	450.194	0	0	0	0	11987.7	47581.7	0	6438.97	1021.35	0	5424.93	6938.56	8952.55	7853.02
metab_140	pos_144	L-Menthyl (R,S)-3-hydroxybutyrate	207.174	5.34535	pos	M+H-2H2O, M+H-H2O, M+H	C14H26O3	-	HMDB0032370	108766-16-1	6.7084	0.343756	0	0	4448.29	1645.46	3675.85	7172.41	1300.75	1.76674e+06	1821.68	177.678	436.006	1277.45	284541	255071	245343	236707
metab_141	pos_145	-	313.236	5.28678	pos	-	-	-	-	-	-0.2117	0.768201	1.797e+06	2.26333e+06	6.85631e+06	6.74644e+06	6.85389e+06	9.64429e+06	2.57228e+06	1.59148e+07	2.79784e+06	4.16161e+06	3.23757e+06	814303	6.42118e+06	5.88051e+06	5.62468e+06	5.54981e+06
metab_142	pos_146	-	171.101	4.92668	pos	-	-	-	-	-	0.0664	0.943298	3204.94	5156.69	25622.9	23863.7	22602.6	35911.4	13183.4	76835.9	6693.31	13935.2	5766.33	5432.08	23894.6	24519.3	23781.5	22317.4
metab_143	pos_147	-	452.297	5.00093	pos	-	-	-	-	-	2.1375	0.321318	5785.32	6393.42	35909.7	31012.6	38840.8	82579.9	86484.8	683340	1065.18	81774.1	17758.9	11884.2	121408	112065	109802	105465
metab_144	pos_148	-	253.143	4.23013	pos	-	-	-	-	-	0.1148	0.761948	134465	137613	111257	105040	135617	109124	214936	67343.5	114672	125538	233446	37900	117857	115197	112946	112507
metab_145	pos_149	-	193.158	4.89605	pos	-	-	-	-	-	-0.1707	0.346941	328240	323044	307709	337362	302533	261811	219643	256433	382319	180841	245963	367847	273916	267996	247920	248097
metab_146	pos_150	-	116.071	0.61225	pos	-	-	-	-	-	-0.4337	0.168393	3.86266e+06	4.20037e+06	6.79209e+06	7.02421e+06	7.17402e+06	6.56605e+06	4.97293e+06	7.65546e+06	3.48826e+06	5.42393e+06	2.9072e+06	1.92289e+06	4.73966e+06	4.87252e+06	4.77103e+06	4.82447e+06
metab_147	pos_151	-	143.081	0.61225	pos	-	-	-	-	-	0.7277	0.166346	150041	147147	62392.5	56846.4	53973	57049.3	74938.5	73234.1	271765	92678	146457	214393	94072	88112.2	89640.9	87965.1
metab_148	pos_152	-	129.066	0.626233	pos	-	-	-	-	-	0.5714	0.139711	285802	228342	143935	135200	145868	151981	293773	105429	246386	217093	286234	472415	192808	185696	173520	172145
metab_149	pos_153	-	197.092	0.626233	pos	-	-	-	-	-	1.3488	0.0342283	20487	20012.5	5449.85	6987.27	8311.73	5321.04	19622.8	15956.9	31455.8	16145.3	29300.5	57074.6	11817.1	21085.6	14722.2	14912.5
metab_150	pos_154	-	309.128	0.640217	pos	-	-	-	-	-	-0.5179	0.266495	3.55388e+06	3.22963e+06	3.35986e+06	3.61506e+06	2.63951e+06	2.55466e+06	1.8797e+06	5.86626e+06	304371	2.45848e+06	1.4454e+06	1.28198e+06	2.91767e+06	2.82217e+06	2.63639e+06	2.67541e+06
metab_151	pos_155	-	348.069	0.6542	pos	-	-	-	-	-	-1.9477	0.00812564	1.89706e+06	1.70167e+06	5.63236e+06	7.35619e+06	5.39722e+06	3.35519e+06	723779	1.82489e+06	1.68345e+06	959134	811347	566154	1.85236e+06	1.75169e+06	1.73105e+06	1.77245e+06
metab_152	pos_156	-	307.078	0.598267	pos	-	-	-	-	-	-1.53	0.00055394	95939.1	105244	164951	184936	166976	125161	74520.1	21042.2	87721	33015.1	42259.4	33417.4	55544.6	72486.3	62998.3	65804
metab_153	pos_157	-	223.972	0.5703	pos	-	-	-	-	-	-1.1505	8.7e-05	150165	156638	171398	196270	187506	133416	55025.5	45491.1	80803.6	70132.6	76019.4	120931	88127.6	85266.3	87566.7	81884.3
metab_154	pos_158	-	268.051	0.598267	pos	-	-	-	-	-	-2.0112	2.5e-05	6.24451e+06	6.07451e+06	9.5363e+06	9.19992e+06	9.94758e+06	7.42513e+06	1.15732e+06	1.2075e+06	2.93117e+06	1.28762e+06	1.68566e+06	3.74389e+06	3.33784e+06	3.29329e+06	3.19667e+06	3.23155e+06
metab_155	pos_159	(S)-5'-Deoxy-5'-(methylsulfinyl)adenosine	314.091	0.7801	pos	M+H, M+K, M+H-H2O	C11H15N5O4S	-	HMDB0033662	897-42-7	1.9058	0.0559637	415012	650447	1.34659e+06	1.30631e+06	1.44547e+06	1.41956e+06	6.91058e+06	5.72025e+06	203785	7.97846e+06	3.82189e+06	34955	3.3974e+06	3.21049e+06	3.25487e+06	3.18595e+06
metab_156	pos_160	L-Carnitine	162.112	0.598267	pos	M+H, M+ACN+Na, M+H-H2O	C7H15NO3	C00318	HMDB0000062	541-15-1	-0.3918	0.269325	2.38341e+07	1.88789e+07	1.28318e+07	1.23828e+07	1.21978e+07	1.13926e+07	6.24595e+06	5.30358e+06	2.02976e+07	9.34514e+06	1.4165e+07	1.43981e+07	1.0342e+07	1.00183e+07	9.70267e+06	9.74958e+06
metab_157	pos_161	-	212.851	0.541983	pos	-	-	-	-	-	-0.3918	0.149735	588211	632285	304484	320317	364753	363707	337962	222258	286745	386861	422373	305464	301804	313294	313995	315198
metab_158	pos_162	-	127.039	0.83605	pos	-	-	-	-	-	0.3081	0.731636	209487	187577	172367	211862	165763	103481	45274.9	58275.5	775817	36789.8	119391	265138	103807	112211	106447	125263
metab_159	pos_163	-	218.186	0.527967	pos	-	-	-	-	-	-0.1044	0.44417	66078.5	55692.9	44315.3	43791.1	42484.1	42635.4	51430.7	44109.5	48283.5	39638.8	43230.7	47704.2	41107.3	41572	43987.1	45741.4
metab_160	pos_164	-	321.128	0.878033	pos	-	-	-	-	-	0.8959	0.333998	41088.4	28476.2	8660.6	17211.5	6473.94	7581.25	12529.4	8498.5	101192	10308.3	38671.6	32534.1	18002.9	15413.4	14938.3	14382
metab_161	pos_165	-	493.213	0.961967	pos	-	-	-	-	-	9.4338	0.192052	36.6456	23.3706	12.883	25.8844	1.46444	2.2905	53046.1	28.3693	9401.59	22.687	8415.99	0	53429.5	53541.2	55284.5	44504.4
metab_162	pos_166	-	165.075	0.892017	pos	-	-	-	-	-	-0.0465	0.766118	201609	235229	353555	362112	340040	292017	274849	268095	296042	352601	249020	287369	254449	252595	241234	245656
metab_163	pos_167	-	154.133	0.527967	pos	-	-	-	-	-	-0.0919	0.705848	140259	140685	92912.8	81031.2	92658	103374	154887	57114.5	116601	78455.2	99172.3	104522	112872	113895	107247	113433
metab_164	pos_168	-	128.019	0.4999	pos	-	-	-	-	-	-0.3813	0.530327	525397	554029	979090	993794	840313	675533	223590	323051	691511	269089	178058	1.82197e+06	441333	451975	496105	484476
metab_165	pos_169	-	113.964	0.0337333	pos	-	-	-	-	-	-0.5218	0.0154787	428767	407983	376511	395046	374448	295067	230449	183664	380039	185788	248416	358198	350727	273534	254180	240551
metab_166	pos_170	-	182.092	0.121783	pos	-	-	-	-	-	0.4588	0.0151848	10431.6	9207.65	9765.53	8637.69	9261.81	8160.01	15444.9	9497.2	12508.6	11621.5	10558.4	16601.2	8565.27	10158.9	10223.9	11268.9
metab_167	pos_171	-	241.999	0.4999	pos	-	-	-	-	-	-0.4063	0.624557	244668	285728	651587	670796	562666	433836	67559.3	127589	392979	91808.6	50530.3	1.41949e+06	217012	220107	241026	268997
metab_168	pos_172	-	231.034	0.48545	pos	-	-	-	-	-	-0.5998	0.157786	12185.4	13303	17442	18908.1	17223.6	12638.7	5551.6	5394.94	17333.9	4825.09	4847.46	22555.6	8183.77	9825.25	10205.2	9573.28
metab_169	pos_173	-	242.102	0.1727	pos	-	-	-	-	-	-0.0659	0.763001	27843.5	28191.5	28380.5	32463.2	30456.3	24698.6	21777.7	17714	39983.2	19295.4	26861.9	38718.6	20791.7	22895	24061	24427
metab_170	pos_174	-	177.054	0.27125	pos	-	-	-	-	-	-0.166	0.423052	10342.7	10464.6	10575.9	11261.1	11317.3	8766.95	7541.59	6415.43	13547.1	6547.62	8821.44	13038.6	7476.59	8256.79	7981.73	7777.96
metab_171	pos_175	-	128.951	0.0552333	pos	-	-	-	-	-	-0.4588	0.0257566	156580	150558	139698	149885	143887	112219	88073	71349.8	148270	75113.2	99174.2	138521	132379	107250	103114	96920.5
metab_172	pos_176	-	240.952	0.4999	pos	-	-	-	-	-	-0.6698	0.373367	13200.8	15115.3	33602.1	39533.5	29302.1	21133.4	3714.97	5498.99	21646.9	3533.65	2010.99	59069.1	11916.7	12211.9	11462.1	14151.3
metab_173	pos_177	-	397.042	0.513967	pos	-	-	-	-	-	-0.9896	0.00105167	27329.3	31097.8	33097.2	33392.7	36223.1	31262.1	13950.2	12550.9	14096.6	11390.7	12497.8	32409.8	21209	23671.5	20407.7	23920.4
metab_174	pos_178	-	414.105	0.4999	pos	-	-	-	-	-	0.0458	0.926801	20516.1	15190.6	12568.7	8033.25	10818	15053.2	7672.33	7421.97	28505.3	9750.6	4568.9	26911.1	14771.9	14159.6	13400.9	16386.5
metab_175	pos_179	-	337.968	0.4999	pos	-	-	-	-	-	-0.8728	0.233074	5554.88	5622.39	11994.3	14644.4	9912.72	8106.07	437.366	1580.26	8654.44	1307.16	0	18512	5006.72	5690.43	3534.41	5478.77
metab_176	pos_180	-	202.191	0.513967	pos	-	-	-	-	-	0.575	0.171465	25086.6	28708.1	8718.78	7516.38	7940.01	13755.1	24397.4	22466.7	19821.9	35376.4	24641.3	9935.48	19694.7	18631.8	16844.5	19625.1
metab_177	pos_181	-	117.04	0.4999	pos	-	-	-	-	-	-0.2459	0.75369	1470.21	1658.8	3604.58	3619.57	3309.95	2525.13	720.635	1163.87	2653.98	651.881	179.082	8281.67	1072.65	1577.69	1419.52	2147.66
metab_178	pos_182	-	100.025	0.513967	pos	-	-	-	-	-	-0.3616	0.561179	137722	144969	261664	265996	222115	179709	59303.2	86927.2	178380	73993.6	46329.9	498489	119483	121757	132011	130621
metab_179	pos_183	-	215.087	0.513967	pos	-	-	-	-	-	-0.7567	0.0263712	51226	48971.6	35196.3	41786.4	41119	41556.4	38532.9	26031.4	10236.2	45183.6	28630	5180.88	37684.4	35446.3	37951.1	32535.6
metab_180	pos_184	-	275.207	0.513967	pos	-	-	-	-	-	1.1722	0.0433427	60185.7	43460.2	20947.3	16601.9	20500.1	21193.4	78825.9	31267	49569.1	102097	117631	32750.9	43203.8	46142.3	44644.4	47169.4
metab_181	pos_185	-	293.181	0.513967	pos	-	-	-	-	-	-0.2538	0.714597	66049.9	45057.8	56509.3	57445.4	38970	40817.5	20370.9	135725	1428.47	73546.8	12649.7	11950.1	44308.7	46590.3	43803	50896.9
metab_182	pos_186	-	754.193	0.513967	pos	-	-	-	-	-	2.9281	0.0390468	27094.6	13295.4	0	0	0	0	102927	42002.5	0	88338.5	74151.4	0	27881.5	11271.6	17823.6	18978.2
metab_183	pos_187	-	316.986	0.513967	pos	-	-	-	-	-	-1.2364	0.128499	4843.72	8590.5	18321.8	12841.2	13018.7	10249.4	0	650.856	7011.27	0	0	21142	2925.24	3681.08	4267.67	2596.04
metab_184	pos_188	-	301.171	0.513967	pos	-	-	-	-	-	0.7734	0.472816	8164	3096.12	93.9811	122.832	147.067	882.868	4364.4	3159.24	0	10012.8	3703.28	138.615	3214.89	4016.27	1940.82	2559.45
metab_185	pos_189	-	101.028	0.513967	pos	-	-	-	-	-	-0.414	0.535792	3144.74	3346.54	6682.39	6833.44	5608	4471.78	1530.46	1761.66	4238.83	1488.97	926.492	12635.2	2926.46	2718.6	3326.05	3145.77
metab_186	pos_190	-	86.0716	0.513967	pos	-	-	-	-	-	-0.7577	0.118313	3768.19	2549.49	1950.35	1720.88	1609.23	2434.55	1692.45	1657.48	174.256	3172.98	1395.88	206.309	1854.45	2075.02	2186.49	1895.85
metab_187	pos_191	-	132.132	0.527967	pos	-	-	-	-	-	-0.6487	0.0912141	88117.7	53462.9	44243.8	42495.9	34731.2	44493.1	16685.2	35576.6	16696.6	55358.5	28944.7	42900.7	35453.3	33539.8	35206.9	35438.6
metab_188	pos_192	-	721.955	0.541983	pos	-	-	-	-	-	3.217	0.00221033	21287.1	11237.5	1763.27	625.816	954.582	2319.44	57287	38207	42039	53635.8	119859	44062	21683.1	30203.4	34512	42840.5
metab_189	pos_193	-	161.98	0.527967	pos	-	-	-	-	-	-0.2678	0.65414	3237.71	7434.96	2766.84	3492.34	5123.95	4416.99	381.69	941.722	8951.79	2133.72	2239.7	7339.64	953.854	4218.63	5182.53	4423.78
metab_190	pos_194	-	267.058	0.527967	pos	-	-	-	-	-	-0.3942	0.232389	12669.9	12702	6767.33	6887.92	10508.7	9027.5	4863.95	5432.6	6751.68	10345.9	3919.99	13245.8	7326.06	9753.24	8380.37	8157.52
metab_191	pos_195	-	231.988	0.541983	pos	-	-	-	-	-	0.0424	0.898915	92338.7	67762.5	33685.2	34983.8	37645	45961.8	70766.2	39808.2	28689.3	63356.4	70839.2	48244.4	51031.4	52830.7	50205.8	51673.4
metab_192	pos_196	-	209.008	0.541983	pos	-	-	-	-	-	0.0378	0.965338	11736.2	13115.2	1060.49	1881.64	2403.77	3045.38	1956.89	4396.78	16756.5	7828.88	3185.63	0	5834.85	10443.8	9077.48	11551.1
metab_193	pos_197	-	214.849	0.555983	pos	-	-	-	-	-	-0.3934	0.234346	99050.5	128511	47712.7	47790.1	70268.6	61474.3	59427.2	40607.2	44741.6	73827.9	73937.9	53708.5	45759.5	51016.8	60121.4	60340.6
metab_194	pos_198	-	291.974	0.555983	pos	-	-	-	-	-	1.4473	0.0796296	9925.84	20188.6	47077.9	43713.3	36592.7	54441.3	66665.4	17545.2	189284	11784.6	144657	148019	66322.8	57064.1	54892.7	59736.4
metab_195	pos_199	-	206.885	0.555983	pos	-	-	-	-	-	-1.462	0.0163753	49421.1	64992.3	37937.3	44623.1	40404.5	26574.2	1774.25	3810.25	54672.5	3942.25	12342.9	19267.5	15701.9	19520.8	16497.9	18276.9
metab_196	pos_200	-	122.924	0.555983	pos	-	-	-	-	-	-1.1542	0.00118591	92677.2	107743	92350.1	108259	93894.5	72069.5	29787.3	24656.9	88883.2	20005.3	42502.1	48920.6	54815.4	52226.7	47283.6	45205.5
metab_197	pos_201	-	288.227	0.555983	pos	-	-	-	-	-	0.6166	0.097167	56546.1	62684.4	49761.2	49642.2	59963.3	51240.1	63166.3	59664.9	145987	58995.7	120556	57343	66058.4	65295.6	56143.6	62991.9
metab_198	pos_202	-	251.052	0.5703	pos	-	-	-	-	-	-2.5866	2.02e-05	40348.4	48636.3	72816.2	80610.1	67500	51954.7	4020.89	12808.2	15729.4	6914.91	6456.4	14313.1	20380.6	20864.8	17617.5	21857.4
metab_199	pos_203	-	281.063	0.5703	pos	-	-	-	-	-	-3.9327	0.00781498	7019.94	4175.34	9748.01	27620.4	17928.2	10286.8	0	5027.72	0	0	0	0	2050.37	3076.59	2144.19	3233.15
metab_200	pos_204	-	290.063	0.584283	pos	-	-	-	-	-	-1.1178	0.0995128	72273.4	73163.4	333176	381295	291670	235498	79896.7	301776	0	123063	44295.7	90138.3	149202	153295	149346	149373
metab_201	pos_205	-	353.083	0.61225	pos	-	-	-	-	-	-1.1477	0.0148368	666406	815179	1.24093e+06	1.3033e+06	1.16338e+06	648642	550416	136465	1.03424e+06	178670	287015	448038	539212	529082	537838	541808
metab_202	pos_206	-	209.138	0.598267	pos	-	-	-	-	-	1.0465	0.0202657	181617	147726	69059.4	81741.5	88266.3	94301.3	185180	98142.2	197919	208699	330976	347899	167131	132817	147188	151167
metab_203	pos_207	-	236.175	0.598267	pos	-	-	-	-	-	-0.2786	0.54551	32882.9	37368.6	117970	133931	99010.2	69050.6	61154.1	138554	56597.5	61567.9	58753.8	27508	81493.8	76573.5	72428.6	78995
metab_204	pos_208	-	309.165	0.668183	pos	-	-	-	-	-	-1.3695	0.0753978	342538	280895	897384	1.20878e+06	838852	656694	137839	1.02654e+06	0	408766	62105.4	0	493731	465857	453396	466953
metab_205	pos_209	-	278.123	0.61225	pos	-	-	-	-	-	-1.6166	0.0595053	30726.5	56537	213351	286754	174652	126468	8204.13	170135	51169.1	37662.8	7971.79	14588.6	83394	87493.6	77971.7	79119.8
metab_206	pos_210	-	176.091	0.61225	pos	-	-	-	-	-	0.1514	0.336913	230368	214265	251173	263359	249790	216420	271611	170328	335063	228395	257633	320076	264708	245471	233023	226711
metab_207	pos_212	-	261.144	0.61225	pos	-	-	-	-	-	0.1338	0.756533	8977.56	10287.3	2673.52	4241.22	2541.63	2593.15	6203.7	4259.91	7890.23	6275.63	6576.5	3152.2	6420.25	4533.54	5069.76	4833.44
metab_208	pos_213	-	282.118	0.626233	pos	-	-	-	-	-	-0.8694	0.209215	171402	203791	577304	749479	546038	411995	212477	762714	0	357186	122178	1433.73	339083	337742	324209	345868
metab_209	pos_214	-	275.134	0.626233	pos	-	-	-	-	-	2.5568	0.0735019	95912	58519.5	666.401	292.234	0	8751.03	164265	31342.7	34353	120687	152116	463073	75809.3	85568.6	65697.2	77305.9
metab_210	pos_215	-	256.117	0.626233	pos	-	-	-	-	-	12.0081	0.0169231	0	0	0	0	0	0	2857.66	1258.62	7702.99	0	4023.92	8871.45	0	3254.24	1999.74	1447.14
metab_211	pos_216	-	319.16	0.626233	pos	-	-	-	-	-	1.6387	0.00879773	146676	109752	8710.99	10107.4	5164.57	4266.9	106877	133263	162616	150219	114021	219458	108086	98700.2	92895.6	92693.6
metab_212	pos_217	-	256.069	0.6542	pos	-	-	-	-	-	5.5559	0.0272108	4122.58	1060.45	0	0	0	1616.97	86862.7	2360.47	2515.73	53859.6	44566.4	129721	24082.8	16086.3	19898.2	25292.9
metab_213	pos_218	-	248.123	0.626233	pos	-	-	-	-	-	3.2626	0.104999	0	2686.56	0	0	0	1168.9	3264.1	1577.21	5427.03	4325.11	1257.72	21151.3	1163.83	2180.12	1985.75	1140.57
metab_214	pos_219	-	395.094	0.626233	pos	-	-	-	-	-	-0.3549	0.691393	9244.83	6351.1	17263.3	20801.8	18302.7	0	8271.4	0	34188.6	0	0	13811.4	9429.81	9074.51	2790.1	5625.15
metab_215	pos_220	-	362.137	0.640217	pos	-	-	-	-	-	-3.7506	0.00447177	19910.7	80880.9	275517	332886	280680	219335	0	45060.6	26819.3	5254.54	606.402	12096.3	42177.2	47863.7	47093	46426.4
metab_216	pos_221	-	295.149	0.640217	pos	-	-	-	-	-	-1.0431	0.188872	549045	418580	898963	1.19184e+06	786944	451918	114676	1.47616e+06	41054.8	353420	68828.3	31256.5	570270	541112	516702	536533
metab_217	pos_222	-	326.143	0.640217	pos	-	-	-	-	-	-2.7824	0.019146	10237.5	10620.6	49723.8	73232.6	47528.1	26664	632.721	27809.2	3220.42	0	0	23.8345	10059.3	8970.48	7897.49	8150.67
metab_218	pos_223	-	204.123	0.6542	pos	-	-	-	-	-	-1.5923	0.0546829	805792	1.3478e+06	1.09428e+07	1.07554e+07	1.07009e+07	7.39902e+06	1.87247e+06	1.20361e+06	6.63679e+06	305760	2.27967e+06	1.61478e+06	3.30838e+06	3.09346e+06	2.95783e+06	2.95244e+06
metab_219	pos_224	-	264.107	0.724133	pos	-	-	-	-	-	-0.5212	0.193394	267936	250564	430195	595452	428940	294813	174355	552368	189899	252970	279781	130902	312785	305151	286520	291043
metab_220	pos_225	L-Glutamate	130.05	0.794083	pos	M+H-H2O, M+H	C5H9NO4	C00025;C00217;C00302	HMDB0060475;HMDB0003339;HMDB0000148	-	0.5904	0.0954341	1.12112e+07	9.58719e+06	6.47254e+06	6.70899e+06	6.54542e+06	5.80336e+06	1.12118e+07	5.71766e+06	9.75014e+06	1.11738e+07	1.17431e+07	2.01581e+07	8.68332e+06	8.38339e+06	8.31226e+06	8.52155e+06
metab_221	pos_226	L-Threonine	84.0447	0.794083	pos	M+H-2H2O, M+H	C4H9NO3	C00188	HMDB0000167	72-19-5	0.537	0.0528294	1.43837e+06	1.28481e+06	912071	930221	907485	824936	1.64195e+06	962712	1.15793e+06	1.54584e+06	1.51784e+06	2.31179e+06	1.17965e+06	1.14412e+06	1.13569e+06	1.18141e+06
metab_222	pos_227	-	104.071	0.6542	pos	-	-	-	-	-	1.1111	0.0544731	403740	305008	279057	285464	261845	239420	505521	433730	1.36315e+06	463067	746905	320672	528916	518752	494755	483780
metab_223	pos_228	-	225.086	0.6542	pos	-	-	-	-	-	-0.07	0.778608	662594	616613	453028	450557	449168	357102	340643	325203	585400	370123	489343	736816	444735	419451	420841	413900
metab_224	pos_229	-	185.098	0.682167	pos	-	-	-	-	-	-1.0288	0.211295	5971.13	4124.48	1775.21	6405.94	4553.46	4228.87	0	0	0	9535.49	0	3726.32	0	212.5	859.083	0
metab_225	pos_230	-	418.154	0.696167	pos	-	-	-	-	-	0.5994	0.671286	257586	318634	139077	191800	138990	83166.3	34356.2	105997	1.37584e+06	21939.5	135090	37698.8	147909	156591	153096	163145
metab_226	pos_231	-	258.109	0.640217	pos	-	-	-	-	-	1.2586	0.110409	1.06385e+06	2.36793e+06	9.58119e+06	9.35724e+06	7.90487e+06	7.25268e+06	1.16532e+07	3.77639e+06	3.33107e+07	2.3211e+06	1.79238e+07	2.08032e+07	9.37734e+06	8.85028e+06	8.55232e+06	8.59054e+06
metab_227	pos_232	-	284.16	0.626233	pos	-	-	-	-	-	2.7097	0.0681472	3993.7	0	0	0	0	1662.08	17135.8	5758.23	0	6394.82	6426.81	1282.68	4277.37	8745.65	5529.78	7408.93
metab_228	pos_233	-	337.089	0.626233	pos	-	-	-	-	-	0.7732	0.411226	1953.21	6631.71	11902.6	8514.37	6520.11	0	11491.6	0	21762	307.474	2069.17	25078.1	3315.26	5202.8	4886.33	5641.25
metab_229	pos_234	-	368.013	0.738133	pos	-	-	-	-	-	-1.1283	0.0185569	116015	107307	82135.4	60923.8	77114	78004.5	25210.6	71199	12669	94012.9	33230.6	2244.45	53970.3	55105.9	66318.2	58673.7
metab_230	pos_235	-	131.053	0.738133	pos	-	-	-	-	-	0.7644	0.0789546	562498	460214	262769	265690	262034	248062	543732	274289	468683	530842	602050	1.08187e+06	429057	407679	395752	408793
metab_231	pos_236	-	212.091	0.892017	pos	-	-	-	-	-	1.6054	0.00769184	78588.4	77365.6	59730.5	61659.7	57055.5	44018.3	150907	98750.5	281154	98853.6	198804	322943	119613	112196	113625	113240
metab_232	pos_237	-	271.068	0.766117	pos	-	-	-	-	-	2.3105	0.0117233	20604	15323.8	23728.8	9289.46	23710.2	11458.4	145868	22982.7	83029.6	93806.2	145215	25577.6	73273.6	74363.4	74150.3	73412.5
metab_233	pos_238	-	126.055	0.7801	pos	-	-	-	-	-	0.201	0.32915	527592	534983	574370	583642	527632	491070	473314	473140	842918	480923	576562	876681	511993	489659	490811	489042
metab_234	pos_239	-	462.057	0.7801	pos	-	-	-	-	-	2.7481	0.00182154	140331	71675.6	0	5094.32	0	7611.25	196910	90591.5	254353	228278	324978	414582	199830	172787	189973	191928
metab_235	pos_240	-	142.05	0.794083	pos	-	-	-	-	-	-0.0367	0.936697	19276.5	14821.3	17488.4	16839.8	14837.9	15424.5	10495.8	13032	8064.42	11203.3	12530.9	40883.4	11648.6	12175.5	12135.8	11232.2
metab_236	pos_241	-	228.097	0.7801	pos	-	-	-	-	-	-0.4131	0.208587	89167.2	52860.4	54696.8	49497.2	50729.4	42403.9	34681.7	27091.2	47367.4	30979.8	34657.3	80077.2	47402.2	44277.3	42625.3	35791.2
metab_237	pos_243	-	101.06	0.7801	pos	-	-	-	-	-	0.2648	0.554652	10617.9	10672.6	10397.9	8736.87	10528.5	4942.93	9155.9	4934.87	24810.6	6570.35	12696.2	8991.06	8935.56	8841.67	9196.59	8886.88
metab_238	pos_244	-	611.061	0.7801	pos	-	-	-	-	-	-0.9573	0.222637	102123	179777	198335	180173	187258	112662	2609.31	28304.3	75310.4	10639.6	14039.2	363692	71997.6	77128.2	85185.9	70049.5
metab_239	pos_245	-	159.095	0.794083	pos	-	-	-	-	-	1.0511	0.348717	296003	284381	21562	22422.4	26817.5	24669.9	48673.9	63823.7	755094	85849.1	201960	245007	112672	100611	99781	99101.2
metab_240	pos_246	-	328.09	0.794083	pos	-	-	-	-	-	2.1054	0.03336	14301	12385.8	5475.1	0	0	2481.15	44773.9	1125.47	22586.5	6470.68	37372.6	36741.6	20444.8	18633.5	20800.9	19224.1
metab_241	pos_247	-	189.086	0.892017	pos	-	-	-	-	-	1.2192	0.0108024	102348	93706	41000.3	38833.8	37386.7	58040.7	186046	66478.6	197209	81359.8	188790	144625	112383	100669	101211	96861.8
metab_242	pos_248	-	344.133	0.808067	pos	-	-	-	-	-	-1.6346	0.00163065	2.22892e+06	2.04885e+06	2.85401e+06	3.46729e+06	2.73108e+06	2.19492e+06	372443	2.50322e+06	658703	879742	315945	269886	1.58641e+06	1.44689e+06	1.39568e+06	1.3533e+06
metab_243	pos_249	2-Hydroxycinnamic acid	165.054	0.82205	pos	M+H-H2O, M+H	C9H8O3	C01772	HMDB0134028;HMDB0062655;HMDB0002641	583-17-5	-0.5673	0.0785333	5.72493e+06	5.23218e+06	2.6371e+06	2.76252e+06	2.94728e+06	2.80195e+06	2.59678e+06	2.28258e+06	2.49427e+06	3.35689e+06	2.45886e+06	1.72962e+06	3.11628e+06	2.88374e+06	2.76792e+06	2.73974e+06
metab_244	pos_250	-	182.081	0.82205	pos	-	-	-	-	-	-0.4784	0.1184	8.42316e+06	7.77229e+06	3.93835e+06	4.0633e+06	4.33385e+06	4.07412e+06	4.0297e+06	3.38014e+06	4.49287e+06	4.81019e+06	3.85574e+06	2.83455e+06	4.74397e+06	4.37795e+06	4.29701e+06	4.23959e+06
metab_245	pos_251	-	246.144	0.892017	pos	-	-	-	-	-	0.4148	0.297232	426822	317127	155329	153062	158920	253714	431699	276732	116488	527845	266000	334268	321353	311147	278465	285461
metab_246	pos_252	-	145.049	0.850033	pos	-	-	-	-	-	0.1489	0.859236	451638	420656	444271	567254	435729	276173	97603.2	136920	1.69328e+06	65320.2	284768	600007	267572	273689	263333	276289
metab_247	pos_253	-	136.075	0.82205	pos	-	-	-	-	-	-0.5182	0.098522	3.65282e+06	3.35846e+06	1.67902e+06	1.76361e+06	1.91313e+06	1.78188e+06	1.69332e+06	1.45478e+06	1.75282e+06	2.17318e+06	1.63704e+06	1.16822e+06	1.99466e+06	1.87114e+06	1.79391e+06	1.77027e+06
metab_248	pos_255	-	789.16	0.864033	pos	-	-	-	-	-	-1.4625	0.00623534	98033.6	119483	290760	310630	321506	189085	77260.8	75532.9	80502.9	75763.3	105159	68217.8	143556	136288	113892	109878
metab_249	pos_256	-	269.16	0.892017	pos	-	-	-	-	-	-0.2118	0.797578	92388.1	58317.8	6052.28	5758.39	8263.37	11201.7	18499.4	16779.9	42726.9	26464.5	38863.4	13798.1	16407.4	18882.1	14263.1	16288.2
metab_250	pos_257	-	117.055	0.878033	pos	-	-	-	-	-	-0.1857	0.413711	63785.8	46855.5	54453.8	54710.3	46837.9	35680.2	42530.2	25297.4	62831.6	30993.8	46313.9	57836.3	44640.1	42684.1	40345.4	32258.5
metab_251	pos_258	-	202.07	0.878033	pos	-	-	-	-	-	-0.0831	0.875641	53014.1	49232.6	86188.4	93413.7	72079.9	60964.1	33741.2	65424.2	50548.2	26552.1	38727.4	176675	55903.9	57436.1	49911.3	56749.7
metab_252	pos_259	-	230.065	0.892017	pos	-	-	-	-	-	1.2423	0.245033	16511.8	15096.9	6244.92	3521.7	911.904	1455.03	1278.26	403.887	34611.9	0	29039	38148.7	4207.66	3793.33	2955.62	3070.16
metab_253	pos_260	-	624.212	0.878033	pos	-	-	-	-	-	-1.9345	0.287411	57950.5	81176.5	0	0	0	0	11842.5	0	348.131	7687.52	246.283	16273.1	0	825.122	2494.02	1050.97
metab_254	pos_262	-	474.217	0.947983	pos	-	-	-	-	-	-0.4265	0.24711	1.09239e+06	1.30118e+06	1.97101e+06	2.02931e+06	2.07645e+06	1.77253e+06	1.19301e+06	1.45281e+06	2.42622e+06	867825	1.55718e+06	124456	1.9343e+06	1.8801e+06	1.79386e+06	1.76061e+06
metab_255	pos_263	-	497.124	0.92	pos	-	-	-	-	-	-0.3885	0.224324	313138	211621	259579	264473	334171	308770	130899	80465.8	318497	213972	159879	388623	164647	179417	189344	191317
metab_256	pos_264	-	248.148	0.947983	pos	-	-	-	-	-	-1.2509	0.0205172	533004	586724	1.76981e+06	2.04679e+06	1.68629e+06	1.28407e+06	455323	989697	591939	502803	529317	253221	842026	792543	783286	764051
metab_257	pos_265	-	167.117	0.97605	pos	-	-	-	-	-	0.7919	0.013087	25095.3	23950.7	15958.2	13952.4	16338.5	17248.8	36441.6	23407	49970.4	28394.2	22790.3	33850.4	20646.4	21912.1	22687.1	22201.9
metab_258	pos_267	-	215.102	0.961967	pos	-	-	-	-	-	0.2041	0.613362	69037	65819.8	91897.2	92701.8	80607.7	84863.7	51782.1	40499.5	151982	45543.7	99885.2	168938	74699.1	61482.2	62076.6	66858.9
metab_259	pos_268	-	210.112	1.06008	pos	-	-	-	-	-	2.6593	0.286604	93751.9	82847.6	71300.9	79267.3	70914.6	55134.3	2.2606e+06	114581	136512	81445.3	135706	134331	638418	578229	602468	586627
metab_260	pos_269	-	233.149	0.97605	pos	-	-	-	-	-	-0.1441	0.616973	142867	121978	68765.1	64893.5	64088.4	51176.4	97053.6	72580.3	71467.1	71484	73854.7	78506.6	83379.4	83868.5	79992.6	81439.2
metab_261	pos_270	-	361.123	1.01803	pos	-	-	-	-	-	1.4617	0.0505171	41546.2	29570.8	2102.6	2.7687	2163.56	1233.79	25600.8	15548.2	37164.7	34074.4	65670.9	32981.8	28654.2	22194.4	20406.5	24256.1
metab_262	pos_271	-	254.185	0.990033	pos	-	-	-	-	-	-1.0661	0.0055202	100742	126816	136890	152438	126587	91760	42749.1	135685	37390.4	53737.8	45914.1	35680.7	84079.7	83169.7	82144	81589.8
metab_263	pos_272	-	511.139	1.01803	pos	-	-	-	-	-	0.0017	0.997864	261985	240644	34742.1	21833.3	67340.6	88526.9	56086	39509.9	136536	121586	160529	201647	79036.9	71982.8	81442.5	72936.1
metab_264	pos_273	-	240.086	1.01803	pos	-	-	-	-	-	0.9355	0.0422352	174496	181826	102007	101400	89213.1	78151	293448	124070	130594	218945	214377	409149	184123	160149	163970	159771
metab_265	pos_274	-	275.123	1.10235	pos	-	-	-	-	-	1.0402	0.0754581	33809.9	30413.6	6663.65	6614	13481.3	9633.73	37475.6	11841.6	39818.4	13032.4	52618.5	52138.7	28240.7	30414.6	27892.9	26685.5
metab_266	pos_275	-	324.164	1.04605	pos	-	-	-	-	-	-1.7194	0.0448023	18887.8	34534.7	279255	284661	280651	181935	66039.1	85992.6	12115.6	128518	32924	2358.49	100847	100734	90389	83537.6
metab_267	pos_276	-	137.045	1.06008	pos	-	-	-	-	-	0.6481	0.249839	91035.2	110558	130434	134535	142006	139674	333868	197896	40326.2	388981	135339	76137.1	168897	164134	164753	160716
metab_268	pos_277	-	347.144	1.06008	pos	-	-	-	-	-	2.5282	0.00881558	20174.1	16092.7	4530.06	9119.98	4285.98	0	69449.8	30313.8	93093.2	27024.8	76761.5	16037.8	79212.7	75799	76780.3	77038.7
metab_269	pos_278	-	159.065	1.06008	pos	-	-	-	-	-	-0.9906	0.0393066	15822.9	16091.1	27831.7	22916.3	26783	15127.4	6456.91	3036.54	26283.1	2387.24	10496.2	14033.8	10856.1	9958.37	12262.1	12459.5
metab_270	pos_279	-	283.139	1.0741	pos	-	-	-	-	-	1.3575	0.128243	17884.2	17335.3	38063.6	55133.1	26766.9	21449	30910.2	204774	21937.2	57218.4	68474.5	69279.3	67653.5	61099.6	64472.4	57913.5
metab_271	pos_280	-	299.123	1.0741	pos	-	-	-	-	-	0.9628	0.0135633	121617	112922	71594.4	81023.2	77404.3	52336.5	150585	134992	256989	78847.1	177521	208579	126683	120693	109286	109395
metab_272	pos_281	-	322.121	1.10235	pos	-	-	-	-	-	1.8756	0.110616	96755.8	87510.8	194587	235653	321943	238788	1.77704e+06	1.34499e+06	41356.1	848771	120778	179563	670457	615835	618103	628353
metab_273	pos_282	-	190.107	1.06008	pos	-	-	-	-	-	-0.5944	0.00243761	175604	225752	223038	223032	231859	193089	155817	101833	199604	99412.5	136479	149562	155161	147061	144556	142135
metab_274	pos_283	-	203.139	1.11638	pos	-	-	-	-	-	0.6557	0.028062	58581.1	57855.4	49467.8	45359	55174.6	60549.7	117028	75728.8	73432.2	105315	105745	37879.5	85933.3	86221.9	79378.5	84817.8
metab_275	pos_284	-	287.123	1.11638	pos	-	-	-	-	-	0.6284	0.20049	72346.2	72545.4	72744.7	68231.6	63159	56049.9	67664.1	41687.2	142313	52223.7	108334	213961	68384.4	59274.7	73635.5	66742.3
metab_276	pos_285	L-Agaridoxin	237.086	1.13057	pos	M+H-H2O, M+K	C11H14N2O5	-	HMDB0029445	-	0.6867	0.100499	113510	167161	124989	117522	95710.7	94257.1	205355	316543	25348.6	209607	175988	215005	165790	168117	155750	161705
metab_277	pos_286	-	177.065	1.20155	pos	-	-	-	-	-	2.1595	0.0873656	6693.93	5507.4	1063.07	2205.87	1936.94	1169.15	6200.81	5284.31	14208	6874.73	9470.98	40950.2	6235.14	4802.62	4876.99	6646.7
metab_278	pos_287	-	214.118	1.10235	pos	-	-	-	-	-	1.3524	0.00602854	15128.5	13552.5	13321.1	10148.7	12207.2	11856.6	21037.4	23923.8	29601.7	32689.8	27981	59375.1	21428	18246.4	19119.7	20356.6
metab_279	pos_288	-	213.036	1.1447	pos	-	-	-	-	-	-2.6448	0.00609209	30865.6	28959.8	148851	140418	179124	111257	14191	11625.5	18623.3	18039.8	16400.5	23368.7	38215.1	34135.2	36807.5	36219.2
metab_280	pos_289	-	218.138	1.04605	pos	-	-	-	-	-	-1.9911	0.0145648	623429	872260	4.13832e+06	3.99675e+06	4.30766e+06	2.4846e+06	1.07199e+06	613760	1.03113e+06	426289	634799	353203	1.32933e+06	1.22541e+06	1.23572e+06	1.21095e+06
metab_281	pos_290	-	232.081	1.17312	pos	-	-	-	-	-	-0.689	0.172783	87267	87432.3	263593	299951	284294	145890	59348	83064.8	246619	67790.6	170254	97656.1	119816	115139	114267	111019
metab_282	pos_291	-	236.127	1.03205	pos	-	-	-	-	-	3.2629	0.125255	3058.77	2113.88	0	942.741	490.845	0	293.522	714.395	32018.3	0	6954.25	23433.9	1177.04	1351.06	702.159	1413.72
metab_283	pos_292	-	238.118	1.15893	pos	-	-	-	-	-	2.6891	0.125004	3890.71	3058.79	0	0	0	453.039	1609.15	1598.76	11267.2	2984.54	3993.45	26287	2858.15	1457.63	3163.21	1315.34
metab_284	pos_293	-	212.102	1.17312	pos	-	-	-	-	-	0.8175	0.190834	6317.23	5728.56	6067.61	5080.37	4689.11	4947.59	3871.49	3563.75	17798.4	3689.55	9768.92	19165.8	5645.97	4842.4	4926.65	5265.91
metab_285	pos_294	-	264.134	1.1875	pos	-	-	-	-	-	2.8976	0.0132219	2890.8	3942.44	1252.07	1909.89	1576.33	3939.46	41911.6	14415.1	13548.7	6058.82	29119.8	10528.2	11924.5	13749.9	15628.2	15218
metab_286	pos_295	-	611.171	1.1875	pos	-	-	-	-	-	-0.2242	0.767261	3468.31	1387.32	54697	52853.4	51243	71426.3	28775.9	93317.3	1987.06	52298.8	21471.8	3387.67	29754.3	39916.4	38122.4	32624
metab_287	pos_296	-	307.128	1.1875	pos	-	-	-	-	-	0.6785	0.108091	27362.5	29232.7	39004.7	39021.2	45828.7	25416.2	50024.4	38655.6	72845.2	28993	37442.9	101531	38869.8	37955.3	36637	45180.4
metab_288	pos_297	-	169.049	1.1875	pos	-	-	-	-	-	1.4712	0.242837	559.081	923.91	1607.37	1539.94	986.145	284.742	429.938	507.308	5762.51	0	1506.47	8155.24	201.395	632.273	657.777	232.127
metab_289	pos_298	-	247.128	1.20155	pos	-	-	-	-	-	-0.2565	0.452945	170456	176224	171300	148196	179963	186034	271825	125589	74123.7	222005	125392	45142.6	174303	166762	164559	156838
metab_290	pos_299	-	311.196	1.20155	pos	-	-	-	-	-	1.6015	0.0112552	14213.6	15233.4	13545.4	15170	11669.6	10573.1	57040.8	74551.1	19219.5	38896.9	21784.9	32495.9	28316.6	28464.1	26364	28186
metab_291	pos_300	-	260.076	1.20155	pos	-	-	-	-	-	3.2982	0.332495	2981.03	4136.94	1132.05	1435.06	1707.47	1262.11	3309.43	317.992	2343.31	1225.43	5129.01	112153	2678.99	3413.54	2733.16	3330.88
metab_292	pos_301	-	380.147	1.21623	pos	-	-	-	-	-	2.8991	0.216828	26171.5	19738.6	20147	11522.3	17634.9	25939.6	68516.4	20310.2	100600	18671	54445.7	641225	39114.7	41671.3	44478.8	42498
metab_293	pos_302	-	356.163	1.21623	pos	-	-	-	-	-	-0.2786	0.663526	3833.95	906.449	15372.9	13666.8	13219.2	8376.16	7930.53	4048.31	7750.59	616.595	5327.61	19976	7260.26	8582.62	5228.89	6944.52
metab_294	pos_303	-	313.175	1.21623	pos	-	-	-	-	-	1.2092	0.0241046	2691.9	5334.82	6709.75	6909.81	6362.06	3163.34	8495.74	8764.44	11160.3	6860.74	13440.9	23349	6832.93	6955.8	8017.39	10012.5
metab_295	pos_304	-	224.175	1.23057	pos	-	-	-	-	-	0.4869	0.631533	50558.7	60385.7	33308	37734.2	36764.8	38870.3	13377	9861.64	229205	13579.3	54464.8	40541.3	29337.2	28454.9	29575.1	35344.4
metab_296	pos_305	-	289.102	1.23057	pos	-	-	-	-	-	2.7927	0.0720028	6988.63	4776.52	0	0	521.912	2222.65	6096.81	1078.73	35633.7	1332.44	16643	39758.6	3486.1	2567.65	3979.52	5048.76
metab_297	pos_306	-	222.087	1.24455	pos	-	-	-	-	-	1.7988	0.041737	4285.82	2437.09	1945.52	1536.75	501.342	305.778	4578.3	951.613	8293.81	2172.78	9809.42	12510.1	2513.76	2001.21	3163.99	3496.96
metab_298	pos_307	-	384.114	1.24455	pos	-	-	-	-	-	-1.3138	0.00810516	998636	1.08484e+06	2.69162e+06	2.82075e+06	3.14898e+06	3.27491e+06	905438	1.23396e+06	940951	717979	935568	905671	1.3448e+06	1.23467e+06	1.25854e+06	1.25683e+06
metab_299	pos_308	-	264.122	1.24455	pos	-	-	-	-	-	-1.8227	0.00083067	65374.9	74056.5	94411.1	121565	102372	93828.5	3900.65	81134.4	22833.1	19626.7	12413.2	16022.6	54021.1	54898.9	45713.5	48665.4
metab_300	pos_310	-	93.0701	1.2725	pos	-	-	-	-	-	-0.2641	0.237625	42356.5	33917.8	25438.8	24305.8	26230.9	27049.7	25410.1	29384.5	26134.2	32741.8	22682	12954.7	26195.4	25738.4	25612	24160.2
metab_301	pos_311	-	253.118	1.30132	pos	-	-	-	-	-	1.2462	0.000754766	118975	92458.7	103881	98984.9	103229	103300	283766	280953	206090	342294	223878	135679	214530	197662	208333	203014
metab_302	pos_312	-	225.123	1.3153	pos	-	-	-	-	-	0.0011	0.99247	38949	40637.1	57252.1	60245.6	50827.4	53183.4	55222.3	47682.4	51354.5	42747.4	48829.1	55494.9	42920.7	42407.4	39407	42505.8
metab_303	pos_313	-	317.181	1.3153	pos	-	-	-	-	-	1.9775	0.134186	24361.2	7249.02	0	0	0	0	9367.3	9929.44	10053.3	59478.8	31018.6	4633.17	14578.8	16718.6	13166.2	18626.1
metab_304	pos_314	-	209.092	1.32928	pos	-	-	-	-	-	1.1228	0.0454038	55312	46969.4	31420.6	26482.6	25319.3	25187.7	69571.6	31172.3	130870	38908	63316.4	124974	48039.8	45484.9	46080.4	44337
metab_305	pos_315	-	189.102	1.32928	pos	-	-	-	-	-	0.5476	0.393765	0	3441.83	5793.58	2922.92	3255.02	3121.96	5230.9	11161.9	1916.1	2971.36	2283.56	3528.09	5406.86	6152.08	4033.02	5380.58
metab_306	pos_316	-	298.128	1.32928	pos	-	-	-	-	-	-0.6945	0.0947746	27404.5	31673.6	56492.2	52458.2	55388.8	45207.9	27700.6	22045.8	47215.2	2187.39	15173.3	51671.7	24284.7	29387.4	28755.8	32022.5
metab_307	pos_317	-	223.143	1.32928	pos	-	-	-	-	-	0.9323	0.106558	65065.9	55569.5	86239	74259.2	89697.2	75790.4	246194	167834	49039.2	249920	85420.5	53859.9	117339	117066	110168	114726
metab_308	pos_318	4-Hydroxymethyl-3-methoxyphenoxyacetic acid	213.075	1.34367	pos	M+H-H2O, M+H	C10H12O5	-	-	-	2.2015	0.0010657	4771.53	4411.37	3415.25	4534.52	4047.61	2962.24	21154.5	10573	14981.8	14948.2	32772.6	16615.5	17723.3	14734.4	15202.1	14664.8
metab_309	pos_319	-	230.113	1.35793	pos	-	-	-	-	-	5.0841	0.0577344	0	0	1010	890.945	809.177	0	29421.9	5927.26	3294.97	3437.89	6408.03	43442.2	4246.52	2963.6	6101.77	5191.42
metab_310	pos_320	-	289.138	1.35793	pos	-	-	-	-	-	0.4969	0.556577	78494	35084.1	2776.81	2437.74	3751.18	6323.28	31825.5	8364.2	18844.8	61578.7	34999.9	26240.9	24896.5	25871.3	21543.9	22930.9
metab_311	pos_321	-	201.087	1.37198	pos	-	-	-	-	-	-0.4984	0.553173	0	2492.33	6082.58	7367.95	7800.56	3541.92	3884.6	0	2458.06	662.536	739.018	11570.2	1362.47	2872.8	508.384	1048.77
metab_312	pos_322	-	341.134	1.35793	pos	-	-	-	-	-	1.0853	0.207412	1142.99	0	6268.27	8203.72	9267.65	3569.77	20741.3	3792.83	2189.73	5969.62	5621.2	22058.2	10916.6	4769.69	5620.79	5018.16
metab_313	pos_323	-	179.081	1.3865	pos	-	-	-	-	-	-0.9143	0.0810797	40314.4	35192.1	83411	77792.7	70175.8	58238.1	21163	9730.8	43386.5	11320.8	19502.3	88634.7	26568	25367.1	32321.7	27513.5
metab_314	pos_324	Arecaidine	142.086	1.3865	pos	M+H-2H2O, M+H	C7H11NO2	C10128	HMDB0030352	499-04-7	0.4835	0.211136	75395.8	59719.9	57220.4	59499.9	56741.5	43777.3	75377.7	39390.7	151362	45591.6	74044.8	106870	58966.8	54764.7	59004.9	63581.9
metab_315	pos_325	-	253.129	1.37198	pos	-	-	-	-	-	0.6255	0.198783	30547.6	20809.7	108694	139248	87759.3	52314.8	59614.6	125155	199067	52602	118043	123358	90090	78502.6	82358.2	77589.8
metab_316	pos_326	-	186.112	1.37198	pos	-	-	-	-	-	0.5924	0.0344154	89472.6	72626.4	70287.2	73729.4	69289.4	58306.9	154697	64195.4	143527	79197.9	101123	111212	86434.1	93179	86220.2	89350.2
metab_317	pos_327	-	303.118	1.37198	pos	-	-	-	-	-	0.3697	0.570423	18446.2	11890.5	7412.16	5584.23	6542.9	7222.41	18663.7	523.532	26606.1	0	11408.8	16576	6787.73	7204.03	6465.83	8621.91
metab_318	pos_328	-	264.133	1.41462	pos	-	-	-	-	-	2.5709	0.121028	28489.2	35199.7	77922.1	68250.4	69620.5	82402.9	1.15401e+06	273449	35067.8	172863	508424	6419.04	269260	247458	250139	245324
metab_319	pos_329	-	338.18	1.44287	pos	-	-	-	-	-	4.6095	0.00217722	489.474	224.691	92.4633	457.046	306.925	286.211	14148.7	7265.82	806.931	9485.13	6627.99	6991.94	2460.09	816.713	3763.96	2767.01
metab_320	pos_330	N2-(D-1-Carboxyethyl)-L-lysine	260.16	1.42888	pos	M+H, M+ACN+H	C9H18N2O4	C04020	-	-	0.9789	0.0789143	133128	120385	112998	100955	111214	153984	448552	182470	122325	297434	339260	53997	213671	194297	188155	200809
metab_321	pos_331	-	463.3	1.42888	pos	-	-	-	-	-	-7.4168	0.00269047	117311	168894	768522	624292	983157	769662	13619.9	0	0	3636.34	2827.24	0	63499.9	59328.2	70169.7	73067
metab_322	pos_332	-	276.068	1.44287	pos	-	-	-	-	-	16.2726	0.0233317	0	0	0	0	0	0	201874	127721	35326.6	64244.4	37199.5	8633.33	46125.9	50530.8	44660.5	42185.6
metab_323	pos_333	-	340.186	1.44287	pos	-	-	-	-	-	2.75	0.0571366	1806.13	0	4273.52	5858.14	2150.76	0	28789.5	6542.96	12477.7	4025.09	3048.75	39891.9	10742.5	11971	9087.39	10119
metab_324	pos_334	-	397.16	1.44287	pos	-	-	-	-	-	-1.4956	0.00211489	56392.5	78604.6	125583	128251	139712	107641	64773.5	30528.1	3710.23	58708.6	52422.7	15468.8	62728.7	59808.8	56685.9	58883.8
metab_325	pos_335	-	163.042	1.45688	pos	-	-	-	-	-	0.5502	0.119097	51802.5	70647.1	89833.9	85457	87403	80106.5	153387	130162	33751.2	167010	118644	78314.3	103309	91415.5	97392.4	96098.5
metab_326	pos_336	-	327.154	1.45688	pos	-	-	-	-	-	0.8966	0.0465916	12290.8	7389.23	15002.2	18456.7	15861.8	2376.21	34642.5	26216.1	18987.5	7859.38	27334.7	17836.9	21402.4	18653.7	19280.6	21147
metab_327	pos_337	-	237.159	1.45688	pos	-	-	-	-	-	1.2067	0.114743	14458.7	11541	39213.1	33185.5	26328.9	32133.5	94244.6	107179	14529.6	107553	26386.7	12143.8	55610.7	48452.1	49344.7	60095
metab_328	pos_338	-	235.143	1.45688	pos	-	-	-	-	-	1.8157	0.0319042	11014	9178.04	7040.29	7758.02	6361.23	6712.7	66094.2	32433.6	14121.1	23781.1	17679.9	15093.4	20545.5	18576.1	18048.5	20538.6
metab_329	pos_339	-	367.149	1.47137	pos	-	-	-	-	-	-1.0418	0.0596209	2.41697e+06	2.02951e+06	2.31181e+06	2.63175e+06	2.05819e+06	1.98771e+06	792994	3.52881e+06	93108.1	1.49763e+06	488031	125700	1.59652e+06	1.53313e+06	1.48114e+06	1.60749e+06
metab_330	pos_340	-	233.149	1.48595	pos	-	-	-	-	-	2.7159	0.000621993	9303.88	3413.35	1612.12	14846.6	24000.1	11738.4	89699.3	43439.5	68300.4	73996.7	114485	36561.2	31107.7	28439.2	32499.2	31399
metab_331	pos_342	-	243.133	1.48595	pos	-	-	-	-	-	0.475	0.0263599	317575	339146	292741	290075	324765	346982	582046	305259	377708	531673	515837	343935	401196	373581	371385	372004
metab_332	pos_343	-	178.122	1.48595	pos	-	-	-	-	-	-1.7568	0.0127436	15958.8	11208.7	7169.99	9029.29	4505.18	4429.74	1461.66	2239.87	6431.96	0	1406.99	3936.13	3358.65	4036.92	1866	3660.81
metab_333	pos_344	-	255.133	1.50038	pos	-	-	-	-	-	1.1493	0.0586442	81177.8	99848	126204	127697	127646	121400	482580	289160	73487.9	362204	216922	92689.7	213141	200180	190211	200965
metab_334	pos_345	-	234.133	1.50038	pos	-	-	-	-	-	0.7114	0.0630984	136224	110803	86622.7	80333.2	77034.8	67873.2	160984	95606.2	216696	76415.4	128455	236936	117656	108034	113759	118536
metab_335	pos_346	-	273.122	1.51438	pos	-	-	-	-	-	0.0202	0.974821	5386.36	5822.34	17869.5	19120.3	19397.7	11220	17756.2	35214.5	1312.68	12847.3	2784.53	10010.8	16666.4	14347.6	17005.9	16179.3
metab_336	pos_347	-	172.096	1.51438	pos	-	-	-	-	-	0.5986	0.206528	82998.2	76636	58274.6	54805.4	54115.1	41155.1	76295	44718.5	146588	41951.7	73085.9	174577	66527.4	65099.6	69164.3	66646.2
metab_337	pos_348	-	321.143	1.52837	pos	-	-	-	-	-	0.0953	0.729492	95276.1	99587.8	63442.4	80537.1	59773.2	66124	81188.5	144699	71081.1	65690	52500.4	81325	82087.8	77744.2	62755.7	75954.7
metab_338	pos_349	-	338.17	1.51438	pos	-	-	-	-	-	0.9574	0.0629157	18665	18481.4	15769.9	15847	15769	10683.8	52772.4	19130.9	24254.3	9238.09	29677.5	49815	21495	24815.6	26971.1	26824.7
metab_339	pos_350	-	333.144	1.51438	pos	-	-	-	-	-	-0.7877	0.0136811	286787	262991	165123	188026	175548	156973	164286	150621	56591.5	150613	121576	71962	139738	137322	131876	135800
metab_340	pos_351	-	160.075	1.52837	pos	-	-	-	-	-	0.0943	0.812113	230296	195826	95096	92057.2	98436.6	111465	217390	153764	58118	222575	159798	67123.3	137559	138099	137400	137257
metab_341	pos_352	-	229.154	1.57047	pos	-	-	-	-	-	0.0918	0.836192	204498	261991	518971	561137	559990	633639	574004	975671	152441	611130	281585	325515	554541	529594	511626	508928
metab_342	pos_353	-	206.1	1.52837	pos	-	-	-	-	-	0.0836	0.842051	1.00666e+06	850014	361383	363437	376701	451787	902579	585429	218738	930385	641165	335143	615685	578904	566972	552957
metab_343	pos_354	-	274.2	1.52837	pos	-	-	-	-	-	6.8639	0.154754	0	0	0	133.082	0	87.3793	1797.97	0	6146.98	0	513.31	17220.9	324.374	358.579	285.018	323.088
metab_344	pos_355	-	294.144	1.54237	pos	-	-	-	-	-	0.0651	0.911849	500618	306734	79451.7	67777.9	76558.4	129402	264251	205097	98462.3	314499	198136	133693	184979	192958	176095	178544
metab_345	pos_356	-	159.091	1.52837	pos	-	-	-	-	-	0.0043	0.992386	1.12206e+06	945898	405577	407979	442623	507796	999982	614515	214526	1.02443e+06	747625	242196	657980	645623	628963	620981
metab_346	pos_357	-	231.133	1.55647	pos	-	-	-	-	-	1.3507	0.0265406	53455.4	51085	50008.9	47837.6	52323	64791.3	216223	225512	32180	91471.4	160960	88475.2	113387	110193	110632	104080
metab_347	pos_358	-	251.138	1.57047	pos	-	-	-	-	-	1.0691	0.0082893	126933	77487	42140	38146.5	38370.8	43371.1	189233	109220	108212	152188	98345.9	111674	107929	102032	103712	100656
metab_348	pos_359	-	157.042	1.57047	pos	-	-	-	-	-	0.0468	0.86806	152743	167908	127574	149505	144880	117747	154014	103609	151908	97633.3	109420	272149	130294	137392	120714	125882
metab_349	pos_360	-	313.175	1.57047	pos	-	-	-	-	-	2.9926	0.000312248	0	3127.35	8517.69	5015.33	4819.69	2725.98	53555.2	33509	22802.8	33122.1	17005.3	32662.9	14179.5	20185.3	18469.4	12466.4
metab_350	pos_361	-	137.015	1.58472	pos	-	-	-	-	-	-0.1404	0.555974	52167.7	44488	34677.4	40677	36615.1	26145.6	26087.9	46274.8	47557.1	26005.6	23018.2	44049.5	29417.6	30431.7	31473.7	32830
metab_351	pos_362	-	190.049	1.59873	pos	-	-	-	-	-	-0.2054	0.731954	111189	68736.5	50928.1	43776.9	39905.9	51807	43991.4	15267.8	40761.9	32440.7	32857.7	152409	44865.5	45503.5	43153.9	41581.9
metab_352	pos_363	-	183.02	1.58472	pos	-	-	-	-	-	-0.3747	0.326035	20481.2	19015.8	16628.6	21705.9	18578.5	13081.3	7289	8956.41	27302.4	4042.6	13074	23781.8	13366.3	11913.7	11866.7	13297.1
metab_353	pos_364	-	432.142	1.58472	pos	-	-	-	-	-	11.0306	0.00756371	186.505	0	0	0	49.6058	0	148262	71769.4	77291.7	37141.3	156321	3148.05	59007	65871.2	62653.4	52631.6
metab_354	pos_365	-	141.054	1.6128	pos	-	-	-	-	-	0.2104	0.357852	35131.1	38196.8	19578.4	20034.3	23227.8	21045	39466.9	21635.2	34332.9	30483.6	31138.9	24845.8	30070.5	28669.7	22543.3	25795.9
metab_355	pos_366	-	291.154	1.6128	pos	-	-	-	-	-	0.6861	0.355105	4393.96	7816.12	5183.81	4714.57	7882.2	6044.62	11869.8	7699.79	487.565	10913.7	1440.26	25565.2	8011.49	7789.81	7431.17	5484.62
metab_356	pos_367	-	277.117	1.62722	pos	-	-	-	-	-	0.321	0.330941	497290	428129	243274	232320	256716	303039	516293	401487	250600	646230	417555	217183	364276	370995	352049	347742
metab_357	pos_368	-	194.165	1.6128	pos	-	-	-	-	-	-1.0957	0.0558877	6795.03	4553.24	4006.47	3078.94	5816	4486.24	3137.94	3016.61	0	6604.34	686.868	0	2914.9	3252.08	3038.39	3550.49
metab_358	pos_369	-	140.107	1.62722	pos	-	-	-	-	-	1.2391	0.0920114	11452.5	12268.4	12493.9	10274.8	8573.63	9310.04	21050	14343.5	62569.9	9394.42	18414.6	26186	16367.2	17679.9	17745.1	14379.5
metab_359	pos_370	-	261.123	1.64128	pos	-	-	-	-	-	0.2915	0.13579	97468.6	102608	93301	102722	85406.3	75979.4	132116	161920	77750.4	109862	105220	95422.1	101751	105252	100479	96063.8
metab_360	pos_371	-	234.097	1.64128	pos	-	-	-	-	-	-0.5116	0.121562	199153	200989	111660	107352	114970	134920	123586	136611	55224.9	120894	138214	35053	129698	131123	124606	122968
metab_361	pos_372	-	210.112	1.6553	pos	-	-	-	-	-	0.6615	0.0999166	82875.1	108606	123797	141516	127356	101003	214824	99970.3	260648	76154.6	143354	288804	139349	137703	135904	137972
metab_362	pos_373	-	256.117	1.66933	pos	-	-	-	-	-	-0.8084	0.0536614	45585.8	73551.8	157108	159444	165952	111552	46873.6	73999.4	102339	27531.1	79745.9	76763	83442	86317.1	83528.5	81499.7
metab_363	pos_374	-	183.101	1.6983	pos	-	-	-	-	-	2.136	0.116521	16856.2	10657.7	16903.7	13399.5	14628.3	10560.8	36028.6	17373.7	56684.8	27562.2	32398.5	194800	30041.9	29806.9	29315.8	27349.7
metab_364	pos_375	-	234.148	1.6983	pos	-	-	-	-	-	0.5798	0.417404	1227.93	3698.08	13067.4	8483.74	7366.81	10439.5	14612.1	28464.9	2123.54	10580.4	5515.04	4890.89	11215.4	9558.46	10102.4	11336.7
metab_365	pos_376	-	236.128	1.6983	pos	-	-	-	-	-	0.4791	0.319496	21889.1	18389.1	14885.7	14760.5	13727.9	14118.6	15298.6	13943.2	28434.1	10590	18068.9	49943.5	19094.3	19150.8	15669.1	19274
metab_366	pos_377	-	251.102	1.6983	pos	-	-	-	-	-	3.0467	0.199578	73670.3	45610.9	11540.6	13383.7	10262.8	11185.7	940869	28879.3	18389.1	134812	204744	41136	148602	143272	135502	139836
metab_367	pos_378	-	167.106	1.6983	pos	-	-	-	-	-	1.6195	0.0788502	9408.59	7089.87	7854.17	7554.95	7161.3	5636.97	17910	4320.06	32527.6	10855.3	14470.8	57280.3	13982.5	14730.2	14611	13010.4
metab_368	pos_379	-	239.091	1.68378	pos	-	-	-	-	-	0.7777	0.0206215	59682.9	64578.7	51084.6	52063.2	51076.5	38132.5	75252.3	56466.3	110941	62815.9	95373.9	141956	63770.6	67220.7	62327.3	62913
metab_369	pos_380	-	272.148	1.71278	pos	-	-	-	-	-	-0.0675	0.80201	13732	23383.4	26675.9	35942.8	27282.1	23056.9	25751.8	16959.7	21904.1	14059.2	36583.8	27957.6	17587.9	19218.1	19290.3	23264.5
metab_370	pos_381	-	268.081	1.71278	pos	-	-	-	-	-	2.2626	0.289047	2744.53	4103.81	1269.21	1398.18	452.173	0	2703.07	0	612.682	3086.91	5757.88	35672.4	287.004	2452.14	1740.69	2567.14
metab_371	pos_382	-	143.073	1.72713	pos	-	-	-	-	-	0.0042	0.983207	48022	42346.8	62421.9	60679.7	65671.6	62312.7	82230.5	70368.2	41750.8	56976.6	45634.4	45483.5	58633.4	56945.2	54930.5	56236
metab_372	pos_383	-	263.138	1.71278	pos	-	-	-	-	-	-0.1696	0.559015	291304	298804	305503	294569	333773	415927	344727	432230	130404	443773	203206	170368	304836	296064	290727	295159
metab_373	pos_384	L-alpha-Amino-1H-pyrrole-1-hexanoic acid	161.107	1.72713	pos	M+H-2H2O, M+H	C10H16N2O2	-	HMDB0040551	156539-32-1	-0.127	0.5545	217282	204780	355914	337097	378831	336504	381006	332436	268605	240029	177469	276635	326610	292884	267524	268895
metab_374	pos_385	-	224.127	1.74117	pos	-	-	-	-	-	0.674	0.3558	156307	152532	167467	164132	183864	209173	763669	348783	88789.4	221525	123364	102723	285513	277302	272127	274127
metab_375	pos_386	-	400.189	1.74117	pos	-	-	-	-	-	0.6816	0.112531	10935.9	8555.66	13222.8	17911.3	27882.7	20606.8	31579	11011.4	38207.2	14143.5	24368.3	39665.7	22277.4	19207.5	21547	23402.5
metab_376	pos_387	-	284.211	1.75538	pos	-	-	-	-	-	-1.5595	9.87e-05	24167.7	28205.3	23683.9	23259.7	28220	33282.8	4314.71	13581.1	16818.2	7868.74	10707	1271.34	13628.3	14259.7	15638.7	16009.5
metab_377	pos_388	-	283.107	1.77047	pos	-	-	-	-	-	-0.4716	0.302512	3438.65	7024.46	25589.1	25031	25852	14894.5	11299	10201.5	12955	12642.5	7852.85	18486.7	7689.42	10507.9	8746	12486.9
metab_378	pos_389	-	309.18	1.75538	pos	-	-	-	-	-	-0.0883	0.8489	496790	347184	177217	122033	102430	171652	150427	96549.5	324693	226214	264316	270942	187605	192337	190054	198068
metab_379	pos_390	-	282.133	1.77047	pos	-	-	-	-	-	0.1603	0.51737	29793.7	43262.6	48944.4	51723.3	48171.3	38480.8	47151.4	58741.6	44159.3	31450.1	33445	76032.1	38379.7	41784.5	38042	39169.2
metab_380	pos_391	-	302.17	1.77047	pos	-	-	-	-	-	2.1555	0.0115126	4686.87	5819.27	9640.94	9382.33	8214.43	7704	70029.3	15146	18498.3	31405.1	44594.6	22808.1	18156.4	23267.7	24326.5	24690.6
metab_381	pos_392	-	167.034	1.78452	pos	-	-	-	-	-	6.0046	0.0430632	319.351	210.084	0	249.278	0	0	1048.56	1591.51	6313.68	14954	22673.9	3416.72	2588.55	3326.21	3734.4	2968.53
metab_382	pos_393	-	243.17	1.79933	pos	-	-	-	-	-	12.7208	0.256417	0	0	0	0	0	0	4231.65	0	1190.17	0	478.284	34602.8	728.677	1763.9	1177.1	656.956
metab_383	pos_394	-	309.143	1.85765	pos	-	-	-	-	-	0.0838	0.696079	49787.8	59938.2	116684	103575	102155	99985.9	98304.7	108194	84234.7	64554.4	113589	95076.4	93093.2	92003.7	96871.6	88374.3
metab_384	pos_395	2-Methylbutyroylcarnitine	246.169	1.82767	pos	M+H, 2M+H	C12H23NO4	-	HMDB0000378;LMFA07070034	31023-25-3	-1.0969	0.0081942	1.0432e+08	8.73201e+07	5.89411e+07	5.98299e+07	6.18114e+07	5.90244e+07	4.88299e+07	3.83389e+07	1.26744e+07	5.50614e+07	4.3785e+07	2.92473e+06	5.14648e+07	4.76339e+07	4.651e+07	4.5134e+07
metab_385	pos_396	-	137.107	1.79933	pos	-	-	-	-	-	-1.3297	2.03e-07	59921.7	59500.8	57822.8	55114.5	55193.9	59206.6	31257.7	24763.8	27538.5	19114.8	12863.8	22424	30612.8	33647.8	32329.5	32691.3
metab_386	pos_397	-	494.223	1.72713	pos	-	-	-	-	-	0.5601	0.522306	6738.63	14404	4001.58	5192.32	2318.67	8375.46	20498.1	0	0	9464.47	26700.9	3831.76	3077.23	6598.28	4163.87	6928.14
metab_387	pos_398	-	207.065	1.85765	pos	-	-	-	-	-	0.8276	0.175705	26727.2	21009	15861.8	14848.1	13310.4	7123.81	29536	10012	22227.5	16650.4	29103.4	67960.7	17507.3	16615.4	16655.1	17675.6
metab_388	pos_399	-	210.127	1.8729	pos	-	-	-	-	-	-0.5312	0.47408	3488.02	6281.03	11537.4	8842.97	15863.8	17735.1	9311.48	24096.9	6.03644	9140.09	1525.23	31.8563	7784.91	5305.11	7227.39	9598.97
metab_389	pos_400	-	194.081	1.8871	pos	-	-	-	-	-	1.0805	0.00105268	50163.4	53175.9	67317.3	71003.6	63405.9	50426.8	79533.2	141976	152913	83488.5	140847	153040	86525.9	84400.3	83908	84047.2
metab_390	pos_401	(2S)-2-{[1-(R)-Carboxyethyl]amino}pentanoate	212.091	1.91685	pos	M+H, M+Na	C8H15NO4	C06326	-	-	-0.2015	0.200604	98082.3	85883.7	145832	134388	120913	102303	122933	105186	90855	100995	92589	85219.2	95672.1	97546.6	96219.1	97762.2
metab_391	pos_402	-	384.155	1.8729	pos	-	-	-	-	-	0.111	0.918932	11279.2	3530.66	28121.5	23440.2	19615.8	20415.2	8728.5	82965	8.78817	19566.8	1269.37	2377.21	17618	15959.6	13973	16125.9
metab_392	pos_403	-	269.148	1.91685	pos	-	-	-	-	-	1.4886	0.0387406	1400.21	7274.86	14082.9	17119.6	12721.3	11512.8	60606.6	45043.8	14236.2	25747.8	22620.5	11659.5	22634.8	21843.1	21023.1	20645.4
metab_393	pos_404	-	287.138	1.93093	pos	-	-	-	-	-	0.4375	0.0249547	37891	43411.7	34917.2	36747.9	33324.7	29284.4	50744.2	48235.3	37252.7	45064.3	42076.4	68580.6	40162.9	38412.9	39951.7	39364.3
metab_394	pos_405	-	280.154	1.9463	pos	-	-	-	-	-	1.1114	0.0641701	336421	192067	161188	156229	139705	148527	496609	301518	302577	480687	801256	67777.9	584675	575318	569445	570396
metab_395	pos_406	-	294.153	1.9463	pos	-	-	-	-	-	-0.2866	0.680586	520.484	4698.3	26058.7	30843.3	23375.6	28051.6	11613	14875.1	6778.25	8499.21	6223.71	45103.2	11282	13191.3	13619.7	11762.2
metab_396	pos_407	-	300.122	1.9463	pos	-	-	-	-	-	-0.0557	0.921604	5535.92	6353.38	16781.2	16350.4	15073.3	12712.2	10711.3	30998.7	3407.95	11913.3	7075.88	5941.9	12121.8	12656.6	10993.3	11195.3
metab_397	pos_408	-	321.18	1.96092	pos	-	-	-	-	-	0.3359	0.627303	17523.3	23401.1	28922.8	28799.9	31069.7	29035.7	94762	46444.5	7301.77	14918.8	7944.54	29001.2	36922.3	31468.7	31883.5	33791.7
metab_398	pos_409	-	376.17	1.9463	pos	-	-	-	-	-	0.5691	0.281532	57055.2	59442.6	22619.3	16580.9	19017.4	30169.4	85929.7	48205.6	11203.6	81370.8	53159.4	24090.5	45069.5	43203.8	44032.7	44055.7
metab_399	pos_410	-	336.154	1.97577	pos	-	-	-	-	-	1.1787	0.018398	54587.5	50148.1	18124.5	16420.5	13667.5	20620.6	104732	40389.3	59616.6	73968.1	79111.2	35101.6	52811.7	47776.6	46726.5	50053.4
metab_400	pos_411	-	259.175	1.97577	pos	-	-	-	-	-	1.5429	0.0397026	6900.44	5816.64	12841.4	10849.6	5774.43	12426.9	14897.5	11520.6	45518.5	24104.1	51505.4	11576.6	19618.5	19203.2	21530.1	16317.2
metab_401	pos_412	-	334.139	1.99182	pos	-	-	-	-	-	0.2747	0.496389	166065	132229	69236.9	70654.7	74209.2	91998.2	162857	65584	47005.5	138564	106037	211133	91797.2	85911.6	92579.5	94510.5
metab_402	pos_413	-	320.123	1.99182	pos	-	-	-	-	-	0.5301	0.175205	17526.8	15589.1	12337.5	12744.6	13933.7	13226.4	26407.4	29274.8	3939.42	31235.4	14722.4	17682.5	16865	16952.9	16884.4	16580.7
metab_403	pos_414	-	504.264	1.99182	pos	-	-	-	-	-	4.4062	0.023869	4170.89	2043.63	842.654	687.982	1095.43	2373.91	47914.6	5284.09	59001.4	6881.45	95132	23576.2	20113.7	19286.9	19886.5	19272.3
metab_404	pos_415	-	226.126	2.00622	pos	-	-	-	-	-	2.7457	0.179964	4799.44	5136.34	8893.59	8027.62	7112.78	4453.22	23464	9138.89	20717.1	16707.7	18420	169263	16980.3	14457.2	15942.8	14056.7
metab_405	pos_416	-	339.19	2.02113	pos	-	-	-	-	-	1.2235	0.0157046	18740.8	23789.7	87973.8	87911.3	88702.3	82268.2	247977	201408	103161	127073	156791	72866.1	118900	118081	109577	109456
metab_406	pos_417	-	264.216	2.02113	pos	-	-	-	-	-	3.2254	0.0419448	598.112	866.741	1840.24	1331.71	1060.46	200.9	9723.52	953.848	23529.1	1237.58	5823.03	13897.9	6217.24	6162.99	5518.78	5500.42
metab_407	pos_418	-	183.138	2.08282	pos	-	-	-	-	-	0.6123	0.0138632	30868.6	32666.8	33656.6	35586.8	35578.1	28123.7	56500.5	32499.5	58103.8	40914.2	42038.7	70306.5	40397.7	38879.9	36085.2	36419.8
metab_408	pos_419	-	186.043	2.03602	pos	-	-	-	-	-	0.4163	0.353099	3072.78	2797.52	2938.56	2679.82	2615.43	2008.82	3107.07	1569.99	6385.79	730.111	4041.1	5668.02	2976.88	2985.35	2485.41	2130.08
metab_409	pos_420	-	239.139	2.05243	pos	-	-	-	-	-	-0.3602	0.28498	74098.1	85141.9	230935	225287	227213	203572	154452	158695	75273.3	152330	100893	173431	143207	129691	127176	124225
metab_410	pos_421	-	405.176	2.05243	pos	-	-	-	-	-	0.149	0.714348	19049.2	9725.19	9788.17	12315.4	10875.2	11042.5	20543	13269.1	746.582	22489.4	9848.44	13818	8030.99	8760.31	6031.96	10543.7
metab_411	pos_422	-	388.189	2.06773	pos	-	-	-	-	-	-0.8183	0.0853929	32695.5	31458.6	102952	104955	93085.3	78242	44013.1	43246.6	6018.56	26676.8	59800.4	71688.5	51002.4	43804.3	42986.2	47942
metab_412	pos_423	-	316.117	2.05243	pos	-	-	-	-	-	-0.6696	0.0117323	53934.3	69409.5	42359.4	43241.7	44694.9	40726.1	37918.9	40926.4	16658	29921.1	23047.4	36587.9	34164.9	32443.6	33615.6	32046.8
metab_413	pos_424	-	171.076	2.09728	pos	-	-	-	-	-	0.8553	0.0262637	20530.9	21079.9	17764.9	17509.8	15787.9	15167.1	47613.4	14899.6	22768.9	28098.5	48407.1	33314.3	22907.3	24469.8	22794.6	24846.2
metab_414	pos_425	-	464.176	2.08282	pos	-	-	-	-	-	2.3545	0.0919298	3556.95	1367.53	0	156.075	136.295	848.928	12826.7	297.714	715.103	9611.19	6475.37	1095.48	2040.94	2292.3	1888.75	334.507
metab_415	pos_426	-	311.159	2.09728	pos	-	-	-	-	-	-0.0135	0.960189	30261.6	33474.5	46996.1	46597	50235.2	57356.6	72352.1	49154.6	21291.6	39345.5	37028.7	43273.4	47488.5	38984.9	40140.1	40205.5
metab_416	pos_427	-	220.133	2.11323	pos	-	-	-	-	-	-0.2966	0.519591	10966.5	14406.9	35327.3	39015.2	38449.1	32906.5	28327	45051.6	5750.71	32505.8	18166.4	9484.25	26726.2	25338.2	24283.8	23045.1
metab_417	pos_428	-	301.175	2.11323	pos	-	-	-	-	-	0.1885	0.558133	45018.4	41192.7	36957.8	29832.7	28464.5	34335.2	53218	21928.7	39664.2	39285.3	71284.1	20542.9	35358	33636.7	31732.2	34280.1
metab_418	pos_429	-	384.175	2.12895	pos	-	-	-	-	-	-0.1558	0.763981	19913.5	39535.5	67188.2	69012.4	60692.3	56780.4	65624.9	39723.5	9075.06	35946.8	113052	17655.3	52733.8	50205.9	45184.7	51256.6
metab_419	pos_430	-	323.196	2.1595	pos	-	-	-	-	-	0.2693	0.613283	8849.84	5360.19	13932.1	12649.8	9751.94	14919.1	30195.3	18715.9	7134.54	12677.4	5495.3	4680.6	16984.1	17974.5	13438	15525
metab_420	pos_431	-	373.139	2.12895	pos	-	-	-	-	-	-0.5624	0.0225295	21749.6	21973.6	14265.4	16966.2	15401.8	14400.8	11654.2	12353.5	5957.22	15986	15279.8	9706.66	13332.2	10430.1	12318.8	14361.8
metab_421	pos_432	-	301.118	2.14443	pos	-	-	-	-	-	-0.6963	0.0236279	93308.3	106281	148476	157504	132399	101600	83608.2	137464	36813.3	76811.7	57830.8	63895	89579.7	90723.9	85979.1	85909
metab_422	pos_433	-	361.139	2.18965	pos	-	-	-	-	-	-0.1326	0.364277	101771	98821.2	78073.3	79195.5	80029.2	69760.6	70158.8	72750.6	63782.2	66490.4	91006.7	98869.5	75012.3	71815.6	70587.2	71946.3
metab_423	pos_434	-	195.065	2.18965	pos	-	-	-	-	-	0.247	0.409923	8668.18	9564.14	24743.6	22171.8	18842.9	15642.5	17102.8	22363.9	19243.2	12910.4	16674	29942.4	17734.4	17307	16997	16707.8
metab_424	pos_435	-	444.175	2.17462	pos	-	-	-	-	-	-1.246	0.147567	30142.6	32751.5	7447.7	6514.74	8953.7	11287.1	22823.8	7081.25	0	5927.76	4940.11	165.048	9731.86	8381.95	8561.95	9393.07
metab_425	pos_436	-	423.211	2.18965	pos	-	-	-	-	-	-1.6737	0.0509126	12792.1	13038.1	14754	11390	11634.2	44184	7543.22	12070.4	440.261	6526.69	6339.53	868.181	10685.9	9297.73	9556.8	9465.34
metab_426	pos_437	-	290.149	2.20445	pos	-	-	-	-	-	1.1368	0.151353	122849	105350	134292	120783	146530	126021	628698	324063	23119.5	463136	148825	74152.5	228525	209675	211725	216733
metab_427	pos_438	-	357.144	2.20445	pos	-	-	-	-	-	0.2973	0.486563	27400.1	29497.6	40206.5	40414.2	38723.3	35622.4	19611.4	49340.1	93514.2	25651	41661.4	30572	42273.6	36495.3	33886.5	35185.9
metab_428	pos_439	-	309.096	2.20445	pos	-	-	-	-	-	1.6883	0.174518	1735.43	1036.86	906.811	655.517	576.605	906.677	3435.81	3858.07	180.554	472.738	9741.4	1061.32	1737.41	1360.38	2456.05	1968.83
metab_429	pos_440	-	309.144	2.22087	pos	-	-	-	-	-	-0.3927	0.00666086	119110	98755.6	108884	107704	105912	88985.8	84897.3	62404.3	77034.1	65685.8	102286	87086.4	84824	80586.6	77918.1	84518.9
metab_430	pos_441	-	403.142	2.25192	pos	-	-	-	-	-	1.0813	0.0964807	21369.2	25678.3	39385.9	37771.5	42080.5	38777.9	135286	106224	28284.9	108441	39942.7	15726.8	65785	55536.9	56514.1	62544
metab_431	pos_442	-	186.112	2.26648	pos	-	-	-	-	-	-1.0444	3.06e-08	76325.1	76305.9	73682.3	70435.7	71874.5	66304.5	40823.8	29394.8	39557.2	30425.5	35044.3	35624.4	45702.7	43731.9	43921.4	44848.1
metab_432	pos_443	-	354.144	2.25192	pos	-	-	-	-	-	1.2034	0.0270194	22566.9	18112	13045.4	12900.7	10710.8	14295.3	47889	15487.5	8364.41	45089.8	50875.3	43310.7	27216	24795.4	21904.8	22546.2
metab_433	pos_444	-	142.122	2.25192	pos	-	-	-	-	-	0.2292	0.245126	27253.7	24410.6	33341.2	34861.1	34695.6	34460.4	35442.9	24985.9	50322.1	27205.4	39509	44100.3	27518	33183.7	29197.5	28921.4
metab_434	pos_445	-	250.107	2.28237	pos	-	-	-	-	-	0.2992	0.275511	78612.9	66969	82913.7	73443.8	75980	67524.4	158977	86376.4	55295.6	76607.8	75023.2	95805.9	79118.5	75174.7	77435.4	76048.5
metab_435	pos_446	-	294.096	2.25192	pos	-	-	-	-	-	-0.3659	0.166365	9398.62	10276.1	9680.97	7853.72	7499.22	5855.24	4186.56	5671.6	7431.71	4936.88	5603.21	11408	5921.59	7468.36	5682.47	6271.91
metab_436	pos_447	-	270.094	2.25192	pos	-	-	-	-	-	-0.1764	0.514796	11627.9	11682.5	9044.54	10212.5	9165.28	10175.4	10751.6	16173.4	3840.73	8218.69	6874.03	8925.78	9034.18	8741.97	7862.1	8618.91
metab_437	pos_448	Valinopine	248.112	2.26648	pos	M+H-H2O, M+H	C10H17NO6	C19976	-	-	-0.4774	0.0559991	421049	423655	346312	307030	309066	384456	319879	333840	154629	344831	315381	105556	325292	290263	285271	306006
metab_438	pos_449	-	224.076	2.25192	pos	-	-	-	-	-	-0.3666	0.148842	31677.5	31178.2	28627.2	29749.7	27027.3	21332.4	35427.8	17291.5	24775	13503	12120.1	28420.5	21019.3	20092.3	20902.5	21329.6
metab_439	pos_450	-	277.118	2.29775	pos	-	-	-	-	-	-0.05	0.930062	828371	565345	205180	175471	188661	292868	454308	304543	111859	763018	229306	316061	334591	310472	306333	311559
metab_440	pos_451	-	277.154	2.31328	pos	-	-	-	-	-	0.0095	0.984351	16924	15657.2	15227.4	13815.9	16055	15464.5	32828.5	25330.1	2219.75	18832.9	12229.9	2315.93	17627	14141.5	13895.8	13592.4
metab_441	pos_452	-	288.17	2.31328	pos	-	-	-	-	-	-0.0802	0.865579	112056	96157.4	50043.4	35094.8	39342.9	64383.8	76690.7	54456.6	26192.7	131374	62577.1	24312.4	68900.8	65887.6	62785.5	61212.8
metab_442	pos_453	-	155.106	2.34468	pos	-	-	-	-	-	0.2016	0.485156	33024.3	24619.5	26655.9	21600.5	21356.4	27794.2	33360.2	21691.3	31303.4	20332.2	19692.6	51924.2	26757.9	23815.4	24219.6	22988
metab_443	pos_454	-	279.133	2.36003	pos	-	-	-	-	-	-0.51	0.0750781	47741.8	43543.5	35901.3	35603.1	34030.5	35312.7	47179.9	27529.9	27660.6	27928.1	26797.1	5917.16	29656.4	30458	31526.6	31247.3
metab_444	pos_455	-	367.149	2.32917	pos	-	-	-	-	-	-1.1933	0.00122179	80878.7	53679.5	49878.5	42661.5	42302.6	40117.9	20159.1	28990	19307.8	28129.5	18719.3	20050	29528.6	28704.2	31908.3	30687.4
metab_445	pos_456	-	341.149	2.34468	pos	-	-	-	-	-	0.6433	0.266312	17935	19118.2	23824.4	21174.7	20684.9	22551.5	42483	72004.3	1581.83	37267.9	15678.7	26669.1	30477.3	28935.7	30799.4	30592.3
metab_446	pos_457	-	261.086	2.36003	pos	-	-	-	-	-	7.7859	0.337994	583.367	389.396	323.319	130.981	550.24	404.212	348.358	779.135	192.816	1851.53	1549.82	520869	7912.42	7816.76	7467.52	9657.68
metab_447	pos_458	-	481.138	2.39078	pos	-	-	-	-	-	2.4811	0.0651797	11640.2	10835.3	31021.7	26854.1	38605.3	26081.6	389908	64200.4	30738.1	146940	91473.3	86494.3	83852.2	82663.1	85324.8	83365
metab_448	pos_459	-	616.402	2.36003	pos	-	-	-	-	-	14.9092	0.284152	0	0	0	0	0	0	4291.75	0	11702.9	0	166420	2202.63	11483.9	10703.4	11188.3	11048.2
metab_449	pos_460	-	327.133	2.39078	pos	-	-	-	-	-	-0.0145	0.968321	29206.3	33088	39185.2	30299	32471	32275	26460.8	39648.1	17944.9	46002.1	58688.5	5815.41	26284	28559	29181.8	26685
metab_450	pos_461	-	240.159	2.40707	pos	-	-	-	-	-	0.0535	0.848398	5118.85	5333.32	15041.6	11847.2	13253	12439.4	15651.4	9483.59	8046.49	10559.5	10425.4	11246.8	8473.19	9578.29	10121.2	9002.75
metab_451	pos_462	-	335.123	2.40707	pos	-	-	-	-	-	-0.7478	0.0524618	64405	47512.3	35284	26863.1	27365.6	35487.3	22656.2	40241.8	8304.1	27470.4	24204.5	18214	26263.5	27413.8	25915.1	26377.5
metab_452	pos_463	-	207.185	2.40707	pos	-	-	-	-	-	-1.6499	0.00724442	18951.4	21616.3	45790.9	37827.3	42943.2	55270.3	18840.3	24627.6	0	23338.1	4063.41	0	19114.3	19874.1	18746.8	18229.2
metab_453	pos_464	-	592.275	2.42238	pos	-	-	-	-	-	-4.8529	0.00048998	70832.2	30545.4	42924.6	18747	30686	57212	838.346	319.233	7526.18	0	0	0	48462.2	8639.9	8257.13	3297.8
metab_454	pos_465	-	244.117	2.45298	pos	-	-	-	-	-	-1.5624	0.000366287	64590	59423.6	123446	101649	105931	100691	27334	58397.8	24123.3	23799.9	24822.9	29686	47260.7	43414.8	45048.6	45828
metab_455	pos_466	-	171.116	2.45298	pos	-	-	-	-	-	2.9155	0.309053	714.722	1083.84	1389.61	763.364	1220.01	1328.16	2427.16	2041.22	387.225	2039.18	934.96	41210.8	1025.66	1049.59	1967.03	1474.7
metab_456	pos_467	-	277.106	2.5003	pos	-	-	-	-	-	3.6959	0.146434	21222.4	12964.9	12414.8	7149.7	8699.33	9453.92	213268	23216.1	42507.9	52168.1	585116	15565.5	88012.8	83629.9	80811.8	80529.3
metab_457	pos_468	-	475.206	2.48498	pos	-	-	-	-	-	-1.5356	0.0124185	173293	122890	99805.1	95330.9	95969.3	124462	16401.8	149479	8567.13	46777.4	11605.1	12672.1	67336.3	63900.1	61439.2	60402.7
metab_458	pos_469	-	196.133	2.48498	pos	-	-	-	-	-	-0.9321	0.0685477	18921.6	18084.5	76150.6	71731.2	71769.1	57693	44694.9	28756.8	13200.3	33390.8	33507.5	11204.5	31471.9	30962.2	33088.5	30777.5
metab_459	pos_470	-	293.149	2.48498	pos	-	-	-	-	-	-0.8752	0.133919	52967.4	42081.8	347936	255115	269552	187500	76501.3	57405.5	150790	60307.3	155849	128891	104740	101312	98679.3	98073.5
metab_460	pos_471	-	493.315	2.5003	pos	-	-	-	-	-	5.2238	0.024904	3110.08	0	0	0	348.276	557.66	13167.5	6278.58	57763.8	28284.9	44223.5	362.987	11640.1	9693.97	10716.7	10253.6
metab_461	pos_472	-	177.127	2.51577	pos	-	-	-	-	-	1.3434	0.00277665	8163.39	7515.24	3486.65	2877.67	3250.13	3842.43	13960.6	7647.77	7456.77	12356.3	15482.2	17028.1	8159.99	7197.31	7821.62	7498.08
metab_462	pos_473	-	884.49	2.51577	pos	-	-	-	-	-	15.0322	0.0482109	0	0	0	0	0	0	7968.84	0	82555.1	5279.22	30854.7	74383.8	7259.82	5063.61	9772.19	13712.2
metab_463	pos_474	-	919.489	2.53143	pos	-	-	-	-	-	3.2965	0.343917	17622.4	5495.97	727.542	0	1789.93	17103.1	257.319	211.234	384977	3065.49	30943.8	461.913	15592.3	15262.9	19816.9	20311.4
metab_464	pos_475	-	486.262	2.54685	pos	-	-	-	-	-	-1.0082	0.186363	1286.6	0	39658.8	28633.6	51814.3	50934.6	9939.79	29042.8	14109.5	18498.7	10582.4	3502.79	18265.5	18324.7	18614.3	16295.7
metab_465	pos_476	-	303.186	2.57823	pos	-	-	-	-	-	1.9874	0.205791	14814.8	8068.97	6309.49	3835.24	4466.62	9868.75	28644.8	28364.6	390.767	113776	2691.25	13936	17604.8	16471.8	15747.9	16284.4
metab_466	pos_477	-	299.175	2.56272	pos	-	-	-	-	-	0.0431	0.892858	28701.6	26070	35828.6	28401.4	34129.2	41414.1	32107.8	45765.9	10681.6	43183.7	17239.4	51466.5	29877.7	27693.1	29571.7	26830.2
metab_467	pos_478	-	218.138	2.59382	pos	-	-	-	-	-	0.8288	0.0563704	201383	174577	199527	194402	188905	216342	650023	171941	310473	296427	226644	431829	279858	271642	269243	260054
metab_468	pos_479	-	305.112	2.56272	pos	-	-	-	-	-	0.3217	0.729895	39918	30265.8	10120.4	9055.08	9978.49	9702.41	16154.5	12720.1	7704.23	11611.1	8015.99	80073	12427.5	10239.1	10403.3	9702.43
metab_469	pos_480	-	214.143	2.56272	pos	-	-	-	-	-	0.6491	0.0292794	29825.3	25119.8	24019.8	22482.2	22461.9	31059.1	45610.8	50295.7	15189.6	49941	34741.3	47235.1	31692.9	30153.5	28886.2	27958.8
metab_470	pos_481	-	390.284	2.60903	pos	-	-	-	-	-	13.632	0.0018028	0	0	0	0	0	0	17863.8	2738.79	21942.9	16461.2	5981.5	11181.3	4354.4	4744.58	3967.27	2975.73
metab_471	pos_482	-	337.175	2.62442	pos	-	-	-	-	-	0.6872	0.209276	40523.7	29915.1	19635.1	15077.3	17275.8	18866.3	30581.6	25894.6	28847.6	65357.3	69456.7	7363.31	26048.9	27554.8	25549.7	25691.2
metab_472	pos_483	-	280.18	2.6561	pos	-	-	-	-	-	0.5758	0.484682	9051.32	9757.47	19670.6	19268.4	21958.4	27481.4	31730.6	79699.2	4878.85	29734.3	9139.9	4583.47	21474.8	23530.6	23443.9	23352.8
metab_473	pos_484	-	260.149	2.56272	pos	-	-	-	-	-	0.9092	0.0809419	124440	81527	43727.2	35793.7	40948.1	57530.2	131271	76646	62274.5	213093	170821	66985.8	98457.3	93771.4	93258.3	89894.9
metab_474	pos_485	-	538.293	2.67187	pos	-	-	-	-	-	-0.6888	0.36899	0	1100.3	43870.4	37922	52371.6	61083	6592.29	11450.5	21222.3	8441.13	57663.5	16440.6	18264.4	18896.6	18489.5	19269.8
metab_475	pos_486	-	421.305	2.68692	pos	-	-	-	-	-	2.8755	0.175648	1251.21	1059.59	1097.65	238.991	3032.36	7176.18	10997.9	9133.5	13184	65823.7	208.185	2336.02	6335.13	9263.02	8737.09	9671.77
metab_476	pos_487	-	352.165	2.70288	pos	-	-	-	-	-	-1.0543	0.000152926	52289.7	50103.1	43573.6	45319.1	43955.4	38136.5	31002.5	30469.6	13486	26684.3	17183.6	12810.6	25778.2	25347.7	23936	25070
metab_477	pos_488	-	236.055	2.70288	pos	-	-	-	-	-	5.0362	0.254897	320.062	1396.42	332.326	332.07	196.584	240.972	55.2363	0	10142	0	5586.3	76699.6	1769.34	2087.35	2376.82	2120.09
metab_478	pos_489	N-lactoyl-phenylalanine	238.107	2.71882	pos	M+H-H2O, M+H	C12H15NO4	-	HMDB0062175	-	-1.4022	0.0301397	663467	340792	232978	195990	157014	265920	103494	106587	131894	138152	73199.5	148942	180069	166940	173788	181190
metab_479	pos_490	-	203.139	2.79588	pos	-	-	-	-	-	-0.5642	0.0165406	59845.5	49768.2	67160.9	58935.2	50365.3	68291.3	35461	21167.5	53650.4	33599	59856.9	35933.7	40473.4	38547.5	39388.2	37744.4
metab_480	pos_491	-	170.117	2.74973	pos	-	-	-	-	-	0.7687	0.0121721	81112.7	68762.7	74020.2	77180.1	76218.6	76750.2	206009	81541.6	115309	135881	104127	130697	103589	110536	107640	106007
metab_481	pos_492	-	255.158	2.87252	pos	-	-	-	-	-	1.1209	0.0108238	35649.5	28749.6	21397	19359	22207.1	28309.3	75261.9	31717.8	35068.5	60680.3	45897	89921.9	44401.1	37009.3	40031.6	38941
metab_482	pos_493	-	267.158	2.81082	pos	-	-	-	-	-	2.8073	0.0519138	40731.8	31383.4	11051.7	9417.33	9490.96	15452.7	90862.2	34036.6	86089.2	109934	105479	396260	77468.3	71810.6	71450.5	68709.8
metab_483	pos_494	-	355.185	2.79588	pos	-	-	-	-	-	-0.8331	0.0329497	19320.7	26400.7	44196.4	48825.4	48095.8	40875.7	31787.4	24193.8	11828.3	18937.7	34607.4	6470.07	31309.7	28169.6	32054	30749.7
metab_484	pos_495	-	285.144	2.7653	pos	-	-	-	-	-	0.5874	0.246602	7241.8	6091.83	8711.85	7775.2	6463.92	11435.4	26000.2	11927.3	6643.86	12776.5	10766.5	3588.9	10928.1	10625.1	11758.9	11245.4
metab_485	pos_497	-	486.262	2.82587	pos	-	-	-	-	-	0.9049	0.0535339	3120.5	0	58252.9	43894.8	81820.2	78543.5	103533	109088	61951	99425.6	51852.3	71527.5	70362.7	58483.2	62641.2	65114.1
metab_486	pos_498	-	297.133	2.82587	pos	-	-	-	-	-	0.1037	0.815888	2900.6	3592.59	4917.16	5242.05	4466.9	2894.48	2722.92	1791.35	2601.79	7174.34	2813.1	8699.75	3741	3583.29	3316.78	3731.73
metab_487	pos_499	-	291.086	2.82587	pos	-	-	-	-	-	8.5963	0.0630717	191.495	886.581	0	0	0	0	59251.3	35110.8	30761.2	58238	230092	3787.15	43925.4	42757.4	45918.1	42867.7
metab_488	pos_500	-	520.276	2.81082	pos	-	-	-	-	-	5.8943	0.121723	0	850.318	44.6857	0	0	0	443.42	0	32805.7	3296.38	13007.7	3679.28	3388.5	1333.8	2163.12	2166.63
metab_489	pos_501	-	333.201	2.68692	pos	-	-	-	-	-	-0.2943	0.342683	23048.8	20462.9	28873.2	18637.3	17051.1	27384.7	30604.8	11080.1	19840.6	14601	26893.1	7441.22	15859.6	18807.5	14808.5	14977.6
metab_490	pos_502	-	209.117	2.87252	pos	-	-	-	-	-	1.6722	0.00221715	9030.26	8126.1	4511.16	4684.85	6394.38	6935.55	16914.1	13464.3	12773	23897.8	24255.4	35165.7	18446.1	12792.4	14279	13288.2
metab_491	pos_503	-	367.185	2.87252	pos	-	-	-	-	-	-0.9319	0.0249283	65404.8	48785.4	35051.6	29852.4	25208.9	37553.5	15363.5	13426.4	41237.6	19980.9	19222.5	17545.6	23773.1	21223.8	23646.4	22251.8
metab_492	pos_504	-	351.146	2.51577	pos	-	-	-	-	-	1.8015	0.0621984	119039	93600	21146.2	16621.4	16378.1	30108.5	95335.2	89548.8	182425	232383	407774	27473.2	101301	97393.9	101345	101184
metab_493	pos_505	-	121.101	2.90277	pos	-	-	-	-	-	1.249	0.00841224	7998.51	7104.81	8535.48	10285	11534.7	11125.5	30605.9	12012.9	15343.8	16805.8	23200.1	36520.3	19493.5	16277.6	17169.8	16724.7
metab_494	pos_506	-	323.196	2.96517	pos	-	-	-	-	-	1.8755	0.0502773	225.512	1754.65	7953.18	8120.97	9241.9	10347.5	49498.3	15732.9	10195	10049	10477.3	42174.9	17859.6	19165.2	19533.6	16410.6
metab_495	pos_507	-	484.236	2.9192	pos	-	-	-	-	-	1.0743	0.0792369	1152.82	1434.88	7159.79	6664.85	7111.42	7807.84	10029.7	8830.25	16774.4	18669.6	11481.6	187.613	5162.05	5299.24	6584.19	6405.77
metab_496	pos_508	-	361.139	2.90277	pos	-	-	-	-	-	0.4993	0.0900958	34926.6	33201.9	24982.8	23260.4	28130.9	22620.1	27871.4	25587.5	47352.4	26751.9	55423.3	53252.3	29245.4	26032.4	28235.3	27529.4
metab_497	pos_509	-	289.154	2.95008	pos	-	-	-	-	-	-0.9289	0.069216	74368.8	98445.8	247812	236028	253908	244970	173680	176214	12220.7	128337	97308.5	19184.6	134043	123690	126709	128060
metab_498	pos_510	-	157.064	2.5003	pos	-	-	-	-	-	1.1015	0.104911	6783.68	5256.6	5530.06	5027.94	5005.73	4513.94	13559.6	8531	4388.07	6773.08	27471.7	8196.04	8649.51	7713.89	8005.68	8248.53
metab_499	pos_511	-	190.086	2.53143	pos	-	-	-	-	-	-0.6776	0.00839861	59821	50437.5	41638.6	33223.4	37671.9	38194.8	32084.3	39159.3	21792.7	26583.9	23120.4	20424.6	31303	31096	28923.9	29826.3
metab_500	pos_512	-	262.128	2.46895	pos	-	-	-	-	-	-1.572	0.000153522	90830.7	81297.6	163703	121954	131591	127670	41429.2	61907.2	24052.6	50143.5	28963.4	34682.2	57429.5	54846.8	56592.8	54637.5
metab_501	pos_513	-	186.091	3.01143	pos	-	-	-	-	-	-0.9153	0.00118389	53796.8	54584.2	44708.2	42724.7	46154	46476.2	34459.1	42546.3	12111.1	26327.2	18714.7	18783.4	30591.6	30757.6	30870.2	30281.2
metab_502	pos_514	-	602.325	2.99543	pos	-	-	-	-	-	-1.1892	0.135935	816.841	676.168	95174.6	102347	72966.3	100191	25376.4	45314	6662.54	56756.8	20791.1	8310.67	25831.4	30307.8	35403.4	31307.7
metab_503	pos_515	-	130.065	3.01143	pos	-	-	-	-	-	0.4414	0.433539	41224.6	41122.5	72409.7	79620.8	84853.5	71365.7	126848	200788	33903.8	95459.6	45411.7	27990.5	76467.6	71444.3	75718.2	81189.6
metab_504	pos_516	-	674.33	2.99543	pos	-	-	-	-	-	-0.2709	0.684891	3513.25	1043.78	25447.6	25312.2	30489	37626.9	38101.2	1492.03	28245.2	7948.25	20364.9	6151.41	11131.9	12230.2	12116.7	13425.5
metab_505	pos_517	-	283.153	3.04218	pos	-	-	-	-	-	4.9772	0.0155591	1503.83	756.803	1075.66	2012.26	1179.26	947.045	24428.4	5151.81	15098.1	73882.8	33840.4	83051	23678.8	23804.7	22034.6	20904.1
metab_506	pos_518	-	250.107	3.02642	pos	-	-	-	-	-	-0.1133	0.785022	5682.12	7458.78	12382.1	15022.2	14494	12471	21664.4	13811.3	5164.41	9248.35	7072.82	5451.87	8848.32	9896.86	10350.4	9158.33
metab_507	pos_519	-	720.387	3.04218	pos	-	-	-	-	-	2.8795	0.011196	36700.5	22954.1	16820.8	16212.9	20373.2	19825.8	163329	87928.6	143818	306946	267450	8442.63	109717	110739	113837	106929
metab_508	pos_520	-	253.179	3.08773	pos	-	-	-	-	-	2.1103	0.24748	5084.03	16951.2	6984.06	3306.36	3528.14	7096.78	18251.6	2918.55	13230.6	13561.7	11000.1	126489	13575	14283.3	14717.7	13363.8
metab_509	pos_521	-	487.268	3.14948	pos	-	-	-	-	-	5.5868	0.00184787	6397.97	1310.39	0	0	0	0	51125.2	23260.6	111180	72820.3	87500.2	24593.8	30972	31495.6	36221.7	35416.1
metab_510	pos_522	-	426.204	2.45298	pos	-	-	-	-	-	0.7403	0.166539	16786.3	14308.6	13093.3	11155.6	12674.8	12947.8	27853.3	35826.3	4406.81	40840.6	17674.4	8651.98	18156.3	18855.7	19471.2	18008.3
metab_511	pos_523	-	258.133	3.14948	pos	-	-	-	-	-	0.8452	0.0120306	4731.32	5937.91	7848.57	7441.35	7918.39	6937.49	15881.2	7433.69	9243.27	10312.6	12118.5	18334.4	7599.87	9023.96	9404.22	8731
metab_512	pos_524	-	337.175	3.13455	pos	-	-	-	-	-	-0.4236	0.322018	122940	91680.6	47858.6	38553.4	32780.8	58796.2	55820.3	41907.1	33585.6	80892.8	37048.6	43452.4	50526	49302.4	49293.6	50437.6
metab_513	pos_525	-	391.212	3.13455	pos	-	-	-	-	-	-3.0275	0.0207949	40018	61205.9	2.76012e+06	2.67592e+06	2.89448e+06	3.8334e+06	339703	300395	52967.9	246791	222347	342002	805214	780966	784871	754498
metab_514	pos_526	-	700.361	3.16483	pos	-	-	-	-	-	3.19	0.00902505	186718	88294.2	7586.36	313.21	4430.21	35989.3	355173	222816	345748	781333	1.00644e+06	239161	290766	290242	296442	311907
metab_515	pos_527	-	256.154	3.1799	pos	-	-	-	-	-	0.7476	0.12117	51488.9	41392.2	28941.5	27818.8	26843.4	41318.2	63540.5	39427.1	36931.9	104075	99258.9	22459.9	49254.2	51057.4	52800.4	50572.4
metab_516	pos_528	-	274.164	3.19567	pos	-	-	-	-	-	0.7969	0.230284	94771	69701.4	27879.9	27831.6	22813.6	52175.4	76853.2	34461.6	64164.9	164470	159584	13285.7	67815.9	68399.8	69707.4	68732.1
metab_517	pos_529	-	308.148	3.30323	pos	-	-	-	-	-	-0.614	0.520108	755353	375335	76602.4	58947.4	66381.1	133242	89722.8	93774.7	157319	432932	148034	35974.4	167037	163755	170183	166789
metab_518	pos_530	-	391.246	3.1191	pos	-	-	-	-	-	-0.9951	0.175131	0	620.437	41563.8	47234	30165.4	45211.9	22034.6	18648.5	2302.2	16666.3	9349.25	13675.9	16023.3	18164.9	17092.3	18280.1
metab_519	pos_531	-	344.206	2.437	pos	-	-	-	-	-	2.7138	0.0293683	7510.11	3037.4	2746.68	1548.5	2387.75	4818.37	21742.8	6588.69	15109.9	19868.5	18783.5	62559	8231.08	11148	11606.2	10841
metab_520	pos_532	-	251.127	3.24198	pos	-	-	-	-	-	1.7654	0.0257313	136409	107250	36738.1	31732.5	38720.3	42472.9	207047	106573	255529	209764	475417	82818.7	159742	151543	152263	148622
metab_521	pos_533	-	251.164	2.45298	pos	-	-	-	-	-	3.0385	0.165753	45158.9	33076.4	19847.2	13318.3	15512.9	24768.5	134566	36432.8	61558.3	106683	93783.5	813288	80743.6	76254.3	73576.9	73988
metab_522	pos_534	-	200.07	2.40707	pos	-	-	-	-	-	-0.8583	0.170275	40136	30567	10585.2	8652.51	8437.23	12399.6	5938.98	11806.1	10479.6	10540.6	9291.53	13046.9	11563.8	10728.5	11197	11227.9
metab_523	pos_535	-	194.117	2.40707	pos	-	-	-	-	-	-0.2889	0.159236	78744.8	110036	168661	151306	163020	166558	134978	102445	91149.7	110455	113234	133917	101875	105507	104273	102935
metab_524	pos_536	-	230.117	3.27267	pos	-	-	-	-	-	-2.3582	0.00360441	19473.8	20882	68376.3	58922	61273.4	52683.3	6733.26	33274.6	2813.1	7272.28	2927.89	1901.75	19756.8	20300.1	19772.5	18478.1
metab_525	pos_537	-	592.107	2.40707	pos	-	-	-	-	-	-5.134	8.26e-06	86223.6	54180.2	57001	46675.3	39422.8	59299.8	0	442.511	7970.45	1349.54	0	0	59191.4	13193.7	4342.08	3673.6
metab_526	pos_538	-	216.101	2.48498	pos	-	-	-	-	-	-0.6903	0.00460939	60726.2	64290.6	79312.8	77923.9	78591	73484.3	42693.8	74653.3	29459.7	39196.5	31043.8	52112.2	50030.1	49090	47165.7	46841.4
metab_527	pos_539	-	350.253	2.39078	pos	-	-	-	-	-	3.4877	0.174295	52879.7	32170	14173.5	10750.3	8594.43	10837.2	79347.8	24503.2	112363	128993	115901	990559	88606.4	94897.9	92566.1	89641.8
metab_528	pos_540	-	745.371	2.39078	pos	-	-	-	-	-	16.8127	0.1573	0	0	0	0	0	0	14622	0	233140	923.185	441604	386.414	52476.7	59002.5	55774.7	54833.5
metab_529	pos_541	-	259.165	2.31328	pos	-	-	-	-	-	-1.1594	0.0898963	7102.6	8966.01	72508.5	60563.5	62019.4	39394.9	31325	14627.6	14747.4	20407.7	28201.1	2863.41	29729.8	28316	23266.3	25143
metab_530	pos_542	-	279.17	2.32917	pos	-	-	-	-	-	0.2272	0.639093	168699	191833	250328	228489	272234	349603	435867	536510	54750.3	407276	179408	96559.5	258531	232665	227707	230009
metab_531	pos_543	Macrocarpal I	491.3	3.349	pos	M+H, M+Na	C28H42O7	-	HMDB0041587	179388-54-6	3.1091	0.00179457	496321	198389	18856.3	17642.1	14567.1	60530.6	949915	537762	1.85617e+06	1.34298e+06	1.70274e+06	567385	757091	708924	710861	702614
metab_532	pos_544	-	324.128	2.28237	pos	-	-	-	-	-	0.4452	0.472713	16550.5	21538.5	3542.37	3070.84	4369.34	9200.22	12193	8866.94	12378.7	17605.1	26892.3	1401.98	10619.5	9556.94	9681.92	9002.57
metab_533	pos_545	-	357.18	2.29775	pos	-	-	-	-	-	0.446	0.418393	15041.6	12301.1	5040.82	4397.63	6218.67	7480.69	12615.3	19166.8	433.468	17213.2	3456.57	15883.8	8911.21	8701.22	10203	10787.5
metab_534	pos_546	-	410.253	3.40977	pos	-	-	-	-	-	6.7756	0.000246421	0	0	0	0	0	558.25	14321.4	10288.5	7031.86	10054.8	3738.85	15727.4	3098.52	4555.93	5519.43	3830.45
metab_535	pos_547	-	358.222	3.42512	pos	-	-	-	-	-	2.1433	0.0149929	7947.71	9383.05	10628.5	6729.63	12926.2	16804	63876.7	20518.5	28780.8	33292.5	36236.7	101873	24775.9	25588.1	24539.4	24212.2
metab_536	pos_548	-	280.19	3.43993	pos	-	-	-	-	-	7.1409	0.00282503	130.294	245.587	336.436	0	395.664	248.728	50736.6	47925	7609.36	47854.6	10151.3	27203.8	19610.4	19694.7	18329.8	19879.1
metab_537	pos_549	-	273.123	3.43993	pos	-	-	-	-	-	-0.2718	0.31133	65048.7	64509.9	62949.5	53994.1	59043.9	62982.4	63194.3	73803.7	14067.6	74511.4	42261.9	37407.3	51320.7	51394.7	53485.5	49958.5
metab_538	pos_550	-	329.112	3.47022	pos	-	-	-	-	-	-1.8462	0.0124627	23254.6	37300.5	131343	133072	112421	138190	36911	32867.2	0	53526.1	33285.7	3489.13	43289.3	39890.1	40537.2	38661.3
metab_539	pos_551	-	398.253	3.48567	pos	-	-	-	-	-	3.6483	0.00211546	2062.2	3278.67	10326.2	9271.95	7961.65	17177.1	82264.7	118879	53661.4	87190	72979	212924	57732.5	56757.9	55933.5	54758.6
metab_540	pos_552	-	287.196	3.50113	pos	-	-	-	-	-	1.0323	0.0412191	1325.04	8007.79	21240.1	17741.4	26181.8	27262	56169.6	24877.1	27745.4	29945.4	51371.7	18016.7	32897.5	33357.8	30360.9	29646.1
metab_541	pos_553	-	378.263	3.5162	pos	-	-	-	-	-	3.1228	0.0552168	1324.32	3856.61	1282.13	666.329	873.196	1736.17	14188.8	17267.3	3932.04	40371.6	6127.86	2942.55	12550.1	12975.6	12907.2	11327.1
metab_542	pos_554	-	671.843	3.53108	pos	-	-	-	-	-	6.6366	0.0437218	1885.11	5578.28	1.47018	0	0	823.52	86141.7	33870.2	117804	186069	400756	39.6707	80146.7	65516.3	78767.8	79433.5
metab_543	pos_555	-	426.284	3.54653	pos	-	-	-	-	-	3.7582	0.00166748	20561.1	5950.91	600.498	367.126	0	1994.43	60659.2	21517.9	119865	58767.4	91058.4	46939.3	39145.9	38127.9	36207.8	36631.9
metab_544	pos_556	Alpha-Aminodiphenylacetic acid	228.101	3.57713	pos	M+H-H2O, M+H	C14H13NO2	-	-	-	-1.2477	0.0274108	39158.3	55190.6	84485	86568.1	77915.4	59556.1	14270.8	91878.5	11553.2	25353.1	18438	8163.4	42937.4	40859.6	43337.6	41933.7
metab_545	pos_557	-	398.289	3.57713	pos	-	-	-	-	-	2.7007	0.00304731	3662.89	5061.11	4080.16	2751.42	3040.54	9578.07	25354.6	59470.9	35243.2	26471.2	25193.3	11433	25796	23464.1	24469.8	23280
metab_546	pos_558	-	469.258	3.57713	pos	-	-	-	-	-	4.3949	0.00169623	41086.4	10538.1	379.134	298.184	1133.49	4059.58	137271	63378.5	341360	235009	304896	127610	116838	96938.5	103769	100394
metab_547	pos_559	-	487.268	3.57713	pos	-	-	-	-	-	4.4086	0.000690422	153983	37250.1	445.156	565.137	12.2779	6541.93	514507	283250	1.12382e+06	815589	1.02068e+06	464323	415251	389417	386168	382998
metab_548	pos_560	-	392.299	3.39432	pos	-	-	-	-	-	0.6013	0.249489	6833.91	5439.36	24526.2	23395.5	20476.7	26562.1	21453.9	30573.1	57851.8	17410	20832.5	14556.7	26722.5	28873.7	27496.7	26669.6
metab_549	pos_561	-	412.269	3.6987	pos	-	-	-	-	-	2.828	9.4e-05	16639.1	10130.3	12716.2	12940.9	12886.4	14651.6	82026	136689	68399.8	75169.9	71832.2	133695	55328.9	57690.8	55667	52447.1
metab_550	pos_562	-	313.154	2.25192	pos	-	-	-	-	-	2.6823	0.0311056	25956.3	15685.4	14581.1	8538.18	12178.3	15586.1	190196	184101	14670.7	139554	38728.4	26668.1	66858.5	58968.5	56502.3	59003.3
metab_551	pos_563	-	185.107	2.23612	pos	-	-	-	-	-	-0.371	0.497015	3361.86	2118.84	3611.59	2636.19	3486.14	4624.79	3664.89	6327.1	0	3786.38	1244.97	317.038	3031.82	2793.08	2899.53	2595.25
metab_552	pos_564	-	283.165	2.22087	pos	-	-	-	-	-	-0.3043	0.578094	2832.26	4101.96	26376.7	23284.2	28637.7	23976.5	25858.7	23573	2561.64	16101.2	13636.9	6712.28	16911.1	15410.2	16051.3	15490
metab_553	pos_565	-	202.107	2.22087	pos	-	-	-	-	-	-0.4571	0.0139963	279641	280043	267489	260612	239611	281318	217265	247771	122194	239975	222610	122086	224721	207047	204290	218211
metab_554	pos_566	-	375.154	2.25192	pos	-	-	-	-	-	-0.387	0.114776	82505.5	88850.3	75380.6	66213.6	67794	71961.3	56304.7	94225.3	70712.6	56891.9	42858.9	25207.5	64880	59407.5	60440.2	60311.9
metab_555	pos_567	-	183.138	3.71475	pos	-	-	-	-	-	1.1202	0.0559463	6262.46	4162	7660.04	4059.69	2397.06	3799.02	10589.5	3019.26	15952.3	5315.6	8331.72	18397.5	8080.15	7695.03	6799.98	5483.1
metab_556	pos_568	-	253.143	2.20445	pos	-	-	-	-	-	1.2962	0.000927793	124487	104909	72235.5	66186.3	66262.6	69321.1	204529	122349	190284	176777	246942	295360	145702	135632	135242	136266
metab_557	pos_569	-	267.195	3.74468	pos	-	-	-	-	-	8.9016	0.0200079	0	0	0	0	147.454	0.0652496	20183.3	6367.04	983.525	26891.9	2217.42	13906.6	6708.81	5182.67	5481.82	4902.6
metab_558	pos_570	D-Pantethine	555.25	2.20445	pos	M+H, M+Na	C22H42N4O8S2	C12661	HMDB0003828	16816-67-4	1.4597	0.201263	429.819	4826.78	50245.3	55476.2	46942.2	38152.1	25384.7	2804.3	262139	9946.09	116075	122968	36297.3	34276.2	34482.1	36075.7
metab_559	pos_571	-	211.169	2.18965	pos	-	-	-	-	-	1.4775	0.40934	308.989	465.986	2292.11	943.064	1623.58	2215.76	1725.41	317.062	1817.89	134.619	854.268	17009.1	1974.57	1744.89	1697.85	1792.63
metab_560	pos_572	-	496.303	3.7908	pos	-	-	-	-	-	0.5215	0.253701	6810.69	4989.53	40336.8	35153.8	39019.5	61113.3	50729.5	29222.5	42606.2	69897	53281.2	23295.2	36069.7	40070.6	40968.4	33959.8
metab_561	pos_573	-	303.187	2.18965	pos	-	-	-	-	-	1.8058	0.220722	9545.88	6340.59	9837.92	7898.83	8205.45	9811.86	26509.3	23674.3	3339.94	110018	5662.06	11343.3	16405.9	14726.9	15400	13065
metab_562	pos_574	-	147.116	3.85112	pos	-	-	-	-	-	1.5475	0.000184331	12926.2	11724.7	19953.7	16197.5	14333.3	21076.7	60143.1	54430.2	34970.4	55282.5	28355.1	48051.9	34155	32754.3	32369	31329.4
metab_563	pos_575	-	302.232	3.82078	pos	-	-	-	-	-	0.664	0.37028	84902	66492.8	7475.75	5922.57	6850.21	16211.1	24501.4	24953.9	65641.4	61553.2	101656	19333	34991.8	34221.6	33600.7	32105.9
metab_564	pos_576	-	475.336	3.88207	pos	-	-	-	-	-	5.5324	0.0572357	0	0	682.394	0	868.549	2065.64	38608.8	77693.1	2595.02	44275.5	214.632	4003.22	21212.5	18677.6	19305.5	21546.2
metab_565	pos_577	-	371.221	3.89668	pos	-	-	-	-	-	3.0436	0.000326573	30603.3	14239	10398.2	12059.2	11700.5	24150.5	151736	40880.5	201135	122769	150794	183209	75627.6	74295.4	72224.6	74109.7
metab_566	pos_578	-	518.347	3.85112	pos	-	-	-	-	-	3.5598	1.28e-05	26795.2	5411.95	4721.02	2858.32	2445.67	8705.34	93628.6	57651.9	129665	104515	126784	88416.4	55153	59458	59014.7	61325.6
metab_567	pos_579	-	542.325	4.04793	pos	-	-	-	-	-	-1.4336	0.00149209	1.27553e+07	1.5198e+07	1.62056e+07	1.50344e+07	1.85343e+07	2.58356e+07	6.55433e+06	9.13272e+06	688821	1.15653e+07	2.57993e+06	7.8197e+06	9.04779e+06	8.87502e+06	8.94354e+06	9.08923e+06
metab_568	pos_580	-	459.31	3.95767	pos	-	-	-	-	-	1.963	0.000184391	104971	61204.1	28639.7	20078.5	22272.9	48508.3	158088	123621	223167	157096	194621	257208	118222	106732	106709	109885
metab_569	pos_581	-	310.201	4.00277	pos	-	-	-	-	-	4.4401	0.0239362	453.171	1152.02	502.572	434.189	650.823	848.047	36181	8674.12	4346.76	24076.9	10384.2	4053.8	6735.51	8521.28	7743.89	9737.83
metab_570	pos_582	-	308.221	4.04793	pos	-	-	-	-	-	2.1941	0.000884511	263054	311665	388469	385369	343634	660658	1.27769e+06	2.58728e+06	1.67517e+06	1.55846e+06	928018	2.74018e+06	1.21086e+06	1.15563e+06	1.12756e+06	1.15463e+06
metab_571	pos_583	-	289.154	3.95767	pos	-	-	-	-	-	3.0484	0.117974	5177.12	5533.12	12343.5	11751.6	16048.4	14110.6	122219	298131	2597.93	84026.1	27067.2	3411.09	86707.3	82035.6	79205.5	79141
metab_572	pos_584	-	341.206	3.95767	pos	-	-	-	-	-	0.3428	0.79744	258.953	288.329	40797.3	29013.8	42882.7	58001.1	22724.3	172063	1218.22	13056.3	1666.72	6443.78	39601.3	40541.7	41093.9	41050.7
metab_573	pos_585	-	300.18	4.0634	pos	-	-	-	-	-	1.9695	0.0394951	1708.88	906.772	14632.4	12017.7	17072.6	30370.2	48626.2	118466	22590.5	21070.4	28732.1	60924.5	29681.6	27436.8	28941.8	30655.9
metab_574	pos_586	-	279.158	4.04793	pos	-	-	-	-	-	-0.4645	0.222623	99048.4	105322	59185.6	41328.9	78365.6	114288	41801.5	21579	65617.3	45408	71378.8	114793	43751.4	43396.2	51565.8	49407.4
metab_575	pos_587	-	1008.4	4.07875	pos	-	-	-	-	-	-1.7263	0.000179143	1.66381e+06	1.43376e+06	1.22452e+06	1.28381e+06	1.28539e+06	1.11523e+06	84917.8	290177	1.03901e+06	148242	351301	506191	654438	616016	582417	581081
metab_576	pos_588	-	450.295	4.13865	pos	-	-	-	-	-	1.7579	0.0339779	34209.2	20775.9	10296.9	6221.72	14253.7	22842.3	38083.4	131766	26074.9	93170.9	38056.5	40143.2	44610.5	41303.7	43675.4	45134.1
metab_577	pos_589	-	267.195	4.0939	pos	-	-	-	-	-	5.0847	0.0202883	0	0	595.369	1227.79	1308.73	1815.32	47515.1	53839.7	998.823	46478.3	2134.75	16912.8	19902.3	19439.6	20228	18274
metab_578	pos_590	-	540.309	4.12343	pos	-	-	-	-	-	-0.489	0.179607	2.43798e+06	2.74365e+06	3.10855e+06	3.01007e+06	3.65473e+06	4.08599e+06	2.25373e+06	2.18367e+06	429122	3.84121e+06	971033	3.8883e+06	2.19875e+06	2.2092e+06	2.22105e+06	2.23964e+06
metab_579	pos_591	-	167.106	4.0939	pos	-	-	-	-	-	2.6839	0.0229752	486.946	238.219	1185.01	1823.32	1122.84	1233.75	11468.9	11114.8	1393.56	10533.6	1483.58	3139.81	3522.33	4244.67	4828.62	4000.48
metab_580	pos_592	-	212.164	4.0939	pos	-	-	-	-	-	0.3562	0.259648	11814.3	9500.35	13855.9	9958.35	10249.4	10306	13140.5	15304.1	20881.7	6831.06	7515.26	20408.7	14729.1	13549.6	14442.2	13121.9
metab_581	pos_593	-	436.268	4.21503	pos	-	-	-	-	-	0.4112	0.0927033	189809	173044	306103	275482	311519	474232	333471	377467	413542	435273	452752	288348	333248	333820	334159	332431
metab_582	pos_594	-	461.325	4.19938	pos	-	-	-	-	-	0.4402	0.01296	420216	332252	351490	351478	379653	458499	537227	675827	584256	418303	460301	436027	442169	424513	432521	414072
metab_583	pos_595	-	396.273	4.23013	pos	-	-	-	-	-	3.2564	0.0762964	0	1280.97	3311.64	4684.46	3798.09	8160.15	62681	96747.4	5800.28	19074.4	10763.2	7863.4	26788.6	27814.8	32332.1	26606.8
metab_584	pos_596	-	307.19	4.24567	pos	-	-	-	-	-	2.6763	0.000910983	1761	2945.6	1644.97	827.355	2711	9249.73	21897.4	31299.1	9749.25	15894	14491.1	29010.4	11941.4	12590.7	12802.6	12633.3
metab_585	pos_597	-	636.315	4.23013	pos	-	-	-	-	-	3.1445	0.0350476	0	638.943	4230.43	0	6430.46	15168.9	12980.9	100384	53183.6	34685.6	26164.4	6660.49	34776.9	29935.6	31121.8	33446.5
metab_586	pos_598	10,11-dihydro-20-trihydroxy-leukotriene B4	351.215	4.29068	pos	M+H-2H2O, M+H	C20H34O7	-	HMDB0012503;LMFA03020044	-	2.9825	0.0737348	23775	16757.8	10459.6	6066.37	11376.5	14837.1	338154	46860.1	31688.6	61281.8	48160	131980	51338.1	49788.1	47127.4	50111.3
metab_587	pos_599	-	330.227	4.33708	pos	-	-	-	-	-	0.7475	0.0633382	86903.2	102961	84783	90930.4	73465.7	118792	116390	166457	288019	101494	170440	93761.1	137942	131302	134251	137023
metab_588	pos_600	-	298.201	4.41262	pos	-	-	-	-	-	3.8261	0.116055	0	0	1522.36	2177.94	2853.05	2833.91	20082.4	80659.3	5671.83	15633.8	7736.37	3359.42	20885.1	21162.7	20885.1	22112.9
metab_589	pos_601	-	137.059	4.33708	pos	-	-	-	-	-	0.8763	0.000709373	5423.91	5039.19	4694.04	5369.78	3793.35	6079.78	8498.2	9180.41	12010.7	8667.55	11082.9	6363.71	7550.47	7236.15	7032.58	6773.52
metab_590	pos_602	-	352.247	4.26092	pos	-	-	-	-	-	2.4802	0.220445	1383.61	607.214	5520.68	3224.2	3920.24	9048.64	13745.2	90027.9	1405.28	14755.2	2451.82	9877.23	20301.5	19463.1	21811.7	18267.9
metab_591	pos_603	Coprocholic acid	489.284	4.38175	pos	M+Na, M+K	C27H46O5	-	HMDB0000601	547-98-8	1.7188	0.000412974	259326	168613	118272	118704	119583	148993	474995	303075	701902	564971	660805	366904	360366	335813	349309	338711
metab_592	pos_604	-	379.178	4.32158	pos	-	-	-	-	-	3.1315	0.0561542	11126	12583.5	0	0	0	439.569	21272.2	8116.23	52291.4	34449.1	95506	0	16298.7	14564.7	16920.1	19752.5
metab_593	pos_605	-	198.185	4.19938	pos	-	-	-	-	-	-0.2122	0.350245	9695.03	9039.25	8118.91	10587	8857.21	7888.09	6110.19	5747.2	12329	5182.56	6889.81	10515.7	7628.18	7145.58	6628.49	6210.29
metab_594	pos_606	-	460.29	4.42722	pos	-	-	-	-	-	2.4314	0.000679354	4576.13	12005.4	17949.2	9764.32	15370.4	52771.2	83498.1	156134	60394.8	123763	64149.8	118573	58615.2	49052	54054.8	53091.2
metab_595	pos_607	-	471.273	4.33708	pos	-	-	-	-	-	2.2966	0.000790702	490709	300881	117422	100831	142060	223959	930509	510908	1.62155e+06	1.29604e+06	1.56236e+06	838082	746970	690988	692655	704338
metab_596	pos_608	-	524.315	4.45795	pos	-	-	-	-	-	-0.2782	0.553783	1.032e+06	1.12765e+06	1.2857e+06	1.10508e+06	1.39337e+06	1.94044e+06	932071	754344	304327	1.27201e+06	538106	2.70075e+06	941391	921902	940800	920173
metab_597	pos_609	-	336.18	4.0939	pos	-	-	-	-	-	0.0635	0.893256	17566.5	18225.7	18147	16726.2	21575.3	34239.1	19171.4	52028	20142.1	16804.1	17724.2	6304.35	22173.6	22381.9	20678	21632.7
metab_598	pos_610	-	291.195	4.50267	pos	-	-	-	-	-	1.1997	0.0155445	13091.3	15635.3	29651.2	30664.4	29671.6	36121.6	66989.7	106527	39494.8	63564.2	34033.2	45043	49047	45908.5	46124.4	47117.2
metab_599	pos_611	-	351.252	4.51838	pos	-	-	-	-	-	-2.34	0.00938593	86659.4	138928	661490	697318	653154	601324	114574	217195	11618.6	100466	53852	62988.9	195461	187412	190559	184929
metab_600	pos_612	-	434.256	4.56422	pos	-	-	-	-	-	1.2536	0.290876	567.651	3604.19	40801	40806.1	41812	32093	105726	193119	0	81013.5	319.614	562.883	44805.5	42882.7	49422.6	44281.4
metab_601	pos_613	3-Epinobilin	347.184	4.07875	pos	M+H-H2O, M+H	C20H26O5	-	HMDB0036690	-	4.2795	0.314355	295.38	1510.55	6341.6	5436.23	6212.8	7512.31	483805	15160.3	768.495	1337.56	16341.7	12927.3	44387.8	43197.5	45022.9	45012
metab_602	pos_614	-	853.302	4.0634	pos	-	-	-	-	-	0.4878	0.18249	792282	722780	282445	306093	289094	309811	499069	404498	459122	820764	785653	820718	501764	481550	456692	456876
metab_603	pos_615	-	198.185	4.60962	pos	-	-	-	-	-	-0.2511	0.274198	26910.2	23701.2	23254.1	25949.5	20767.2	17542.5	16471.5	11763.2	28994.2	13202.7	19416.3	26213.7	17640	15142.5	17680.2	17524.4
metab_604	pos_616	-	266.174	4.6398	pos	-	-	-	-	-	-0.109	0.606182	29332.2	25556.1	28590.2	19429.3	18677.4	32159.1	28728.6	29175.9	15581.1	30242.6	22219.9	16605.9	21558.7	22860.1	24910.2	24492.4
metab_605	pos_617	-	267.195	4.68505	pos	-	-	-	-	-	3.6637	0.0785578	508.908	281.359	5576.57	3368.22	5563.02	8014.6	44436.4	160141	14059.6	47344.9	8154.4	21303.4	43247	42439.7	41643.6	41470
metab_606	pos_618	-	226.18	4.60962	pos	-	-	-	-	-	-0.193	0.311784	374859	346838	313308	351261	307696	252612	262899	197487	403021	206690	270950	361794	276491	256292	255282	248290
metab_607	pos_619	-	453.263	4.59443	pos	-	-	-	-	-	2.6728	0.00155233	108292	46762.6	6548.76	7132.57	7010.1	19510.7	148717	96465.1	290762	255582	315459	138085	122997	115680	112953	113459
metab_608	pos_620	-	382.258	4.0634	pos	-	-	-	-	-	3.6463	0.0585571	3543.9	1192.47	9971	9376.74	10499.5	24397	66767.6	170910	9070.89	78928.6	48587.2	364247	54427.2	55591.4	54219.4	52770.9
metab_609	pos_621	-	323.184	4.68505	pos	-	-	-	-	-	0.8486	0.251239	16179.9	16427.1	5857.31	4553.27	6144.89	6421.01	18548.2	41120.3	4889.14	8923.68	4954.56	21654.4	15236.8	11931.4	13647.2	11557.1
metab_610	pos_622	-	230.117	4.71562	pos	-	-	-	-	-	-2.5295	0.0112544	71856.7	89656.7	521292	528031	513272	413323	46791.9	219331	1094.19	78815.4	23988.6	180.696	150992	143417	138584	137177
metab_611	pos_623	-	307.19	3.92703	pos	-	-	-	-	-	2.2823	0.017376	2244.38	1102.17	7247.41	6991.8	7473.21	15257.4	36515.1	21561.6	17699.8	26136.9	19253.1	74946.8	20821.5	18601.5	19890.1	18760.5
metab_612	pos_624	-	251.138	2.22087	pos	-	-	-	-	-	0.3355	0.209912	39062.7	22109.8	27033.6	24486.7	24406.8	28420.3	32251.9	23399	35119.5	36092.6	56400.4	25599	34136.5	30566	30137.9	29804.6
metab_613	pos_625	-	165.091	2.20445	pos	-	-	-	-	-	2.073	0.00563488	15243.8	13111.7	5486.96	5007.75	5459.37	6253.6	61028.4	13117.1	21095.5	41564.6	26393.8	49553.1	22659.1	20558.4	19816.7	19648.8
metab_614	pos_626	-	235.132	4.83592	pos	-	-	-	-	-	-0.123	0.78988	47504.9	54057.8	35481	32062.7	40500.7	36304.2	28006.5	18036.3	70981.5	25093.2	76224.2	7478.36	37253.8	39085.8	38408.8	35342.8
metab_615	pos_627	-	207.174	4.85088	pos	-	-	-	-	-	4.2444	0.321703	0	0	433.62	209.293	510.182	276.075	925.923	25000	168.583	0	0	994.29	5180.11	4937.29	6716.09	5580.07
metab_616	pos_628	-	314.232	4.88088	pos	-	-	-	-	-	1.1691	0.0307415	11394.1	16471.5	28463.2	28362.7	30505.7	46020.9	36654.1	59540.4	111195	53551.7	75666.7	25914.4	46855.7	43624.9	48903.9	44043.1
metab_617	pos_629	-	251.163	4.88088	pos	-	-	-	-	-	0.5993	0.0655491	47151.1	44019.9	47024.9	50807.7	44659.6	55016.4	50027.2	60148.4	128539	55730.7	79855.4	63032.4	63540.4	62000.2	61315.8	61004.3
metab_618	pos_630	-	348.274	4.92668	pos	-	-	-	-	-	-0.1087	0.880762	204173	295510	807968	838195	768481	1.17513e+06	490406	2.03303e+06	222074	495851	212198	339090	800047	761924	734779	681916
metab_619	pos_631	-	163.111	4.92668	pos	-	-	-	-	-	0.1683	0.77775	14206	16491.5	31794.9	31352.8	31532	40287.4	26359	85308.8	15965.7	25580.7	15259.6	17685.3	30074.3	32118.9	32605.8	32024.6
metab_620	pos_632	-	475.304	4.94132	pos	-	-	-	-	-	2.3114	0.00193812	347458	201717	105735	101714	108314	157422	749265	537730	1.14054e+06	1.16234e+06	1.20694e+06	277912	550422	543015	533315	510098
metab_621	pos_633	9-hydroxy-5Z-nonenoic acid	173.117	4.94132	pos	M+H-H2O, M+H	C9H16O3	-	LMFA01050232	-	-0.139	0.855256	44503	68301.8	154358	162986	142206	236549	80717	419402	55854.2	82843.6	43052.5	52746	151879	150273	141210	139120
metab_622	pos_634	-	125.096	4.92668	pos	-	-	-	-	-	0.2419	0.655201	6612.86	7299.79	15150.2	14773	13790.5	19143.1	10954.2	38296.9	10932.5	9756.41	8324.62	12520.9	14312.9	15412.3	14754.6	15089.8
metab_623	pos_635	-	526.33	4.98558	pos	-	-	-	-	-	-2.4726	0.00916365	1.26088e+07	1.32381e+07	3.72348e+06	2.97455e+06	3.99239e+06	8.18365e+06	885333	1.89395e+06	660995	1.88267e+06	1.05531e+06	1.6788e+06	2.9527e+06	3.1232e+06	3.12336e+06	2.95705e+06
metab_624	pos_636	-	269.709	5.0163	pos	-	-	-	-	-	1.7806	0.0056551	18583.9	14208.4	2931.41	2568.39	2376.58	10796.4	22980.2	39881.8	6477.79	39488.1	33397	34597.9	19683.1	17991.3	18384.7	13101.5
metab_625	pos_637	-	240.195	5.03073	pos	-	-	-	-	-	0.2295	0.375117	8503.93	9120.6	10639.3	9388.64	12279	9420.15	10155.1	18857.8	12352.2	7595.18	7366.36	13259.9	11414	12447.9	10874.1	10831.5
metab_626	pos_638	-	308.221	5.04505	pos	-	-	-	-	-	0.3477	0.679323	415905	420991	54506.7	39182.6	53837.1	115629	97888.4	91258.2	117970	196289	226364	670111	173712	170964	163605	162870
metab_627	pos_639	-	318.691	5.06095	pos	-	-	-	-	-	0.2221	0.573998	75515.4	58136.4	46779.5	53267.7	62919.2	109553	36028.1	62030.8	99015.7	31140.4	127485	118075	63199.8	63505.1	54413.2	56132.1
metab_628	pos_640	-	259.205	4.94132	pos	-	-	-	-	-	-0.0257	0.978852	12428.5	18163.7	68021	63996.3	63031.3	101173	30261.8	215574	14102.2	36219.4	14101.2	10777.8	67666.3	67204.6	65314	58877.3
metab_629	pos_641	-	607.349	5.10757	pos	-	-	-	-	-	0.1575	0.650741	121637	116353	78677.6	75230.1	90981.9	140082	67073.6	152296	174879	53594.4	174318	72653.9	120750	114742	103572	116576
metab_630	pos_642	-	510.281	5.18295	pos	-	-	-	-	-	-0.3739	0.303302	18763	20284.9	52102.7	65477.3	57256.2	73423.3	39603.7	40100.3	29533.1	33646.9	51083.6	27746.8	32532.3	34270.2	36522.2	41671.5
metab_631	pos_643	3,14-Dihydroxy-11,13-dihydrocostunolide	249.148	5.13723	pos	M+H-H2O, M+H	C15H22O4	-	HMDB0035647	102518-83-2	-0.2264	0.626353	93128.6	94488.2	34293.1	33577	36112.9	36775.8	40172.8	29121.4	59922.2	21096.2	42142.4	88220.6	37380.9	33859	29292	31658
metab_632	pos_644	-	325.699	5.10757	pos	-	-	-	-	-	0.2607	0.449116	399256	399676	267645	260015	306556	446888	242880	527710	614689	210855	636158	259691	427206	414313	378080	409997
metab_633	pos_645	-	177.127	5.21288	pos	-	-	-	-	-	0.1269	0.893567	28877.6	39665.3	108504	101494	105386	157439	54875.2	381803	24265.8	73170.1	30207.9	26824.3	117734	111290	108337	108783
metab_634	pos_646	-	279.231	5.2431	pos	-	-	-	-	-	1.1201	0.287451	539184	556877	305478	271976	360462	419019	443608	2.95933e+06	583624	822380	386261	136805	844038	816918	771942	781075
metab_635	pos_647	-	185.117	5.25733	pos	-	-	-	-	-	1.5658	0.00823816	10735	11878.3	4752.92	1575.56	2729.28	7577.61	11742.9	26585.6	20682.2	20848.9	29371.7	6964.59	14840.8	14282.3	14567.5	14032.3
metab_636	pos_648	-	429.331	5.27167	pos	-	-	-	-	-	2.2674	0.0971059	22234.2	12494.9	0	0	0	1330.3	8210.36	45637.9	6236.74	76708	34878.8	1937.11	13888.3	14559	19714.4	19065.2
metab_637	pos_649	-	249.148	5.31647	pos	-	-	-	-	-	1.1773	0.0884456	30493.9	30146.4	10118.5	13366.3	12337.5	15551.5	19268.6	18960.9	94779.1	30719.8	56479.6	33113.6	26296.3	25410.7	27019.1	28293.4
metab_638	pos_650	-	249.22	5.34535	pos	-	-	-	-	-	0.0694	0.948085	1267.31	1353.11	12736.9	10685	11546.9	17134.2	4228.77	40095.9	922.278	8090.09	3330.12	754.939	11991.7	12176.8	12882.4	12098.3
metab_639	pos_651	-	414.32	5.36082	pos	-	-	-	-	-	-1.6613	0.305256	117659	90856.6	2402.63	1523.35	1666.32	3993.3	5639.27	46982.3	0	15195.5	1135.02	0	14729.6	14840	14818.8	12997.4
metab_640	pos_652	-	466.312	5.39125	pos	-	-	-	-	-	0.1088	0.898288	75004	84072	49099.3	35125.5	49322.6	122192	29829.7	268627	57064.4	31647.3	43201	16924.7	71933.8	66885.8	60093.3	60827.6
metab_641	pos_653	-	607.349	5.39125	pos	-	-	-	-	-	-0.2089	0.59865	315334	226431	147368	133642	164724	197845	60829.7	331530	163705	71455	189571	208472	189373	180329	175071	177012
metab_642	pos_654	-	141.127	5.34535	pos	-	-	-	-	-	0.2916	0.554032	22263	21391.2	36216.5	38750.7	40982.9	44941.3	29362	100466	32624.1	30512.1	25228.5	32175.9	32694	39057.9	35300.1	36172.9
metab_643	pos_655	-	436.267	5.33108	pos	-	-	-	-	-	1.0578	0.0246414	54314.2	45344.3	16192.9	7984.15	7677.01	40604.1	48633.6	95221	40421	68176.4	60549.3	45303.9	48553.3	43400.1	46239.2	39391.9
metab_644	pos_656	-	423.274	5.46618	pos	-	-	-	-	-	2.2777	0.0126917	12657.8	13497.2	1306.09	1025.32	165.654	6063.63	8876.83	21287	59273.7	22018.8	31210.3	25671.2	16430.5	12506.8	15657.1	15687.7
metab_645	pos_657	-	443.312	5.526	pos	-	-	-	-	-	-0.1011	0.696343	600733	443098	282757	272384	290817	366678	341572	275298	237667	370714	394422	484081	286606	285812	281941	293432
metab_646	pos_658	-	398.289	5.42062	pos	-	-	-	-	-	1.8288	0.0409157	32080	28578	4857.68	1123.38	1130.39	15289	33184	115161	34829.6	48019.8	46731.3	17138.6	42778.5	39331.7	43325.3	42132.5
metab_647	pos_660	-	131.085	5.25733	pos	-	-	-	-	-	0.9792	0.292556	5486.55	7669.77	10251.3	8816.66	9847.18	14082.3	10737.8	58817.1	9512.58	12581.8	11083	7970.81	17600.1	17135.4	16648.9	16451
metab_648	pos_661	-	404.206	5.19745	pos	-	-	-	-	-	-0.4029	0.0627203	301180	268305	275365	310277	259476	205871	166280	174341	294927	125707	184784	279593	245214	223097	200834	200959
metab_649	pos_662	-	442.296	5.7385	pos	-	-	-	-	-	0.7328	0.191855	103402	118198	193654	149538	182624	329566	200472	674847	231072	292506	249453	141393	241495	233066	258293	249203
metab_650	pos_664	-	259.205	5.6773	pos	-	-	-	-	-	-0.1309	0.827181	13020.1	18164.8	73448.6	66712	52298.2	79078	23625.1	123065	36254.9	40500.2	31617	21404.8	46499.5	47258.8	47245.9	45568.3
metab_651	pos_665	-	179.143	4.94132	pos	-	-	-	-	-	0.0673	0.935351	30733.8	41575	98204.7	91729	92599.3	132926	50304.1	304053	35995.8	58163.5	35611.1	26949.3	98343.3	97531.1	93424.5	89278.4
metab_652	pos_666	3-(4-Isopropylphenyl)propanal	177.127	4.92668	pos	M+H-H2O, M+H	C12H16O	-	HMDB0036171	7775-00-0	-0.1296	0.883176	14105.3	21863.9	84001.3	74816.5	79382.1	110797	36389.8	223024	15775.1	39281.8	17270	20145.3	73504.8	74127.8	72644.4	66760
metab_653	pos_667	-	372.273	5.76948	pos	-	-	-	-	-	1.1697	0.142607	21019.1	21531.2	5717.73	4501.8	5488.39	17765.8	19092.2	41383	6245.56	62845.2	37738.7	3718.19	17121.6	15160.3	20967.6	21937.8
metab_654	pos_668	-	417.217	5.78455	pos	-	-	-	-	-	-0.3426	0.186014	91112.8	77409.2	77282.6	99064	71268.6	59262.7	45710.9	47650.1	90382.6	36278.6	58030.1	96868	70218.5	66867.3	60892.8	63195.7
metab_655	pos_669	-	459.309	5.80003	pos	-	-	-	-	-	0.2013	0.586655	151505	175368	400102	405441	409026	602838	379332	732414	305330	386376	309958	352005	350968	370727	356306	362336
metab_656	pos_670	-	486.284	5.78455	pos	-	-	-	-	-	-0.3078	0.21431	114082	124678	161234	216607	177343	133803	123605	55753.1	156815	107532	151219	154596	128413	154535	156593	153629
metab_657	pos_671	-	370.294	5.89072	pos	-	-	-	-	-	2.2284	0.0287629	11981.1	11921.5	0	0	0	1601.32	9527.94	14604.6	25675.1	25289.3	41472.9	2942.71	10685.6	11262.2	14777	16332.9
metab_658	pos_672	-	504.308	5.89072	pos	-	-	-	-	-	2.5665	0.107454	4898.15	3047.25	1503.68	4326.8	4190.6	8472.6	8567.35	85042.5	6552.15	28303	10077.2	18079.1	2375.68	5547.48	3753.83	8120.59
metab_659	pos_673	-	281.174	5.90485	pos	-	-	-	-	-	2.1953	0.0153273	18830.3	12140	0	724.169	586.214	390.578	13904	16295.6	50530.4	17162.5	32911.5	18825.7	9425.29	9195.66	10970.2	11337
metab_660	pos_674	-	231.21	5.93608	pos	-	-	-	-	-	-0.6951	0.586421	758.99	2363.1	60611.8	59316.4	33391.2	66300.5	0	133551	1673.13	375.719	1980.69	0	33639.1	30928.1	29978.8	29959.9
metab_661	pos_676	-	386.289	5.95043	pos	-	-	-	-	-	0.7239	0.172081	82163.4	82272.3	28039.8	15209	24830.3	76392.2	72660.7	106323	58212.1	150668	104455	17875.4	76847.4	72134	77948.8	78153.7
metab_662	pos_677	-	179.143	5.93608	pos	-	-	-	-	-	-0.3611	0.600615	49427.7	49349.5	118850	110845	81312.4	133778	27329.3	240024	46398.8	44152.4	35534.3	29752.9	86574.2	83726.8	81123.3	80267.4
metab_663	pos_678	-	412.305	5.99485	pos	-	-	-	-	-	0.5436	0.694107	18302.6	16460	12578.8	7768.94	5043.91	21242.6	3273.12	94523.9	974.273	15344	4528.32	0	17535.6	24012.5	19207.9	23770.5
metab_664	pos_679	-	396.31	6.0252	pos	-	-	-	-	-	1.1514	0.460307	10203.8	6472.42	27736.6	12042.1	14757.3	24898.8	8219.41	161721	13167.7	11507.8	8022.45	10849.4	39640.7	40956.7	37543.8	37619.2
metab_665	pos_680	-	380.315	6.0252	pos	-	-	-	-	-	-0.4161	0.552347	97463.4	117643	62538.9	45337.2	70936.8	107576	36929.8	164300	0	160925	7185.79	6494.78	69225.4	70580.8	70865.9	72960
metab_666	pos_682	-	245.226	5.99485	pos	-	-	-	-	-	1.4231	0.335763	738.695	746.893	15135.9	10389.9	9987.63	8227.35	0	80435.9	17267.8	2923.36	8045.92	12604	23954.9	21731.6	22908.3	22127.3
metab_667	pos_683	-	401.336	6.10093	pos	-	-	-	-	-	1.664	0.0498975	59187.2	38460.4	5154.81	5079.14	3445.36	6378.53	42535.6	19392.4	38765.7	46685.9	109801	115822	20835.2	31608.8	27343	28916.9
metab_668	pos_684	-	656.408	6.10093	pos	-	-	-	-	-	-0.4806	0.0896869	2.44078e+06	2.46958e+06	3.20572e+06	3.21059e+06	3.59608e+06	3.57851e+06	3.65897e+06	2.45996e+06	767603	2.89172e+06	1.80734e+06	1.6741e+06	2.40553e+06	2.36599e+06	2.41828e+06	2.3965e+06
metab_669	pos_685	-	445.327	5.99485	pos	-	-	-	-	-	0.1341	0.871135	197507	135272	9743.91	3497.84	12619.9	49103.3	91000.6	43582.7	35714.6	122561	148365	6227.22	57395.4	53972.6	55734.9	55538.8
metab_670	pos_686	-	424.341	6.16135	pos	-	-	-	-	-	-1.0041	0.0787963	128948	150457	56104.5	50911.4	48054.3	77131.4	33351.8	68066.5	5449.78	63766.3	74725.9	9725.56	47824.6	49727	46881.6	50344
metab_671	pos_687	-	463.325	6.16135	pos	-	-	-	-	-	1.7218	0.0806373	63392.8	86853.5	9506.46	5053.02	5521.77	18841.8	45471.2	39826.1	175228	174441	189007	7.85479	69694.1	67854.3	69603.7	60483.1
metab_672	pos_688	-	507.378	6.2824	pos	-	-	-	-	-	1.4908	0.453877	1890.63	1219.19	2315.48	333.282	1373.87	1979.65	2049.16	21800.6	438.493	309.847	614.298	396.741	1036.55	6581.09	7328.42	5482.93
metab_673	pos_689	-	634.366	6.35805	pos	-	-	-	-	-	1.383	0.0577168	19563.1	30073.5	26679.4	21619.3	18598.8	71107	135144	101893	0	139133	60030.9	53200.8	43328.5	52234.4	63694.4	58439.4
metab_674	pos_690	-	459.378	6.41917	pos	-	-	-	-	-	1.1721	0.133427	62673.7	63435	10541.6	3417.55	5733.47	13614.8	97330.8	20057.6	30289.9	87632.1	105378	18543.7	46255.4	54355.8	63640.6	52558.7
metab_675	pos_691	-	456.309	6.44892	pos	-	-	-	-	-	7.5681	0.00202732	0	0	0	0	0	705.322	12736.6	36576.6	33371	8036.27	10584.6	32544.9	4210	5190.06	7557.87	7184.89
metab_676	pos_692	-	388.305	6.43385	pos	-	-	-	-	-	0.9683	0.130233	25070.7	22957.3	7731.86	2647.68	5877.25	13755	19470.6	25556.2	20221.8	49113	36119.2	2204.55	16016.1	19414.2	18912.2	21234.8
metab_677	pos_693	-	413.287	6.50958	pos	-	-	-	-	-	-1.5178	0.00487484	436046	406003	202923	189084	207788	284031	70247.2	78710	191344	97230.3	158933	6241.4	151856	146556	141980	132381
metab_678	pos_694	-	366.263	6.52455	pos	-	-	-	-	-	-0.2249	0.728015	49460.9	55045.6	43900.5	38170.5	51763.8	82744.3	27156.2	86059	10821.5	129871	13935.9	6893.26	61092.6	62672	61270.9	55838.4
metab_679	pos_695	-	309.241	6.53947	pos	-	-	-	-	-	3.8494	0.177151	5183.12	3902.75	571.42	2025.3	105.842	1960.29	3093.14	137451	16538.9	23384.7	15662	2049.97	28700.5	28676.5	24219.3	26436.9
metab_680	pos_696	-	420.273	6.57038	pos	-	-	-	-	-	-0.0107	0.982329	25577.8	36287.5	20314.5	18452.6	24687.4	54813.4	14824.3	58285.8	28975.2	31131	42765	2820.54	31248.4	28446.5	30492.7	27730.4
metab_681	pos_697	-	625.393	6.58567	pos	-	-	-	-	-	0.4384	0.582787	276307	223760	23163.1	26294.3	23189.2	34432.7	271862	88420.1	37180	140465	246657	38188.1	127572	135659	140241	135407
metab_682	pos_698	-	416.336	6.61482	pos	-	-	-	-	-	-1.8185	0.00154605	83248.4	133730	241609	229352	290643	231424	53981.4	90776.5	47022.8	86950.3	49377.4	14939.3	102575	108407	110055	105209
metab_683	pos_699	-	462.32	6.6295	pos	-	-	-	-	-	-0.3986	0.400548	730215	619713	256047	184081	229267	511503	217281	556373	279754	447128	335306	84025.8	388011	357063	342874	338415
metab_684	pos_700	6-[5]-ladderane-1-hexanol	261.221	6.6001	pos	M+H-H2O, M+H	C18H28O	-	LMFA05000063	-	-0.9876	0.00152648	875051	1.09877e+06	1.30706e+06	1.09212e+06	1.32734e+06	1.52884e+06	446345	1.06964e+06	549754	696748	495724	387463	814181	785538	746290	736274
metab_685	pos_701	-	428.336	6.69092	pos	-	-	-	-	-	0.1569	0.778519	536750	875309	340925	249053	271188	608043	480268	376856	314523	837555	1.16011e+06	42910.2	620509	580736	539547	528927
metab_686	pos_702	-	504.324	6.73657	pos	-	-	-	-	-	-0.5342	0.085895	1.38862e+06	1.44478e+06	1.39705e+06	1.41941e+06	1.61599e+06	1.25054e+06	1.80149e+06	778565	112139	943917	1.20961e+06	1.03507e+06	1.27937e+06	1.13502e+06	1.07697e+06	1.06846e+06
metab_687	pos_703	-	141.127	6.58567	pos	-	-	-	-	-	-0.3301	0.34099	11987.1	12440.3	25177.9	27692	25464.2	27037.6	10990.2	32237.1	19368.6	11840.8	13168.9	15647.7	15702.1	18363	16124	16731.4
metab_688	pos_704	-	463.34	6.84333	pos	-	-	-	-	-	-0.2233	0.21425	1.30824e+06	1.33448e+06	1.59733e+06	1.60641e+06	1.61422e+06	1.51379e+06	1.81054e+06	1.52888e+06	1.06728e+06	1.37002e+06	1.15428e+06	756510	1.40423e+06	1.36281e+06	1.31257e+06	1.32092e+06
metab_689	pos_705	-	355.283	6.78253	pos	-	-	-	-	-	0.2266	0.804669	83411.1	79726.6	90135	72119.4	90003.9	93003.4	38708.1	375814	36839.6	97617	40151.7	5735.96	103703	104560	96872.5	102496
metab_690	pos_706	-	154.99	6.78253	pos	-	-	-	-	-	0.1949	0.585041	43100.3	45818.8	53929.1	71424.3	67427.7	46710.9	45174.5	32352.8	93172	37049.9	57074.5	111092	28960.3	49615.9	53328	57327.1
metab_691	pos_707	-	182.985	6.76712	pos	-	-	-	-	-	0.3156	0.423359	114343	127077	169901	243363	228655	159199	154659	116056	300434	134816	186793	404732	70678.6	156949	181852	202029
metab_692	pos_708	Carboprost Tromethamine	351.252	6.58567	pos	M+H-H2O, M+Na	C21H36O5	-	HMDB0014573	58551-69-2	-0.6454	0.000606145	1.09978e+06	1.25964e+06	1.29935e+06	1.14294e+06	1.34205e+06	1.47674e+06	618196	1.00604e+06	696448	1.07076e+06	726305	754170	920233	886380	821948	842405
metab_693	pos_709	-	328.284	6.53947	pos	-	-	-	-	-	0.8375	0.182792	16853.5	16588.4	8227.6	8325.76	8855.97	31112.2	27854.6	55991.4	9397.33	39316.2	16219	11978.5	21715.4	25268.6	24390.2	23282.1
metab_694	pos_710	-	423.309	6.8886	pos	-	-	-	-	-	3.6571	0.107968	0	629.04	0	1099.52	1620.53	0	8625.07	1128.19	8457.78	455.53	23503.3	80.4374	3013.23	6529.87	3418.99	8029.44
metab_695	pos_711	-	340.284	6.52455	pos	-	-	-	-	-	0.1665	0.855065	37426.9	42236.8	24600.7	24555.4	33592	40488.5	21580	143530	4301.06	40684.4	14294.1	3330.99	49090.6	48152.7	51665	46466.6
metab_696	pos_712	-	296.258	6.90347	pos	-	-	-	-	-	-0.4642	0.0562669	1.2292e+06	1.48431e+06	1.24391e+06	1.39012e+06	1.32992e+06	949835	796300	725662	1.50236e+06	547923	776224	1.18025e+06	972219	933056	872149	869885
metab_697	pos_713	-	597.302	6.93362	pos	-	-	-	-	-	-0.7362	0.301768	1.55782e+07	1.2198e+07	2.82491e+06	2.92305e+06	3.20695e+06	2.97916e+06	2.51306e+06	2.75968e+06	5.01624e+06	4.15191e+06	6.5611e+06	2.83728e+06	4.4087e+06	4.25916e+06	4.00863e+06	4.05874e+06
metab_698	pos_714	-	423.274	6.41917	pos	-	-	-	-	-	-1.0635	0.0108592	107568	156830	224580	202679	235536	254346	67428.4	168889	36197.5	168104	53353.6	71356.5	133799	129021	131321	121736
metab_699	pos_715	-	394.294	6.9638	pos	-	-	-	-	-	0.731	0.38174	125640	171507	111309	103111	105294	163448	182766	414159	30819.9	569397	93712	4311.27	231554	221387	217480	212015
metab_700	pos_716	-	426.335	6.9638	pos	-	-	-	-	-	-0.0799	0.840881	42008.4	46931.3	54693.4	55328.5	76054.1	77836.6	101448	82061.9	11147.7	66776.2	48859.5	23556	46766.4	60282.4	68234.9	64922.2
metab_701	pos_717	-	622.314	6.97902	pos	-	-	-	-	-	0.6676	0.084651	235874	182692	86908.2	94137.5	116001	109955	247960	153579	120248	349984	265999	173562	145190	156617	154198	143896
metab_702	pos_718	-	506.34	7.00817	pos	-	-	-	-	-	-1.5151	0.000432736	445973	459432	621114	632387	750440	485185	196540	138707	354958	90088.6	344264	63103.7	305488	287622	284936	283203
metab_703	pos_719	-	656.408	7.02283	pos	-	-	-	-	-	-1.1674	0.000143768	1.70562e+06	1.56391e+06	1.91366e+06	1.76223e+06	2.20098e+06	2.05506e+06	1.28539e+06	779293	248357	945609	675626	1.05284e+06	1.17113e+06	1.16296e+06	1.11071e+06	1.12713e+06
metab_704	pos_720	-	374.177	7.00817	pos	-	-	-	-	-	-1.6031	0.0457627	6067.27	30809.6	149741	182310	188538	194006	34410.8	101106	14004.2	47042.6	18066.1	32732.2	25939	80397.1	96454.9	118376
metab_705	pos_721	-	390.261	7.00817	pos	-	-	-	-	-	-1.7066	0.00834435	19600.9	28853.1	63398.1	58887.8	68811.4	76814.1	10614	19325.3	43237.5	4498.85	3091.78	16163	14789.9	16469.9	21930.7	21831.5
metab_706	pos_722	12,13-DHOME	279.231	7.02283	pos	M+H-2H2O, M+ACN+Na	C18H34O4	C14829	HMDB0004705	-	-0.2636	0.503705	2.86144e+06	3.14539e+06	2.88816e+06	2.65775e+06	2.78666e+06	3.9848e+06	1.36698e+06	5.895e+06	2.49178e+06	2.52612e+06	1.82588e+06	1.15808e+06	2.69583e+06	2.79285e+06	2.74292e+06	2.77843e+06
metab_707	pos_723	-	141.091	7.00817	pos	-	-	-	-	-	0.1705	0.749949	3689.59	6697.43	4513.59	4853.53	4555.83	7287.82	3901.25	11822.4	3170.83	12099.6	2991.15	1576.18	5905.27	6451.98	6530.46	6814.32
metab_708	pos_724	-	579.292	7.05263	pos	-	-	-	-	-	-0.9721	0.0932492	1.82471e+07	1.4725e+07	5.2419e+06	5.56474e+06	6.17818e+06	5.28313e+06	3.57506e+06	3.58948e+06	5.40157e+06	5.07361e+06	7.26878e+06	3.25172e+06	5.75051e+06	5.64072e+06	5.32935e+06	5.52897e+06
metab_709	pos_725	-	163.111	7.06695	pos	-	-	-	-	-	-0.0944	0.831355	17767.2	21509.5	19525.6	19687.2	23167.5	28323.8	13811.8	37097.7	12215.7	41450.6	8664.34	8508.82	20448.5	20308.1	20637.3	22742.6
metab_710	pos_726	-	125.096	7.06695	pos	-	-	-	-	-	-0.0094	0.983661	7167.84	11598.9	11650	11043.2	13767	18368.6	8316.78	20446	7946.83	25214.1	4623.14	6573.11	14313.3	12828.8	13497	12279.8
metab_711	pos_727	-	365.267	7.09605	pos	-	-	-	-	-	0.4122	0.426824	15176.6	5835.84	21645.9	16242.9	16024.4	30970.3	6063.65	34262.4	13217.1	32585.9	43317.8	11466.8	14809.1	18056.4	14881	21124.6
metab_712	pos_728	-	506.287	7.12672	pos	-	-	-	-	-	-0.6314	0.210279	9671.25	23500.9	41264.5	38354.6	34168.7	61765.2	26706	45629.8	25747.5	11951.1	20204.8	4506.5	26004	24299.4	25112.1	22623.2
metab_713	pos_729	-	684.334	7.14162	pos	-	-	-	-	-	-0.9077	0.244277	6.13703e+06	4.5948e+06	1.63642e+06	1.79477e+06	1.3412e+06	1.72285e+06	639101	5.02211e+06	410680	1.23043e+06	1.27596e+06	604276	2.06299e+06	2.03819e+06	1.96032e+06	2.01553e+06
metab_714	pos_730	-	539.297	7.1701	pos	-	-	-	-	-	-3.1562	0.00355808	63810.8	78797.1	315520	302989	363007	220171	40501.9	23952.8	53202.9	2511.38	27993.4	2636.25	76515.5	71781.5	69858.4	82416.9
metab_715	pos_731	-	349.236	7.18638	pos	-	-	-	-	-	0.5107	0.190553	9153.38	12132.2	30199.4	31625.1	28798.3	41918.7	47158.1	50183.4	26418.7	49416.8	29484.7	16502.8	32546.2	35482	31163	36835.5
metab_716	pos_732	-	506.324	7.2164	pos	-	-	-	-	-	1.2517	0.179163	194385	165301	209941	206996	207172	238460	132475	262643	1.22048e+06	139184	954487	201168	299472	284712	275665	282080
metab_717	pos_733	-	392.315	7.18638	pos	-	-	-	-	-	-1.5267	0.0111519	186379	291230	558993	509302	550811	755983	187950	374938	23760.9	241915	131666	29848	290200	274200	275556	261736
metab_718	pos_734	-	440.315	7.2164	pos	-	-	-	-	-	0.5589	0.592113	6018.54	5696.89	7012.89	7383.85	8371.34	20293.5	9572.86	49291.8	0	4709.28	2695.06	14427.9	8122.09	12189.5	11836.9	15439.1
metab_719	pos_735	-	425.304	7.27633	pos	-	-	-	-	-	-0.2562	0.370834	512522	592729	1.00179e+06	980807	893797	1.31341e+06	995293	927906	504003	924939	495486	585920	753252	750865	746112	751423
metab_720	pos_736	-	426.261	7.29163	pos	-	-	-	-	-	0.2788	0.83025	59769.5	38188.4	14024.1	15639.8	17389.7	18890.7	10483.4	8606.73	160011	3010.47	6305.59	10426.7	17136.6	25633.7	26259.3	19657.5
metab_721	pos_737	-	609.337	7.12672	pos	-	-	-	-	-	-0.9946	0.000314556	212918	167197	284825	292825	283496	276806	132184	106581	170621	120100	95807.4	136610	155316	141278	131541	152122
metab_722	pos_738	-	446.325	7.3216	pos	-	-	-	-	-	-2.9696	0.0264827	5735.38	5071.68	376090	306290	473574	355406	21357.4	151734	108.67	19963.4	1121.32	35.8076	67632.4	70771	76458.2	69459.6
metab_723	pos_739	-	550.312	7.337	pos	-	-	-	-	-	-0.6097	0.204865	291876	318276	158849	117842	116730	146433	56064.5	115202	155489	51218.4	111013	264657	102361	106768	106483	111664
metab_724	pos_740	-	604.383	7.12672	pos	-	-	-	-	-	-0.3618	0.132632	904681	846635	793679	847798	770235	583467	501400	411955	980400	408317	557101	834465	613256	573695	558359	554715
metab_725	pos_742	-	484.266	7.39643	pos	-	-	-	-	-	1.4853	0.26667	395712	431957	97478.1	77591.5	109568	145740	469160	43077.6	484945	173242	234170	2.1176e+06	255299	252242	236759	242435
metab_726	pos_743	-	555.291	7.42692	pos	-	-	-	-	-	-3.3842	2.44e-05	412491	535450	659349	667725	861470	435351	106683	22739.1	7798.24	49588.2	3621.78	151653	139060	147124	175799	152418
metab_727	pos_744	-	334.273	7.45613	pos	-	-	-	-	-	2.9583	0.170905	6766	1308.15	2356.51	1550.49	3229.55	4556.75	9088.53	11288.1	9062.02	12127.3	11009.2	101063	2118.53	4398.62	7274.2	7427.11
metab_728	pos_745	-	542.32	7.4703	pos	-	-	-	-	-	-0.8937	0.0459326	1.91575e+06	1.88576e+06	5.42852e+06	5.62221e+06	4.93954e+06	3.58176e+06	1.52917e+06	1.81604e+06	3.74824e+06	1.20647e+06	1.75113e+06	2.52913e+06	2.85755e+06	2.57419e+06	2.45099e+06	2.4743e+06
metab_729	pos_746	-	568.367	7.3824	pos	-	-	-	-	-	-1.4706	0.00591832	10558.6	42497.2	24672	19108.6	28152.2	27084.8	7088.08	9498.6	8939.61	7865.85	16897	4582.21	6671.47	11356.1	12338.6	9337.01
metab_730	pos_747	-	999.565	7.53072	pos	-	-	-	-	-	0.0079	0.992741	2.36899e+06	2.38574e+06	55847.7	14020.7	42277.1	335859	574693	470515	1.34725e+06	930136	1.38474e+06	523902	999146	739843	647951	609925
metab_731	pos_748	-	520.306	7.58915	pos	-	-	-	-	-	0.1734	0.602074	183982	169065	242359	241884	251480	186068	216273	259117	314843	127142	417463	102852	288863	214329	262546	290922
metab_732	pos_749	-	562.347	7.58915	pos	-	-	-	-	-	0.2805	0.751326	117697	83288.8	143477	144502	136477	124490	54984.7	144732	538519	12904.5	157902	1840.53	178573	158725	153024	154378
metab_733	pos_750	-	287.632	7.58915	pos	-	-	-	-	-	1.0526	0.131694	2150.44	1072.01	33488	44834.8	39158.3	20473.5	30190.3	22573.8	86584.4	13810.2	50183	89502.5	11556.7	23250.5	35668.7	39377.8
metab_734	pos_751	-	263.236	7.63317	pos	-	-	-	-	-	-0.1922	0.476353	2.46491e+06	1.83959e+06	1.28299e+06	1.23114e+06	1.32172e+06	1.09104e+06	952402	1.39653e+06	1.56212e+06	1.25289e+06	1.91863e+06	997308	1.44236e+06	1.3649e+06	1.34005e+06	1.29486e+06
metab_735	pos_752	-	293.247	7.63317	pos	-	-	-	-	-	1.8767	0.036439	137392	151008	2590.37	1344.64	874.721	42732.5	284323	362518	75345.6	273268	226920	11332.2	127661	138962	143061	139093
metab_736	pos_753	L-Urobilinogen	638.397	7.67763	pos	M+H, M+ACN+H	C33H48N4O6	C05789	HMDB0004157	17095-63-5	-0.2861	0.304515	3.3619e+06	3.68969e+06	4.03524e+06	3.99523e+06	4.32252e+06	4.49381e+06	4.38823e+06	3.39585e+06	539545	4.3708e+06	2.38057e+06	4.52422e+06	3.3096e+06	3.18968e+06	3.17851e+06	3.20261e+06
metab_737	pos_754	-	437.347	7.67763	pos	-	-	-	-	-	0.3755	0.785283	792812	524901	61481.1	57831.7	60309.7	118188	110357	50665.9	16711.9	248732	52868	1.6165e+06	144327	135324	140366	134314
metab_738	pos_755	-	409.306	7.72078	pos	-	-	-	-	-	-0.3753	0.73319	4.63861e+06	3.00145e+06	976422	748960	698042	1.13147e+06	519609	305477	328546	480107	423268	6.57344e+06	891602	870808	842863	817792
metab_739	pos_756	-	428.282	7.73572	pos	-	-	-	-	-	-3.4376	0.000530951	9873.25	22095.2	36315.7	37389	43999.5	35779.4	2.4214	297.793	0	2823.62	0	13992.3	4154.55	4178.52	4581.03	8718.39
metab_740	pos_757	-	462.297	7.69188	pos	-	-	-	-	-	-4.913	7.58e-05	174882	592052	357734	363125	436450	552931	17652.3	4842.85	4635.03	6924.72	2888.75	45281.7	70882.2	85793.2	91636.6	74132.1
metab_741	pos_758	-	376.305	7.70618	pos	-	-	-	-	-	0.4151	0.40196	72933.8	115185	70599	75830.9	100320	64708	134929	72807.6	28052.5	89092.5	94147.1	247108	72155.3	73658.7	87654.5	76650.4
metab_742	pos_759	-	975.564	7.80972	pos	-	-	-	-	-	0.6652	0.530079	387802	407796	94129.1	101753	166851	213963	93971.8	93658.3	1.3296e+06	88599.5	358202	212147	299395	215254	262264	236889
metab_743	pos_760	-	498.282	7.80972	pos	-	-	-	-	-	-0.5604	0.372586	5.04131e+06	5.24345e+06	2.99822e+06	2.96417e+06	3.18539e+06	3.19307e+06	1.38455e+06	450910	4.28153e+06	603839	687403	7.93493e+06	2.0496e+06	2.01745e+06	1.97319e+06	1.93094e+06
metab_744	pos_761	-	958.538	7.7946	pos	-	-	-	-	-	1.4884	0.264278	267292	84678.9	0	0	0	0	15066.1	25000.4	437649	128222	369142	12490.9	44122.2	66292.3	76875.8	79418.5
metab_745	pos_762	-	795.583	7.83887	pos	-	-	-	-	-	1.4481	0.136189	161371	209984	42120.9	25008.7	56772.5	138560	376193	320177	0	737697	246245	49017.3	207634	182526	221435	185804
metab_746	pos_763	-	318.299	7.85318	pos	-	-	-	-	-	0.3924	0.421274	1.2691e+07	1.47419e+07	8.55709e+06	8.67607e+06	7.98582e+06	9.49514e+06	1.73294e+07	1.46859e+07	1.64625e+06	2.83386e+07	1.14838e+07	8.08928e+06	1.19708e+07	1.16257e+07	1.13153e+07	1.08675e+07
metab_747	pos_764	-	404.336	7.7946	pos	-	-	-	-	-	-0.7009	0.0806047	90568.6	143732	151989	151490	151887	131957	100492	169244	6381.84	128285	77028.1	24028.5	80421.2	91238.3	103505	97265.7
metab_748	pos_765	-	506.287	7.91178	pos	-	-	-	-	-	1.5375	0.180582	146737	152028	1739.01	1891.06	0	11786.2	83278	54996.3	445102	137271	162168	29250.1	92754.5	123889	115561	107895
metab_749	pos_766	-	524.297	7.92595	pos	-	-	-	-	-	1.3838	0.172777	1.2406e+07	1.08965e+07	1.02078e+06	944952	909104	1.53713e+06	5.58609e+06	5.65492e+06	3.33166e+07	9.75748e+06	1.45121e+07	3.49496e+06	8.57506e+06	8.5869e+06	8.54749e+06	8.31476e+06
metab_750	pos_767	-	388.341	7.99797	pos	-	-	-	-	-	0.2029	0.800147	21335.4	49564	191346	162948	138663	146646	158348	366464	0	265594	27370.3	0	133528	123148	127750	132044
metab_751	pos_768	LysoPC(18:1(9Z))	1043.7	7.95507	pos	M+H-H2O, 2M+H	C26H52NO7P	C04230	HMDB0002815	3542-29-8	6.1668	0.216869	22657.9	14233.4	32932.6	37086.6	15804	7627.44	92251.2	472534	7.31872e+06	182054	1.29899e+06	0	557457	375701	406872	359088
metab_752	pos_769	PC(16:0/0:0)[U]	496.339	7.99797	pos	M+H, M+Na	C24H50NO7P	-	-	-	0.035	0.941036	6.776e+06	4.11123e+06	7.27595e+06	7.03865e+06	6.58975e+06	4.75011e+06	3.87585e+06	3.04837e+06	1.33602e+07	1.73236e+06	4.79122e+06	1.06321e+07	5.28949e+06	4.94523e+06	4.9615e+06	5.08071e+06
metab_753	pos_770	-	649.464	8.04188	pos	-	-	-	-	-	1.041	0.0371018	24242.8	41815.8	23615.6	14785.5	29004.7	74550.5	54312.5	81804.5	43758.7	96919.4	113236	37980.7	37422	37265.5	50387.9	45078.1
metab_754	pos_771	-	1003.59	8.05595	pos	-	-	-	-	-	3.4951	0.0359365	18640.3	10376.4	0	0	0	0	13886.7	16078.6	103474	86162.4	107578	0	12056.4	7884.38	10017.3	13996.3
metab_755	pos_772	-	916.56	8.1132	pos	-	-	-	-	-	1.082	0.0472681	35594.6	31093.8	58255.1	41528.4	58396.6	128388	45383.3	188334	138405	153091	171462	51168.4	45123.4	64698.2	52426.9	60800.5
metab_756	pos_773	-	267.174	8.1132	pos	-	-	-	-	-	0.0895	0.760622	116452	116007	103677	96086.2	107476	105963	189346	95519.2	30873.4	105059	117415	148794	102201	109372	111084	106827
metab_757	pos_774	-	934.562	8.1273	pos	-	-	-	-	-	0.047	0.979375	6644.22	3331.01	10517	8851.42	4030.74	185240	0	209098	2170.22	14579	0	0	23406.3	11125.4	18386.6	34893.4
metab_758	pos_775	-	943.635	8.08428	pos	-	-	-	-	-	3.3144	0.0597219	77997.4	81181.2	0	0	0	26014.2	280153	22959.8	243196	17224.7	873565	405192	109084	122805	123173	114873
metab_759	pos_776	-	812.541	8.156	pos	-	-	-	-	-	-1.217	0.184711	35084.3	76951.3	1.32579e+06	1.45855e+06	1.04604e+06	3.17856e+06	667532	457237	292190	708070	515357	422916	807842	672539	683697	684461
metab_760	pos_777	-	462.297	8.18572	pos	-	-	-	-	-	0.3837	0.492367	114179	163050	55861.2	63732.3	72703.9	95445.9	108441	83676.4	277371	105408	155938	6256.97	106581	106656	120508	103101
metab_761	pos_778	-	573.378	8.18572	pos	-	-	-	-	-	-0.0194	0.977449	72524.1	59270.2	12664.2	16379.8	14102	12814	65167.9	16648.9	0	36890.1	24059.9	42480.1	23611.3	18760.5	19877.8	17320.8
metab_762	pos_779	-	798.489	8.19975	pos	-	-	-	-	-	-0.3308	0.711811	35885.9	26592.9	21628.3	12582.1	68197	61787.5	9982.72	104327	0	65919.1	0	0	29376.7	21781.9	30448.8	26337.9
metab_763	pos_780	-	156.138	8.21432	pos	-	-	-	-	-	-0.1885	0.540026	30312.1	41902.9	27129.8	31737.1	30509.4	22796.4	35587.8	12553.3	22359.1	14432.8	30337.7	46527.9	13971.3	19267.3	19910.5	24144
metab_764	pos_781	-	224.2	8.22893	pos	-	-	-	-	-	-0.291	0.366723	46345.3	57755.8	48082.2	51790.3	50182.6	29502.4	34100.4	24041.7	57207.3	17501	29659.1	69327	33504.1	37965.8	35976.7	36013.2
metab_765	pos_783	-	707.505	8.3018	pos	-	-	-	-	-	-1.2917	0.230745	1.17381e+06	1.02088e+06	115546	77804.2	145466	222134	278397	115333	0	204398	98338.7	429140	211301	170228	208496	221478
metab_766	pos_784	-	693.447	8.27278	pos	-	-	-	-	-	-0.0301	0.967067	629017	1.17591e+06	3.7943e+06	2.76184e+06	4.50518e+06	4.83396e+06	2.62893e+06	7.01588e+06	246243	6.32339e+06	953567	166219	3.39028e+06	3.37254e+06	3.25093e+06	3.26272e+06
metab_767	pos_785	Farnesyl acetone	263.236	8.22893	pos	M+H-H2O, M+H	C18H30O	-	-	-	-0.327	0.233894	4.72021e+06	5.79907e+06	4.65664e+06	5.07965e+06	4.72486e+06	3.115e+06	3.17951e+06	2.46052e+06	5.53143e+06	1.94264e+06	3.42321e+06	5.86062e+06	3.39932e+06	3.55601e+06	3.39025e+06	3.29794e+06
metab_768	pos_786	-	573.45	8.25857	pos	-	-	-	-	-	0.8358	0.50951	21262.2	95572.3	224893	223705	142960	640348	160954	1.59904e+06	142311	275102	212468	17431.8	551343	485807	508548	504815
metab_769	pos_787	-	483.307	8.31658	pos	-	-	-	-	-	-2.2636	0.00355442	43194.2	32972.4	50875.7	62308.2	63643.4	31194	6361.98	0	0	1078.05	1819.72	49922.4	10612	5163.56	6468.33	9842.16
metab_770	pos_788	PS(18:3(6Z,9Z,12Z)/20:5(5Z,8Z,11Z,14Z,17Z))	804.481	8.33222	pos	M+H, M+Na	C44H70NO10P	-	HMDB0112459;LMGP03010390	-	-1.1047	0.118897	9.61811e+06	8.25561e+06	2.524e+06	2.22741e+06	2.78296e+06	2.49169e+06	3.94617e+06	1.51469e+06	227556	2.56563e+06	2.45678e+06	2.26294e+06	2.81581e+06	2.68881e+06	2.74018e+06	2.72882e+06
metab_771	pos_789	-	673.55	8.37633	pos	-	-	-	-	-	-0.6351	0.517443	1.10103e+06	983158	114183	85755.9	109337	171874	135295	183890	103469	800048	388680	40429.9	284421	279752	277771	268024
metab_772	pos_790	-	407.294	8.40735	pos	-	-	-	-	-	0.4121	0.00124537	213767	240135	251843	240541	267402	273313	384023	264024	316890	327081	349228	337432	304931	288013	298000	286459
metab_773	pos_791	-	529.388	8.37633	pos	-	-	-	-	-	-1.4885	0.099967	7299.94	18597.5	275428	212608	309967	482500	98326.1	87410.8	9923.56	162087	49586.5	58247.1	98954.2	83812.7	98866	97420.9
metab_774	pos_792	-	790.521	8.39118	pos	-	-	-	-	-	-0.8895	0.250769	25087.7	16557.9	341881	297988	359056	485320	388343	164450	496.281	109912	123587	36880	172228	194764	183312	192940
metab_775	pos_794	-	315.231	8.40735	pos	-	-	-	-	-	0.412	0.139982	413719	397382	316205	345703	291441	223527	355769	312742	599565	277695	639195	460033	430143	391924	392098	385943
metab_776	pos_795	-	536.37	8.40735	pos	-	-	-	-	-	2.4162	0.00334586	7176.13	2069.84	1609.39	3107.29	3836.49	3520.12	9206.76	12463.7	26250.8	10557.1	32916.4	22402.9	9444.15	10985.5	10560.5	14105.6
metab_777	pos_796	-	593.476	8.42138	pos	-	-	-	-	-	0.9357	0.144161	8.47249e+06	9.58382e+06	2.04419e+06	1.53609e+06	1.63735e+06	3.28068e+06	3.70163e+06	3.97015e+06	1.61268e+07	5.48737e+06	1.2751e+07	8.75644e+06	6.05567e+06	5.72608e+06	5.66558e+06	5.67442e+06
metab_778	pos_797	-	313.273	8.43558	pos	-	-	-	-	-	0.0831	0.912914	349779	291164	76445	78023.6	73471.6	78184.6	48626.4	470295	219682	75966.8	108368	80313.4	171404	160043	154072	160223
metab_779	pos_798	-	711.457	8.45038	pos	-	-	-	-	-	0.8464	0.434357	0	7471.51	117826	89395.4	173201	112232	146235	483879	0	236461	21723.5	10920.7	149696	145424	163617	172027
metab_780	pos_799	-	402.357	8.46505	pos	-	-	-	-	-	1.037	0.0592271	13754	8916.07	25095.7	5858.28	7317.44	11067.6	24519.3	34521.7	6422.65	42894	19622.7	19782.4	23309.2	32860.4	41240.2	36875.5
metab_781	pos_800	-	386.325	8.48088	pos	-	-	-	-	-	0.2744	0.624672	49063.3	75981.6	18857.1	20546.5	25646.2	28760.7	33598.5	36058.2	35418.3	75953.7	81484.8	2199.31	42046.4	47677.9	39498.5	42244.1
metab_782	pos_801	-	342.299	8.45038	pos	-	-	-	-	-	2.5339	0.00469613	113910	96092.8	13938.8	10297.6	5520.12	34856.5	143087	330499	316912	396706	362363	40775	250852	224590	239384	228026
metab_783	pos_802	-	563.348	8.53925	pos	-	-	-	-	-	-10.089	0.0116856	0	34068.1	553343	508989	611891	310766	1853.82	0	0	0	0	0	21510	27804	36903.6	36216.9
metab_784	pos_803	-	482.346	8.55543	pos	-	-	-	-	-	-0.7342	0.327205	319802	336586	491505	350707	421165	457957	28373.2	98659.6	125250	72970.8	115786	988334	130979	136483	140707	139524
metab_785	pos_804	-	249.163	8.58348	pos	-	-	-	-	-	0.0195	0.933732	73007	73554	82506.7	71953.3	85592.4	97174.6	117338	60840.1	35440.9	104268	80465.5	92004.8	72666.5	71214	71167.5	71447.9
metab_786	pos_805	-	468.367	8.58348	pos	-	-	-	-	-	1.6484	0.0787707	686.672	194.4	3474.92	1935.67	3892.43	8888.64	11752.5	16815.5	0	10582.7	1356.96	19280.6	87753.7	77297.2	90561.1	95056.5
metab_787	pos_806	-	510.394	8.55543	pos	-	-	-	-	-	0.0808	0.881151	79849.6	133165	78360.7	90608.9	104621	80295.6	181220	100542	0	190495	127319	0	82723.5	92070.2	94479.3	83642.2
metab_788	pos_807	9,12,15-Octadecatrien-1-ol	265.252	8.61322	pos	M+H-H2O, M+H	C18H32O	-	LMFA05000216	-	-0.3545	0.259029	4.85361e+06	6.69207e+06	5.51449e+06	6.07579e+06	5.6935e+06	3.62058e+06	3.38284e+06	2.79635e+06	6.51597e+06	2.12088e+06	3.19369e+06	7.3713e+06	3.7101e+06	4.1851e+06	3.63392e+06	3.62616e+06
metab_789	pos_808	Oleamide	282.278	8.61322	pos	M+H, 2M+H	C18H35NO	C19670	HMDB0002117;LMFA08010004	301-02-0	-0.3916	0.205433	1.20381e+08	1.63121e+08	1.34417e+08	1.50775e+08	1.40917e+08	8.9651e+07	8.19684e+07	6.71777e+07	1.56014e+08	5.14376e+07	7.73474e+07	1.75332e+08	9.22897e+07	1.00976e+08	8.84638e+07	8.74623e+07
metab_790	pos_809	-	177.163	8.61322	pos	-	-	-	-	-	-0.289	0.30907	54144.9	73729.6	70225.8	67780.7	68080.1	48108.5	41557	37540.4	70462.4	26587.1	44388.4	92179.7	43002.6	54520.1	45125.8	47031.2
metab_791	pos_810	-	191.179	8.61322	pos	-	-	-	-	-	-0.1149	0.737828	22563.5	39801.9	30994.4	34767.7	33129.3	22596.4	24940.4	17920.8	43175.2	12243.4	20783	50712.1	20891.5	29032.2	23013.8	24340
metab_792	pos_811	-	163.148	8.61322	pos	-	-	-	-	-	-0.3378	0.208323	35486.1	48578.1	39708.4	41423.2	42652.8	29034.3	26720.3	23532.1	44092.7	16032.8	25844.9	51215.3	27112	30287.2	28124.9	28207.4
metab_793	pos_812	-	453.371	8.52405	pos	-	-	-	-	-	-1.7578	0.0952314	70194	35888.9	5236.21	7744.47	20940.2	21817.4	14640.9	7220.25	0	20903	3420.98	1665.67	5192.44	9572.39	8198.71	12040.5
metab_794	pos_813	-	323.257	8.65767	pos	-	-	-	-	-	-0.7361	0.0313421	1.12731e+06	1.76099e+06	1.20974e+06	1.03907e+06	1.12349e+06	1.39126e+06	502215	671530	1.26196e+06	449668	1.32879e+06	379852	942579	1.04572e+06	909006	891553
metab_795	pos_814	-	857.515	8.65767	pos	-	-	-	-	-	-6.6474	0.000511598	82470.6	160205	367936	268645	337577	171605	6398.46	1111.17	2006.86	1627.34	0	2706.24	35443.8	40330.6	42740.2	26440.7
metab_796	pos_815	-	467.312	8.68613	pos	-	-	-	-	-	-0.7173	0.0428261	489025	487988	647642	745153	737118	544912	382107	151967	295161	275796	318654	797461	449284	368576	351219	368190
metab_797	pos_816	-	269.189	8.71612	pos	-	-	-	-	-	-0.1703	0.393068	167225	164712	186199	184280	180471	171461	212318	143659	65949.9	146455	163482	205116	148801	168169	150434	149719
metab_798	pos_817	-	393.314	8.70083	pos	-	-	-	-	-	-0.3119	0.0557737	2.41481e+06	2.41373e+06	2.66398e+06	2.68599e+06	2.6812e+06	2.47422e+06	2.78488e+06	1.70091e+06	1.29688e+06	1.91146e+06	2.11966e+06	2.53863e+06	2.06009e+06	2.12441e+06	2.03097e+06	2.00612e+06
metab_799	pos_818	(3beta,5alpha,9alpha,22E,24R)-5,9-Epidioxy-3-hydroxyergosta-7,22-dien-6-one	443.314	8.71612	pos	M+H-2H2O, M+H	C28H42O4	-	HMDB0032666	211486-16-7	0.5265	0.0864325	951814	1.15051e+06	1.11545e+06	1.19641e+06	1.11456e+06	995154	1.61539e+06	878512	1.66008e+06	1.1903e+06	2.66288e+06	1.39024e+06	1.33468e+06	1.32674e+06	1.27218e+06	1.29726e+06
metab_800	pos_819	-	613.481	8.73033	pos	-	-	-	-	-	-1.217	0.102092	1.7373e+06	5.59164e+06	1.07157e+07	8.58247e+06	1.07873e+07	1.97827e+07	4.67166e+06	8.44857e+06	547338	9.72527e+06	867398	343877	5.77434e+06	5.47044e+06	5.32266e+06	5.55594e+06
metab_801	pos_821	-	667.453	8.77305	pos	-	-	-	-	-	-1.3732	0.000696793	48830.9	121205	125334	126470	117543	110714	49248.7	31523.1	54353.3	55690.3	45898.5	14253.5	60640.7	48319	49604.5	53587.4
metab_802	pos_822	-	647.485	8.77305	pos	-	-	-	-	-	0.93	0.250196	1.5556e+06	1.26132e+06	58162.3	62939.8	55454.8	250035	298032	515872	2.22928e+06	766299	1.44541e+06	924995	779939	714076	724437	720074
metab_803	pos_824	Asitrilobin D	607.492	8.83178	pos	M+H-H2O, M+H	C37H68O7	-	HMDB0035389	-	1.9244	0.0579139	343873	230946	39396.4	33153.6	4026.46	88560.9	79349.7	348193	1.03017e+06	332468	812361	206103	309563	242479	259888	280499
metab_804	pos_825	-	613.443	8.83178	pos	-	-	-	-	-	-0.4639	0.0826526	4.15116e+06	4.89131e+06	2.9325e+06	3.46126e+06	2.51278e+06	4.0313e+06	1.39343e+06	3.13006e+06	2.5669e+06	3.93969e+06	1.80119e+06	3.10479e+06	3.35826e+06	3.1604e+06	3.06284e+06	3.15769e+06
metab_805	pos_826	-	816.572	8.87588	pos	-	-	-	-	-	0.1254	0.772327	1.72579e+06	697780	2.35281e+06	2.64344e+06	2.05197e+06	3.0701e+06	3.20586e+06	3.15115e+06	3.75253e+06	848981	2.16655e+06	555588	2.53163e+06	2.46466e+06	2.40007e+06	2.42154e+06
metab_806	pos_827	-	836.539	8.89038	pos	-	-	-	-	-	-1.8764	0.0555327	30563.2	60154.4	496164	566476	403504	895685	232624	164103	131299	23799.9	67856.9	48289.3	175357	190977	191666	184630
metab_807	pos_828	-	397.346	8.92123	pos	-	-	-	-	-	-1.7792	0.000276854	637494	677546	1.1532e+06	1.27639e+06	1.14962e+06	760746	415093	309171	252971	233352	329047	107916	438605	492557	444887	457901
metab_808	pos_829	-	377.319	8.73033	pos	-	-	-	-	-	-0.1235	0.44287	6.02211e+06	6.14918e+06	6.86514e+06	7.33307e+06	6.80507e+06	5.92303e+06	7.30755e+06	5.45106e+06	3.59824e+06	5.44211e+06	6.16393e+06	7.92701e+06	5.36255e+06	5.88618e+06	5.35845e+06	5.53496e+06
metab_809	pos_830	-	335.257	8.93665	pos	-	-	-	-	-	1.7412	0.0482596	4.58962e+06	2.75411e+06	182329	160613	147042	361641	1.69337e+06	3.70187e+06	7.51532e+06	3.71016e+06	8.80226e+06	1.97547e+06	2.62463e+06	2.45892e+06	2.46215e+06	2.56966e+06
metab_810	pos_834	-	658.56	9.01118	pos	-	-	-	-	-	2.6627	0.0682398	10229.6	12779.1	13855.9	16641.3	2586.2	29989.9	12385.5	90269.8	241496	53865.9	147067	0	38360.9	62201.6	52077.9	43310.8
metab_811	pos_835	-	437.359	9.01118	pos	-	-	-	-	-	-0.1169	0.925562	447963	183705	0	0	0	1108.91	969.036	9162.43	200923	112015	236192	24251.5	78831.4	57126.2	62257.8	63874.7
metab_812	pos_836	-	701.617	9.02538	pos	-	-	-	-	-	-0.4125	0.353027	30586.1	26102.3	34927.7	44573.8	27453.4	18484.7	12218.4	7192.85	32495.8	13396.8	19369.1	52159.1	6618.79	12352.9	13444.9	16689
metab_813	pos_837	-	666.529	9.05557	pos	-	-	-	-	-	1.8991	0.115945	134322	150383	224334	191828	209436	241358	195569	2.10161e+06	858737	503893	632713	3024.37	689027	575459	562426	615038
metab_814	pos_838	-	756.479	9.0706	pos	-	-	-	-	-	1.4882	0.232998	13486.5	30494.9	4546.81	6855.12	20793.3	23981.4	90428.7	55172.3	0	135375	0	0	18652.3	32594.8	17689	30172.8
metab_815	pos_839	-	615.458	9.08573	pos	-	-	-	-	-	-0.5809	0.0434445	1.81177e+07	2.15173e+07	1.34818e+07	1.35627e+07	1.12459e+07	1.651e+07	5.25641e+06	1.02802e+07	1.71738e+07	7.46057e+06	1.14657e+07	1.14967e+07	1.22802e+07	1.1241e+07	1.08302e+07	1.13873e+07
metab_816	pos_840	1alpha,25-dihydroxyvitamin D2	411.325	9.08573	pos	M+H-H2O, M+Na	C28H44O3	-	HMDB0006225;LMST03010040	-	-0.0858	0.638097	3.91445e+06	3.64101e+06	3.33495e+06	3.45341e+06	3.4273e+06	3.02899e+06	3.84202e+06	2.35204e+06	2.26825e+06	3.16938e+06	3.12646e+06	4.84058e+06	2.99048e+06	2.97796e+06	2.83865e+06	2.89821e+06
metab_817	pos_841	-	627.458	9.114	pos	-	-	-	-	-	1.1994	0.143522	258748	293922	1333.1	2703.97	2069.61	18413.1	81084.9	228369	272017	444712	197404	101891	205001	188018	190738	207820
metab_818	pos_842	-	680.58	9.01118	pos	-	-	-	-	-	0.775	0.330426	22619	38904.9	18300.3	14084.6	8230.26	45035.7	1461.3	103506	66786	36403.3	41794	1897.14	31610.8	34054.2	36469.3	38212.5
metab_819	pos_843	-	209.08	9.13018	pos	-	-	-	-	-	-0.2685	0.308615	69311.1	72924.3	62198.9	72441.6	58066.8	51515.4	40435.8	30291.7	81192.4	34613.7	50675.2	83612.9	49801.4	49723	43178.8	45989.5
metab_820	pos_844	-	293.283	9.13018	pos	-	-	-	-	-	-0.0915	0.817184	218739	324801	254549	327965	282317	144147	176437	142346	378303	105354	178874	475821	179480	200455	180982	194036
metab_821	pos_845	-	449.806	9.1605	pos	-	-	-	-	-	-0.904	0.324549	2864.82	2754	20027.5	12692.5	31001.3	41850.1	1185.11	10269.3	35710	2808.84	3259.47	6188.24	6845.78	1792.1	5031.55	13876.5
metab_822	pos_846	-	391.283	9.13018	pos	-	-	-	-	-	-0.4759	0.151015	4.68772e+06	4.18938e+06	3.3231e+06	3.63262e+06	3.35389e+06	2.49623e+06	1.69341e+06	1.20073e+06	4.27884e+06	1.63228e+06	2.36397e+06	4.42123e+06	2.69471e+06	2.41457e+06	2.29453e+06	2.41343e+06
metab_823	pos_847	-	927.686	9.18977	pos	-	-	-	-	-	2.3531	0.0784583	60161.6	92367.7	19618.9	16411.5	14515.7	48269.6	21566.2	179334	511758	82471.5	445237	43813.5	155997	140040	114852	146199
metab_824	pos_848	-	149.023	9.13018	pos	-	-	-	-	-	-0.2282	0.402729	499770	506060	445735	512958	452815	353012	283811	227025	611533	252698	365802	624189	332784	346927	331626	356192
metab_825	pos_849	-	646.56	9.25042	pos	-	-	-	-	-	1.4173	0.114368	26174.8	44033.1	33324.9	29702.9	24768.7	28176.9	40816.2	35474.9	180558	69631.9	165878	4889.66	53123.5	47086.1	40536.7	45671.9
metab_826	pos_850	-	666.529	9.2658	pos	-	-	-	-	-	-1.8879	6.06e-05	2.31169e+06	2.63986e+06	2.20431e+06	2.03947e+06	2.36169e+06	2.27235e+06	621025	1.71296e+06	183451	292015	140688	786455	1.12802e+06	1.10126e+06	967597	1.06532e+06
metab_827	pos_851	-	738.505	9.29675	pos	-	-	-	-	-	-1.1956	0.0327647	1.1158e+06	1.52229e+06	4.76046e+06	4.45691e+06	4.95635e+06	5.97287e+06	2.89265e+06	1.909e+06	934744	1.8166e+06	1.32656e+06	1.06833e+06	2.40158e+06	2.47927e+06	2.32783e+06	2.50805e+06
metab_828	pos_852	-	929.702	9.32775	pos	-	-	-	-	-	1.314	0.143689	1.66086e+06	1.8459e+06	132588	97200.3	96494.9	182202	490359	298162	2.94044e+06	831855	2.21916e+06	3.20286e+06	948693	831295	775533	829566
metab_829	pos_853	DG(15:0/18:4(6Z,9Z,12Z,15Z)/0:0)	597.449	9.3429	pos	M+Na, M+CH3OH+H	C36H62O5	-	HMDB0007077	-	-0.6852	0.0463965	353609	377316	434716	467179	323264	641152	88683.6	479789	312078	224681	189649	320369	536357	494863	488609	523049
metab_830	pos_854	-	695.463	9.35898	pos	-	-	-	-	-	-1.1891	0.0331497	1.3793e+06	1.20373e+06	3.69428e+06	3.39907e+06	4.85065e+06	2.04268e+06	1.96509e+06	1.32149e+06	648195	1.45804e+06	1.27189e+06	602618	1.63979e+06	1.75896e+06	1.59327e+06	1.7662e+06
metab_831	pos_855	-	578.513	9.35898	pos	-	-	-	-	-	-0.6079	0.351209	76909.7	142479	285169	307418	310262	524486	138672	488616	77599.9	290124	62120	23332.9	215736	219846	189365	223502
metab_832	pos_856	-	745.52	9.38912	pos	-	-	-	-	-	1.0227	0.367874	19635.2	2703.86	3884.18	4978.14	1280.56	4833.15	15927.2	41974.8	8713.81	2172.1	3878.78	3148	7122.21	4734.5	4591.21	6031.51
metab_833	pos_857	-	711.458	9.37362	pos	-	-	-	-	-	-0.3287	0.503075	30037.8	11023.2	77783	72732	97475.6	41952.2	68566.7	64924.3	14714.4	44032.2	50691.8	20630.8	42771.2	37590	41013.9	53671.6
metab_834	pos_858	-	554.492	9.40493	pos	-	-	-	-	-	2.968	0.141485	0	0	1403.33	0	0	19139.1	1527.12	92210.7	37155.4	22146.7	7699.89	0	24355	26488	26586	28626.3
metab_835	pos_859	-	874.605	9.4506	pos	-	-	-	-	-	15.0424	0.0107814	0	0	0	0	0	0	45365.5	19602	9470.81	6244.18	73997.1	47788.6	7022.22	7122.91	9998.59	11623.3
metab_836	pos_860	-	679.586	9.46665	pos	-	-	-	-	-	0.5713	0.41972	454829	567257	130681	126860	126106	183579	297544	119686	779947	307436	794397	62488.3	278342	253062	238924	243722
metab_837	pos_861	-	931.717	9.48245	pos	-	-	-	-	-	1.4656	0.127718	2.21986e+06	2.42412e+06	92427.3	68085.6	82146.6	231809	1.21382e+06	989237	5.23908e+06	1.59949e+06	4.26771e+06	826352	1.55918e+06	1.45191e+06	1.37768e+06	1.35997e+06
metab_838	pos_862	-	673.5	9.4981	pos	-	-	-	-	-	-1.1847	0.100829	7.52191e+06	7.4823e+06	2.69051e+06	2.72123e+06	2.60193e+06	2.88393e+06	948932	1.21435e+06	1.45666e+06	572048	947942	6.25505e+06	2.00117e+06	1.89398e+06	1.80021e+06	1.83411e+06
metab_839	pos_863	-	599.502	9.60438	pos	-	-	-	-	-	-2.7024	0.000291904	3.69653e+06	3.89846e+06	7.28236e+06	8.13606e+06	7.88862e+06	3.93822e+06	1.12489e+06	534237	959794	528776	506249	1.69875e+06	2.1991e+06	2.18313e+06	2.1428e+06	2.1586e+06
metab_840	pos_864	-	909.726	9.51368	pos	-	-	-	-	-	1.4405	0.0556008	45660.8	112269	25365	16464.1	19689.9	152068	57594.8	276271	260272	106482	252258	55488.8	52917.3	55312.7	65665.5	53751.5
metab_841	pos_865	-	943.717	9.52828	pos	-	-	-	-	-	3.0964	0.0322559	21671.2	22939.3	0	0	0	0	1561.27	48049.3	124685	6888.86	121860	78512.9	16801.4	23591.4	16327.9	22389.4
metab_842	pos_866	-	756.516	9.54382	pos	-	-	-	-	-	-0.6376	0.102487	369519	567800	984314	1.00046e+06	1.01336e+06	984980	688267	942969	607008	500859	238417	185251	685717	661894	619637	643492
metab_843	pos_867	-	714.505	9.55938	pos	-	-	-	-	-	0.5356	0.453705	365640	537165	1.04494e+06	970650	1.06465e+06	1.69113e+06	2.28528e+06	1.89358e+06	185887	3.15981e+06	497008	203610	1.34039e+06	1.28319e+06	1.26047e+06	1.31034e+06
metab_844	pos_868	13E-Docosenamide	338.341	9.54382	pos	M+H, 2M+H	C22H43NO	-	-	-	0.1322	0.701451	2.42596e+06	2.25059e+06	1.74152e+06	2.08967e+06	1.72884e+06	1.45293e+06	1.48871e+06	1.1901e+06	3.28179e+06	1.27038e+06	1.83439e+06	3.74573e+06	1.75751e+06	1.71115e+06	1.72822e+06	1.79976e+06
metab_845	pos_869	-	551.466	9.58992	pos	-	-	-	-	-	0.2112	0.668798	191934	219196	224579	228457	160687	339471	154668	462727	540612	132453	201129	87870.8	267672	253502	242755	252962
metab_846	pos_870	-	730.544	9.58992	pos	-	-	-	-	-	3.7256	0.00147908	8405.65	11237.8	0	0	0	1713.41	55466.8	38168.3	4739.88	73705.8	62887.4	47554.4	13353.1	25739.1	29668.6	35331.2
metab_847	pos_871	-	358.367	9.6199	pos	-	-	-	-	-	-0.1989	0.713182	6272.22	2095.36	9573.73	11940.4	9521.54	8658.58	6288.41	2551.17	3425.78	4486.78	6927.61	18191.7	6699.07	7615.28	7315.58	7054.6
metab_848	pos_872	-	676.548	9.63583	pos	-	-	-	-	-	-1.9272	0.000412846	177867	238191	325632	357771	424877	252419	117939	74985.4	19633.9	104807	15720.2	134096	115141	100828	107482	100783
metab_849	pos_873	-	671.463	9.65208	pos	-	-	-	-	-	0.0724	0.841898	298813	397740	450923	451230	602703	400838	445176	671515	152416	739542	176050	551415	355990	363297	398252	397491
metab_850	pos_874	-	911.692	9.71285	pos	-	-	-	-	-	0.3676	0.585453	1.25761e+06	1.67438e+06	342878	297578	269222	504811	311169	397316	2.14049e+06	500415	1.19252e+06	1.06584e+06	744606	657674	683574	629400
metab_851	pos_875	-	728.565	9.69675	pos	-	-	-	-	-	-0.6192	0.149258	1.00822e+06	1.05281e+06	483189	487010	478283	460282	313247	256379	632443	274915	323469	784033	386386	398246	413970	418954
metab_852	pos_876	-	708.539	9.63583	pos	-	-	-	-	-	0.2452	0.635863	134193	123388	122087	146305	148156	103875	188356	111529	23400.8	146361	83668.9	368803	108142	112118	126419	111918
metab_853	pos_877	-	628.55	9.72825	pos	-	-	-	-	-	6.1488	0.0479712	4647.47	122.511	0	29.575	33.3367	78.7258	587.78	123215	140237	17765.9	66688.6	0	34814.8	19974.6	25131.7	28281.1
metab_854	pos_878	-	763.546	9.80488	pos	-	-	-	-	-	2.0325	0.00265864	4381.52	5864.42	45126	49736.9	55166.1	37394.9	138981	49133.1	121711	108932	164608	225346	75197.3	73765.2	70822.1	69115.1
metab_855	pos_879	Termitomycesphin A	744.56	9.75855	pos	M+H, M+Na	C41H77NO10	-	LMSP01080015	-	0.5293	0.368326	495088	474797	338093	396738	348537	277628	553644	355204	177920	520676	342253	1.41433e+06	407120	384038	403046	400519
metab_856	pos_880	-	564.497	9.75855	pos	-	-	-	-	-	0.9366	0.0400742	95669.7	106122	58874.4	67768.8	57279.6	58981.5	122162	102689	110309	126253	112102	277633	92132.5	95093	106203	108032
metab_857	pos_881	-	635.523	9.75855	pos	-	-	-	-	-	-1.5708	0.00351602	3.13267e+06	3.38887e+06	1.47243e+06	1.51166e+06	1.82325e+06	1.47201e+06	716809	409744	926918	602877	645135	1.00771e+06	933536	916982	954084	941683
metab_858	pos_882	-	633.543	9.77377	pos	-	-	-	-	-	6.8306	0.00876415	0	0	0	0	1205.34	0	9353.79	20241.3	43469.6	23278.1	40849.7	0	4516.96	2012.35	7740.45	6880.28
metab_859	pos_883	-	539.466	9.78988	pos	-	-	-	-	-	2.7886	0.0111997	12008.5	12739.3	0	0	685.716	4296.01	8464.98	18570	50892.2	16090.6	50401.9	61001.6	10031	7029.73	11495.4	8211.33
metab_860	pos_884	-	559.471	9.74347	pos	-	-	-	-	-	-0.4888	0.500579	1.25005e+07	1.415e+07	6.85433e+06	6.53164e+06	6.52184e+06	7.54715e+06	2.23367e+06	1.36125e+06	5.75702e+06	2.43226e+06	3.42893e+06	2.33435e+07	4.97995e+06	4.7507e+06	4.8839e+06	4.81414e+06
metab_861	pos_885	-	780.551	9.83623	pos	-	-	-	-	-	0.2806	0.555314	1.11798e+06	1.05615e+06	2.53031e+06	2.78498e+06	2.57009e+06	1.89658e+06	2.11395e+06	1.33164e+06	5.24963e+06	949101	1.99666e+06	2.88186e+06	1.91451e+06	1.91093e+06	1.91456e+06	2.02984e+06
metab_862	pos_886	-	468.404	9.83623	pos	-	-	-	-	-	-0.5747	0.41459	44042.5	33703.6	15716.6	25365.4	8585.23	64465.3	15011.3	51140.9	1132.02	48494.9	6222.62	6828.29	22853.5	22973	26334	29395.9
metab_863	pos_887	-	617.512	9.8522	pos	-	-	-	-	-	-1.5892	3.06e-05	707563	1.0584e+06	943831	928361	1.12081e+06	942737	538139	374444	206134	437759	90670.9	247814	477466	447695	454285	468968
metab_864	pos_888	-	664.55	9.83623	pos	-	-	-	-	-	-2.1889	0.000191403	194312	200321	117511	112820	133280	91852	26891.1	10685.7	33365.6	23736.5	39352.1	52408.6	43256.8	38313.1	51768.4	43706.6
metab_865	pos_889	-	942.567	9.86732	pos	-	-	-	-	-	-2.2568	0.0276446	54936.2	36580.8	322445	422861	323373	164342	30934.3	126478	82704.5	12992.3	18768.2	5264.15	68729.3	71053.7	84520.3	94486.4
metab_866	pos_890	-	768.553	9.93073	pos	-	-	-	-	-	0.6762	0.00356609	1.09215e+06	1.07388e+06	1.34894e+06	1.5607e+06	1.48274e+06	1.27699e+06	2.04396e+06	2.18317e+06	2.85002e+06	1.60572e+06	2.23175e+06	1.60569e+06	1.88471e+06	1.84585e+06	1.81432e+06	1.80519e+06
metab_867	pos_891	-	555.495	9.94703	pos	-	-	-	-	-	1.4745	0.0931948	19866.6	23591.1	0	0	779.312	1885.81	24674.7	36071.8	25588.2	33689.5	8141.16	0	8754.52	11759.7	13629.8	15554
metab_868	pos_892	-	636.555	9.94703	pos	-	-	-	-	-	0.1079	0.902106	395456	305006	60424	46323.6	47288.8	94217	36570.8	62482.6	186051	72694.6	137481	527081	126420	112690	131513	109482
metab_869	pos_893	-	806.492	9.97822	pos	-	-	-	-	-	-2.2932	0.0639365	168779	134011	30473.3	17950.1	28791.6	38222.9	10214.6	3151.64	29051.3	7960.62	12767.6	22179	5225.56	12587.2	11164.6	13343.6
metab_870	pos_894	-	614.534	9.94703	pos	-	-	-	-	-	1.3975	0.161158	4264	13460.1	2230.96	5161.9	8672.9	13497	6736.37	26605.8	57394.5	20412.1	13422.1	0	9335.59	11526.8	11165.8	10888.1
metab_871	pos_895	-	661.575	9.97822	pos	-	-	-	-	-	1.8404	0.0505962	101954	128040	18437	7022.91	4554.43	31013.8	150682	46772.8	243482	224956	356500	19750.9	85336.5	88012.6	89579.3	84843.7
metab_872	pos_896	-	929.742	9.94703	pos	-	-	-	-	-	-0.5085	0.521446	352898	378690	38484.9	45358.7	41475.9	74033.5	125091	86686.3	81926	63008.1	107938	189745	78497.3	79025.7	92679.7	90893.5
metab_873	pos_897	PC(18:2(9Z,12Z)/18:2(9Z,12Z))	782.568	10.0403	pos	M+H, M+Na	C44H80NO8P	-	HMDB0008138;LMGP01010937	-	-0.3144	0.378007	1.41017e+08	1.32034e+08	2.33824e+08	2.58531e+08	2.40051e+08	1.7439e+08	1.3294e+08	9.8925e+07	3.19792e+08	7.91579e+07	1.3793e+08	1.80091e+08	1.71767e+08	1.56416e+08	1.45572e+08	1.45189e+08
metab_874	pos_898	-	696.539	10.0715	pos	-	-	-	-	-	0.2567	0.612644	3.45102e+06	3.07836e+06	707392	736887	779617	890022	1.2349e+06	1.34043e+06	1.28699e+06	2.6237e+06	2.43629e+06	2.59867e+06	1.49475e+06	1.36821e+06	1.28366e+06	1.299e+06
metab_875	pos_899	-	740.521	10.1175	pos	-	-	-	-	-	-0.6997	0.0278109	7.90026e+06	1.04644e+07	1.11645e+07	1.18126e+07	1.26507e+07	1.06353e+07	6.21661e+06	4.00408e+06	1.35028e+07	3.74564e+06	5.28207e+06	7.0392e+06	7.094e+06	7.2026e+06	7.10695e+06	7.40107e+06
metab_876	pos_900	-	944.75	10.1331	pos	-	-	-	-	-	-1.6058	0.0221114	127659	182690	141552	140936	187931	212179	13134.9	243791	0	54107.3	15201.8	0	82576.7	83467.8	89696.3	62331.5
metab_877	pos_901	13(S)-HODE methyl ester	311.257	10.1647	pos	M+H-H2O, M+H	C19H34O3	-	-	-	1.3822	0.146133	134754	107237	0	123.935	37.53	1819.04	11295.3	52338.9	232986	63628.5	134686	141021	60931.5	58976.5	58194.4	54160.7
metab_878	pos_902	-	746.495	10.1647	pos	-	-	-	-	-	1.7588	0.0593926	1.52146e+06	1.3639e+06	356354	335806	392920	632878	2.50942e+06	506640	2.81289e+06	1.13703e+06	2.26107e+06	6.35156e+06	1.25377e+06	1.25892e+06	1.34227e+06	1.38092e+06
metab_879	pos_903	-	728.566	10.2085	pos	-	-	-	-	-	-0.1829	0.641466	4.51542e+07	4.26105e+07	2.43333e+07	2.7968e+07	2.5887e+07	2.29917e+07	1.83038e+07	1.82475e+07	2.30677e+07	2.28751e+07	2.29605e+07	6.09876e+07	2.39655e+07	2.23781e+07	2.22023e+07	2.26205e+07
metab_880	pos_904	-	697.479	10.2403	pos	-	-	-	-	-	-0.7524	0.00143856	2.12123e+06	1.51714e+06	1.62914e+06	1.89368e+06	2.0066e+06	1.34634e+06	1.1502e+06	855572	1.37651e+06	943277	1.24505e+06	670760	1.12417e+06	1.16202e+06	1.16286e+06	1.15924e+06
metab_881	pos_905	-	810.599	10.287	pos	-	-	-	-	-	-0.1969	0.45066	798241	658081	726187	829074	712226	586602	484333	434755	949129	386431	509438	996410	681169	596578	565636	562191
metab_882	pos_906	-	577.518	10.3169	pos	-	-	-	-	-	0.8979	0.421731	349546	327749	64701.4	65793.4	77913.5	57176	47405	111388	995508	146846	415905	39806.6	209956	204912	182866	182572
metab_883	pos_907	DG(16:0/16:0/0:0)	551.502	10.348	pos	M+H-H2O, M+H	C35H68O5	C00165	HMDB0007098;LMGL02010009	-	2.171	0.141606	134080	111500	2444.63	2607.39	3346.25	9027.86	20370.1	85478.7	606749	119124	318409	34277.1	120281	103329	110137	93395.8
metab_884	pos_908	-	518.492	10.3632	pos	-	-	-	-	-	-2.5122	0.000326001	422073	430636	237997	245705	282064	191871	23423.3	112265	22446.3	129495	24516.8	5195.65	131752	116143	112000	122014
metab_885	pos_909	1-Palmitoyl-2-linoleoyl PE	716.521	10.3941	pos	M+H, M+Na	C39H74NO8P	-	-	-	-0.9258	0.000486907	6.12012e+06	7.17402e+06	6.92537e+06	7.45956e+06	8.12634e+06	6.22382e+06	5.7883e+06	2.67493e+06	5.13046e+06	2.73766e+06	2.51359e+06	3.27878e+06	4.58488e+06	4.33548e+06	4.49512e+06	4.54461e+06
metab_886	pos_910	-	532.508	10.4704	pos	-	-	-	-	-	-0.4845	0.459806	365426	514046	97245.5	76531.7	101085	207553	46776.3	339499	162717	221010	102330	101071	169885	168214	158041	164298
metab_887	pos_911	-	601.518	10.5313	pos	-	-	-	-	-	-0.5994	0.118319	604259	507068	485111	564346	544753	342996	326130	219848	784227	262961	290769	128240	321568	331109	350831	335573
metab_888	pos_912	-	833.72	10.5628	pos	-	-	-	-	-	2.579	0.0875073	107495	173614	5444.59	1665.89	3357.09	23594	222190	100584	913329	162198	465031	19874.6	182555	161539	158962	149733
metab_889	pos_913	-	786.597	10.6538	pos	-	-	-	-	-	0.0575	0.94036	2.90829e+06	2.86602e+06	5.90487e+06	7.15979e+06	6.33361e+06	4.189e+06	3.38054e+06	2.05637e+06	1.73605e+07	1.64457e+06	1.99639e+06	4.11728e+06	3.93394e+06	3.81938e+06	3.93534e+06	3.90853e+06
metab_890	pos_914	-	520.508	10.5923	pos	-	-	-	-	-	-7.4634	0.00726204	4614.23	11841.8	38863.9	48741.7	59864.9	18440	0	1033.3	0	0	0	0	4445.75	8316.45	10720.6	8170.31
metab_891	pos_915	-	868.757	10.5628	pos	-	-	-	-	-	2.172	0.153134	184964	253275	7433.8	0	5834.3	22206	197353	86927.6	1.13992e+06	155820	537939	16762.1	186396	184611	185679	162710
metab_892	pos_916	-	756.596	10.5161	pos	-	-	-	-	-	0.0299	0.958544	631521	499728	364422	467458	480420	311831	334365	343373	262817	287840	246470	1.33822e+06	352340	354042	368385	368506
metab_893	pos_917	-	750.553	10.287	pos	-	-	-	-	-	-0.2201	0.468576	5.16405e+06	4.82557e+06	3.3961e+06	3.71512e+06	3.21211e+06	2.8982e+06	2.29741e+06	2.24146e+06	3.23585e+06	2.71575e+06	3.1172e+06	6.31954e+06	3.01742e+06	2.77587e+06	2.6642e+06	2.74928e+06
metab_894	pos_918	-	935.728	10.8542	pos	-	-	-	-	-	-2.015	0.00994361	1.28218e+06	1.38634e+06	663786	665128	660989	697620	150538	34417.7	49748.6	17947.1	64692	1.00784e+06	349604	326057	333137	296712
metab_895	pos_919	-	504.477	10.2252	pos	-	-	-	-	-	-5.0148	0.0286174	57111.5	54798.7	9196.33	7031.25	11786.5	13211.5	0	2595.53	0	2141.1	0	0	0	5625.06	4863.14	3502.97
metab_896	pos_920	-	855.705	10.1941	pos	-	-	-	-	-	0.0993	0.931106	1.30829e+06	1.42832e+06	236433	181304	202944	427046	136985	45628.5	480295	147105	348575	2.89553e+06	397009	349168	358675	344445
metab_897	pos_921	-	381.289	11.0985	pos	-	-	-	-	-	-0.2458	0.22391	405252	378774	354058	392956	357134	280821	235758	208249	423062	234171	303357	424661	281113	268319	272343	271300
metab_898	pos_922	DG(18:2(9Z,12Z)/16:0/0:0)	575.502	10.1647	pos	M+H-H2O, M+H	C37H68O5	-	HMDB0007243	-	0.1526	0.835579	829425	760167	194085	219137	219669	178059	103888	154817	1.22853e+06	303588	513823	363696	316603	325333	305972	292788
metab_899	pos_923	-	608.524	9.93073	pos	-	-	-	-	-	0.2106	0.740588	915093	902776	169203	153361	189901	255306	175095	434899	629230	266884	429058	1.05683e+06	354817	373986	379704	374334
metab_900	pos_924	-	682.633	11.4499	pos	-	-	-	-	-	-2.6579	0.000102539	200687	208396	288006	317695	451805	257755	29248.4	64594.1	33871.5	17224.2	42628.9	85652.6	152438	162027	221562	169282
metab_901	pos_925	-	311.257	9.93073	pos	-	-	-	-	-	1.128	0.282049	275860	220598	5997.85	4653.13	3984.99	23214.8	28796.5	78623.7	242617	95661	170732	551321	100674	110447	112092	106572
metab_902	pos_926	-	395.33	9.91542	pos	-	-	-	-	-	0.5873	0.00989198	280694	255000	262106	290453	284012	243659	357965	287205	453085	432794	570464	326242	290093	309468	319303	327096
metab_903	pos_927	-	695.617	9.86732	pos	-	-	-	-	-	2.361	0.101838	65449	52089	1243.19	3024.86	1281.75	1008.59	16360.9	20564	221521	81241.8	271981	25867.9	28141.5	42754.1	43586	45697.6
metab_904	pos_928	-	299.257	9.83623	pos	-	-	-	-	-	-0.2042	0.59722	122351	140616	74514.9	67265.8	65860.9	81952.2	36751.6	94522.9	161904	54939.9	71688.2	59832.7	87451.4	81801	88997.8	87268.8
metab_905	pos_929	-	723.554	9.80488	pos	-	-	-	-	-	7.548	0.00142303	64.4926	1160.89	0	0	0	145.798	28217.3	2944.36	54424.4	59601.4	68040.5	43383.8	14478.3	15906.8	20449.2	15528.6
metab_906	pos_930	-	937.753	9.74347	pos	-	-	-	-	-	3.8745	0.0237789	0	16306.2	0	0	0	0	29935.9	9178.88	62703.7	48623.7	88725.2	0	12829.8	11548.5	19354.7	11509.7
metab_907	pos_931	-	693.599	9.72825	pos	-	-	-	-	-	1.6979	0.212572	62565.4	42026	16398.1	18663.1	23503.6	10217	7395.87	8499.97	231149	58360.7	254890	2160.19	28667.9	29097	27194.3	27159.6
metab_908	pos_932	-	835.53	9.72825	pos	-	-	-	-	-	-2.7946	4.4e-05	1.21021e+06	938168	825206	960351	1.06587e+06	491234	107090	23742	257358	23894.4	40665.7	338640	282307	287743	320067	308470
metab_909	pos_933	-	615.497	9.63583	pos	-	-	-	-	-	-2.3827	0.000444031	4.58694e+06	7.96877e+06	1.32141e+07	1.24141e+07	1.5398e+07	1.10536e+07	3.72728e+06	1.57555e+06	685887	1.81721e+06	699161	3.88914e+06	3.97812e+06	3.80575e+06	3.87896e+06	3.70664e+06
metab_910	pos_934	-	784.509	14.0074	pos	-	-	-	-	-	-2.0145	7.78e-05	468427	469217	401868	355438	388130	356026	59352	31488	292087	29294.3	37119.1	154353	143709	175300	154083	166685
metab_911	pos_935	-	90.9768	14.0228	pos	-	-	-	-	-	-0.224	0.365199	39333.3	28322.7	39468.2	36399.4	24497.2	22460.1	25223.4	18223.9	36978.1	17131.4	27191.7	38340.3	26907.8	28771.1	26236.1	31719
metab_912	pos_936	-	681.602	9.6199	pos	-	-	-	-	-	0.9114	0.295539	355404	440843	30069.5	13416.1	23358.1	72275	223396	88831.3	519652	292233	620605	14637.8	191342	193008	217705	207524
metab_913	pos_937	-	933.732	9.6199	pos	-	-	-	-	-	1.9062	0.0672985	1.80343e+06	2.27604e+06	39148.2	9732.58	21217.6	114774	1.94417e+06	1.03252e+06	5.39244e+06	2.40948e+06	4.95519e+06	249744	1.80955e+06	1.59033e+06	1.63392e+06	1.62483e+06
metab_914	pos_938	-	141.983	14.0525	pos	-	-	-	-	-	-0.337	0.116564	551609	513495	483805	502310	452141	375189	311647	249179	547071	282838	355576	532578	399909	393025	338415	324593
metab_915	pos_939	-	140.991	14.0525	pos	-	-	-	-	-	-0.3018	0.167591	70836.4	68353.5	69431.8	71244.5	65298.1	53231.9	45230.7	34542.1	70336.7	38593.8	50093.8	84387.2	52908.3	51205.6	47421.3	46293.2
metab_916	pos_940	-	123.04	14.0525	pos	-	-	-	-	-	-0.1902	0.45538	9800.13	9635.13	9434.86	8331.45	7026.71	6468.49	5618.63	5166.26	10322.5	4613.17	6922.41	11793.1	6931.93	7234.37	7090.55	5338.3
metab_917	pos_941	-	145.017	14.0525	pos	-	-	-	-	-	-0.1763	0.403098	43410.2	40781.5	40403.1	37101.6	36272.9	28452	26995.2	22154	48806.8	25304.5	32222.8	44897.9	30787.4	30218.9	28813.8	28963
metab_918	pos_942	-	99.5313	14.0525	pos	-	-	-	-	-	-0.1538	0.506951	21884.5	21787	18444.5	17744.7	16368.9	14636.3	13860	11367.7	22362.1	10439.7	16506	25122.8	15371.1	14482.4	15179	14378.3
metab_919	pos_943	-	178.99	14.0805	pos	-	-	-	-	-	-0.6193	0.00886683	188945	177396	157805	164836	150547	116882	87455.8	69774	149584	75945	98571	141281	138042	109844	95199.8	88232.4
metab_920	pos_944	-	156.033	14.0665	pos	-	-	-	-	-	-0.2233	0.373284	10804.7	9930.79	10007.5	8778.66	7373.62	5599.77	5621.1	5333.58	12101.4	5420.16	7745.22	8746.58	6926.16	7046.26	7873.9	7331.42
metab_921	pos_945	-	171.005	14.0665	pos	-	-	-	-	-	0.125	0.72732	4895.77	3619.71	3752.04	2792.83	2286.67	2490.97	2052.07	2692.46	6204.14	2315.27	2811.84	5558.23	2954.99	2107.51	2437.85	2496.24
metab_922	pos_946	-	138.995	14.0805	pos	-	-	-	-	-	-0.5771	0.012138	312759	297528	270326	285251	254351	203795	151062	121923	263188	130978	173698	247718	236335	193307	169504	157495
metab_923	pos_947	-	96.5149	14.0805	pos	-	-	-	-	-	-0.2583	0.329912	14612.4	12266	11092.6	11219.2	8909.08	7933.25	6848.6	5792.7	13434.4	6446.64	8815.31	13870.3	8527.1	8019.91	7132.79	6960.19
metab_924	pos_948	-	174.021	14.109	pos	-	-	-	-	-	-0.4563	0.0362748	455453	438462	411325	442767	401089	323113	241652	204331	444969	219361	281434	410173	344934	299848	273010	271879
metab_925	pos_949	-	287.888	14.0948	pos	-	-	-	-	-	-0.9478	0.00174574	83704.3	78771.2	69966.4	67520.5	69475.7	41656.5	31116.1	23553	56410.8	27284.7	30644.1	44119	61394.9	42758.9	35269.3	32426.4
metab_926	pos_950	-	180.989	14.0948	pos	-	-	-	-	-	-0.6748	0.00709029	116876	104199	96279.1	92259	88161.3	72417.2	49636.3	39376.5	88558.6	42400.2	54630.6	82575.8	86036.9	67687.6	56532.4	54368.2
metab_927	pos_951	-	128.951	14.153	pos	-	-	-	-	-	-0.3999	0.063729	1.60714e+06	1.55211e+06	1.49103e+06	1.61971e+06	1.46958e+06	1.18136e+06	894027	760782	1.67458e+06	822500	1.05939e+06	1.55009e+06	1.20919e+06	1.08691e+06	1.02872e+06	1.05234e+06
metab_928	pos_952	-	289.888	14.0665	pos	-	-	-	-	-	-0.4022	0.151412	61498.6	54566.7	48311.2	44176	37012.1	26128.9	23335.6	18328.2	48424.5	37159	32699.5	45647.4	41656.2	39925.4	31046.9	32526.1
metab_929	pos_953	-	165.982	14.0805	pos	-	-	-	-	-	-0.4204	0.060888	69360	60612.4	54691.9	52216.3	47646.7	41021.7	36443.9	27232.8	51903.1	27378.1	43324.5	56974.2	46259.2	42387.2	38240.3	32418.3
metab_930	pos_954	-	114.984	14.2414	pos	-	-	-	-	-	-0.4116	0.0511822	56821.1	54140	53178.2	57855.4	50811.5	41097.4	31119.8	27584.3	57080.4	29185.7	36894.4	54131.5	42492.3	39026.2	35890.5	37047
metab_931	pos_955	-	156.99	14.0525	pos	-	-	-	-	-	-0.2958	0.123604	28525.5	33349.9	27192.3	27948	24647.7	24342	22766.6	14801.8	27385.6	16783.6	20671.1	32819.5	26570.5	28291.5	20590.4	16245.4
metab_932	pos_956	-	90.5069	14.0525	pos	-	-	-	-	-	-0.4431	0.0829359	19820.5	20092.9	18191.3	14942.6	13832.7	11580.7	10199.1	7762.18	17402	9574.85	9906.58	17579.7	14433.1	12078.2	10912.7	9534.87
metab_933	pos_957	-	89.0599	14.3469	pos	-	-	-	-	-	-0.3838	0.047531	30969.3	30037.8	30308.5	31754.5	30583.5	25436.6	19060.9	16064.2	32801.3	16633.9	21963.3	30729.7	21784.6	21992.9	20114	19516.9
metab_934	pos_958	-	197.08	14.3928	pos	-	-	-	-	-	0.0657	0.745656	35423.9	35400	35789.9	39764.4	37155.2	31375.3	30207.9	24859.4	51145.3	28152.5	38000.5	52552.9	23592	29097.6	29986.2	31494.2
metab_935	pos_959	-	85.0287	14.3315	pos	-	-	-	-	-	0.3465	0.13156	182867	188952	176641	181763	162225	137011	182158	145063	275578	171413	215747	318995	109282	140028	171014	187076
metab_936	pos_960	-	273.916	14.0525	pos	-	-	-	-	-	-0.1456	0.540457	60869.5	56261.7	51288.3	63742.3	51126.1	40511.6	32270.9	28687.7	69361.4	40814.3	50630.2	70960.1	50459	47874.2	44910.7	47834.2
metab_937	pos_961	-	197.022	14.0525	pos	-	-	-	-	-	-0.334	0.133046	110065	106947	93964.1	97854.3	85240.5	70417.4	62111.1	47309.4	100504	55059.4	73398.9	109436	81194	79878.7	67058	62639
metab_938	pos_962	-	184.985	14.0525	pos	-	-	-	-	-	-0.2916	0.185977	530372	487461	457997	481813	436834	356426	298335	237550	512403	295733	338630	564815	394066	410210	324481	321775
metab_939	pos_963	-	139.018	14.0525	pos	-	-	-	-	-	-0.2288	0.28306	99659.1	94857.1	85014	81773.8	75949.1	67230.7	57564.2	49683.4	101155	50723.7	70782.2	100600	65640.7	66012.5	66306	59210.1
metab_940	pos_964	-	167.012	14.0525	pos	-	-	-	-	-	-0.2694	0.168689	562995	542411	507282	534049	516274	424217	346468	292339	609909	319466	413914	579209	401506	380314	391255	383207
metab_941	pos_965	-	139.987	14.0525	pos	-	-	-	-	-	-0.3141	0.135676	1.37635e+06	1.27189e+06	1.21213e+06	1.24716e+06	1.1247e+06	951854	792269	620962	1.31105e+06	733461	914226	1.40664e+06	1.00198e+06	1.02443e+06	847528	797373
metab_942	pos_966	-	325.112	15.3944	pos	-	-	-	-	-	0.9904	0.058509	124249	147419	151792	168763	162256	148375	168770	189782	612839	194606	262952	364840	60023	156281	218006	217338
metab_943	pos_967	-	633.508	9.58992	pos	-	-	-	-	-	-1.3052	0.0547465	1.14531e+07	1.27751e+07	4.34176e+06	4.09685e+06	4.21351e+06	5.58797e+06	1.59495e+06	1.92569e+06	2.15018e+06	1.14433e+06	2.22562e+06	8.14469e+06	3.37732e+06	3.23677e+06	3.181e+06	3.22804e+06
metab_944	pos_968	-	802.524	9.57487	pos	-	-	-	-	-	-2.0849	0.0320403	2421.64	56123.2	194308	238864	252917	115101	0.12126	89778.9	51613.6	43389.1	0.269936	17871.5	50733	64969.6	62839.2	78962.9
metab_945	pos_969	-	862.55	9.52828	pos	-	-	-	-	-	-3.7692	0.00306507	133783	163066	421305	536069	343785	144640	34667.4	1090.24	19324.1	4639.96	12608.6	55480.3	94113	98174.3	99085.9	86655.8
metab_946	pos_970	-	696.576	9.55938	pos	-	-	-	-	-	-1.8632	0.0044617	1.4774e+06	1.43749e+06	609576	647215	702490	652167	128091	237193	166767	279771	139223	567950	354062	304886	281364	243529
metab_947	pos_971	-	741.524	9.52828	pos	-	-	-	-	-	-0.3676	0.195142	377597	488967	279358	290736	304461	378164	272457	324001	126899	376265	144504	398440	271532	275518	269518	266999
metab_948	pos_972	-	784.543	9.51368	pos	-	-	-	-	-	1.3028	0.294158	1619.36	5232.32	8418.81	6729.95	6883.78	9323.55	18483.3	51753.5	347.216	23652.5	0	22.8874	10152.7	6641.66	8109.46	13121.2
metab_949	pos_973	-	902.573	9.4981	pos	-	-	-	-	-	-3.2929	0.00340296	37893.3	34144.1	80569.5	133198	113435	58623.2	0	42769.8	0	0	3946.04	0	20247.8	15948.1	14909.6	15503.3
metab_950	pos_974	PI(18:1(11Z)/18:3(9Z,12Z,15Z))	859.53	9.4981	pos	M+H, M+Na	C45H79O13P	-	HMDB0009828	-	-3.698	1.65e-05	1.95102e+06	1.79545e+06	2.44016e+06	2.80912e+06	2.56751e+06	1.18586e+06	142923	19368.8	222407	48976.1	48995.6	499717	654690	632231	618513	611142
metab_951	pos_975	-	774.562	9.48245	pos	-	-	-	-	-	-0.3565	0.537643	924478	1.08228e+06	3.834e+06	4.22074e+06	3.35182e+06	5.77262e+06	3.29709e+06	5.61473e+06	1.01193e+06	3.2648e+06	1.09721e+06	699642	2.96601e+06	2.97315e+06	2.97438e+06	2.97012e+06
metab_952	pos_976	-	494.362	9.4207	pos	-	-	-	-	-	0.1617	0.695966	126917	143442	87967.2	100189	92340.1	62605.5	124684	83808.6	164977	104115	202184	6433.73	118135	118635	113303	116068
metab_953	pos_977	-	786.562	9.35898	pos	-	-	-	-	-	1.8249	0.0302103	5888.8	2686.53	28766.3	37955.9	58788.1	101887	228615	205554	6190.99	187695	52342.1	155626	61181.5	71673.7	81032.1	78388.7
metab_954	pos_978	-	983.712	9.3429	pos	-	-	-	-	-	1.9832	0.199775	34931.3	54109.5	10255	4953.45	2856.4	85756.3	115678	448324	8687.6	130093	59756.3	0	194095	149995	149607	168462
metab_955	pos_979	-	391.299	9.3429	pos	-	-	-	-	-	0.3102	0.137453	143045	145470	139236	159592	151011	113067	183835	94258.9	215037	139829	213778	208956	152473	156194	142575	155553
metab_956	pos_980	-	912.62	9.25042	pos	-	-	-	-	-	-0.7303	0.178367	112344	132533	424103	417554	432864	519782	205927	326568	430604	66565.5	149964	49566.8	303555	307872	276966	313934
metab_957	pos_981	-	374.341	9.23542	pos	-	-	-	-	-	-1.1278	0.00474972	22489.3	31776.4	40992.1	44623.9	34858.7	49941.1	36625.4	13860.2	15641.4	12799.4	12239.7	11647.9	17564.4	20993.2	21855.2	24363.1
metab_958	pos_982	-	918.567	9.22058	pos	-	-	-	-	-	-3.2508	0.0225929	6430.19	27759.9	1.08561e+06	1.29377e+06	893555	917289	20282.6	394791	0	20031.1	1657.05	7034.3	222827	232888	197412	233191
metab_959	pos_983	-	780.551	9.22058	pos	-	-	-	-	-	-1.6328	0.0335958	415615	377803	3.48511e+06	3.43881e+06	3.1253e+06	3.96593e+06	1.43903e+06	849231	444097	661378	818287	563053	1.28638e+06	1.2227e+06	1.12338e+06	1.22463e+06
metab_960	pos_984	-	310.31	9.13018	pos	-	-	-	-	-	-0.1235	0.742303	8.83738e+06	1.22743e+07	9.61737e+06	1.22704e+07	1.06547e+07	5.80298e+06	6.63848e+06	5.34225e+06	1.45207e+07	4.21684e+06	6.71698e+06	1.71426e+07	6.97522e+06	7.8191e+06	6.82995e+06	7.20744e+06
metab_961	pos_985	-	321.241	8.45038	pos	-	-	-	-	-	-0.9835	0.0152539	2.31646e+07	1.9331e+07	1.0665e+07	1.03251e+07	1.0675e+07	1.08411e+07	5.19067e+06	5.72296e+06	8.61994e+06	6.20393e+06	9.37112e+06	7.88022e+06	7.51887e+06	7.2501e+06	7.30318e+06	7.51176e+06
metab_962	pos_986	-	651.479	8.48088	pos	-	-	-	-	-	2.0125	0.0289787	209608	295299	10309.2	71.4664	1980.21	25097.6	246431	360571	450512	380343	723970	26581	358582	312470	322732	299595
metab_963	pos_987	-	491.372	8.42138	pos	-	-	-	-	-	-0.6259	0.266145	9002.68	18174.5	73344.8	63168.2	69478.1	93711.3	58288.7	62655.8	8075.09	38233	20774.3	23802.5	46502	47283.3	50491.7	41104.1
metab_964	pos_988	-	372.31	8.39118	pos	-	-	-	-	-	-0.2448	0.541717	106419	124968	56458.2	60604.9	82911.1	64676.7	75507.3	72552.2	13371.7	117337	109804	30042.2	71490.3	74800.7	74626	73435.6
metab_965	pos_989	-	1001.58	8.18572	pos	-	-	-	-	-	1.9258	0.145127	158818	114718	0	0	3079.63	17355.4	74740.6	30667	457807	135051	418631	0	32752.9	81037.9	60486.9	59442.8
metab_966	pos_990	-	352.284	8.18572	pos	-	-	-	-	-	-1.6309	0.000637602	566355	533373	497467	352524	395839	545528	75284.9	48062.2	117422	151169	113316	428265	227727	221679	216195	199643
metab_967	pos_991	-	931.575	8.08428	pos	-	-	-	-	-	-2.4688	0.179143	331182	295358	3659.9	8897.29	6745.68	32258.2	20198.8	3991.31	56654.5	6359.87	17119.9	18172	19872.3	22066.2	28768.4	25882.4
metab_968	pos_992	-	1043.7	8.08428	pos	-	-	-	-	-	3.7503	0.27596	59015.3	63906.6	246404	235346	279658	210067	321412	637789	1.22703e+07	226800	1.26862e+06	2598.01	595678	740018	842873	842407
metab_969	pos_993	-	366.299	8.07002	pos	-	-	-	-	-	1.4124	0.0147793	352489	276454	53108.2	35951.4	43947.2	89797.6	207571	194695	454842	507198	411296	491624	308409	280773	271582	274941
metab_970	pos_994	-	780.479	8.0123	pos	-	-	-	-	-	-0.9972	0.225064	51551.4	240015	532422	344675	547687	845417	275987	226607	0	760015	20786.8	0	225485	206538	238215	242161
metab_971	pos_995	-	973.622	7.99797	pos	-	-	-	-	-	1.2841	0.273546	18699.8	0	15454.2	23224.5	22163.4	9183.07	30971.3	6640.53	72943.5	0	105520	0	25803.1	21768.3	22196.3	30125.5
metab_972	pos_996	-	975.566	7.98353	pos	-	-	-	-	-	-6.2631	0.123278	166229	160042	0	3187.23	5725.14	7958.32	4467.77	0	0	0	0	0	7211.87	4542.63	6482.42	0
metab_973	pos_997	-	368.342	7.91178	pos	-	-	-	-	-	-0.9456	0.0623192	265997	297046	159649	166820	179192	250471	113847	38319.6	9779.9	76573.7	130409	316005	93855.1	92265	101816	109346
metab_974	pos_998	-	261.221	7.88302	pos	-	-	-	-	-	0.0992	0.823646	41031.4	54544.3	39054.1	37010.2	38915.3	33487	31352.9	104049	36381.1	35742.1	21081.4	32808.1	44132.1	44716.2	43733.4	43301.2
metab_975	pos_999	-	312.289	7.7946	pos	-	-	-	-	-	1.9676	0.0247131	335835	525722	97041.1	64099.1	78833.1	269763	672725	1.77919e+06	233216	1.44935e+06	648909	579813	743454	725243	715495	693466
metab_976	pos_1000	-	506.323	7.6481	pos	-	-	-	-	-	1.2373	0.174025	1.79743e+06	1.39383e+06	1.03745e+06	1.05516e+06	1.06025e+06	1.01614e+06	1.84068e+06	7.94173e+06	916357	3.73667e+06	2.68584e+06	230552	3.03686e+06	2.9181e+06	2.816e+06	2.82613e+06
metab_977	pos_1001	-	155.01	7.63317	pos	-	-	-	-	-	-0.0565	0.849192	291578	211464	139459	139518	158334	112943	128244	113238	210427	147996	254171	158742	151539	154094	159915	158832
metab_978	pos_1002	-	355.283	7.6185	pos	-	-	-	-	-	-1.7459	0.155312	121747	128154	19225.3	19311	16682.9	29793.4	2913.54	80973.1	0	8242.32	0	7726.9	22112.3	20976.8	32127	18541.6
metab_979	pos_1003	-	1039.67	7.58915	pos	-	-	-	-	-	1.1357	0.245859	4.86134e+06	3.76044e+06	2.0541e+07	2.06126e+07	1.97741e+07	1.35725e+07	1.30426e+07	1.56397e+07	9.06168e+07	7.80949e+06	4.2803e+07	1.27223e+07	2.05698e+07	1.95701e+07	1.9112e+07	1.99383e+07
metab_980	pos_1004	-	520.339	7.58915	pos	-	-	-	-	-	0.442	0.331803	1.96613e+08	1.56076e+08	2.32041e+08	2.34128e+08	2.25438e+08	1.85606e+08	1.71277e+08	1.96306e+08	5.82962e+08	1.47474e+08	3.92758e+08	1.80006e+08	2.52932e+08	2.35262e+08	2.26782e+08	2.2656e+08
metab_981	pos_1005	-	640.345	7.54495	pos	-	-	-	-	-	-1.4994	0.00986032	1.37322e+07	1.38936e+07	1.37322e+07	1.55812e+07	1.18665e+07	1.14737e+07	2.43678e+06	1.77086e+07	794182	4.30456e+06	2.47596e+06	675151	8.24786e+06	7.97591e+06	7.87992e+06	7.55611e+06
metab_982	pos_1006	MG(16:0/0:0/0:0)	313.273	7.50045	pos	M+H-H2O, M+H-2H2O	C19H38O4	-	HMDB0011564;LMGL01010009	32899-41-5	-0.9834	0.00655306	229301	203390	171357	170593	195702	119719	37537.9	43245.5	152904	151002	105630	61035.3	91057.7	87510.2	90925.2	85857.5
metab_983	pos_1007	-	297.232	7.08158	pos	-	-	-	-	-	0.0246	0.972953	29912.5	49594.6	46377.3	52637.3	58196	71885.7	32508.7	93641.3	8156.21	157365	6986.77	15259.4	64315.1	66549.6	57444	63377.7
metab_984	pos_1008	-	259.205	7.06695	pos	-	-	-	-	-	-0.4838	0.289989	234945	316604	390159	380790	414401	480749	161720	478023	97936.4	592082	94839.9	161180	327797	310688	299386	302984
metab_985	pos_1009	-	465.356	7.08158	pos	-	-	-	-	-	-2.5508	0.00028906	158599	181889	381540	392437	382614	279211	89282.4	79659.6	54561.1	46638.2	29646	3364.94	127547	130456	127346	124333
metab_986	pos_1010	-	317.208	7.00817	pos	-	-	-	-	-	-0.7166	0.189095	228179	419831	969838	994415	982095	1.19491e+06	292356	1.12404e+06	271163	799622	142331	284980	619544	566331	530909	571666
metab_987	pos_1011	-	478.292	6.94773	pos	-	-	-	-	-	-0.7489	0.0270311	237367	231994	136966	126353	157615	258003	83963.8	59036.9	151884	86221.6	178349	123827	131193	118055	116900	110175
metab_988	pos_1012	-	378.299	6.94773	pos	-	-	-	-	-	-0.5857	0.236151	293838	411644	366038	326949	392379	525065	269826	627746	34109.2	433967	141789	35695.8	349081	350653	334488	322590
metab_989	pos_1013	-	364.283	6.41917	pos	-	-	-	-	-	2.1404	0.0527977	125205	125647	30272.2	23557.3	28686.5	67557.5	115177	704183	214541	475438	222459	35811.8	342704	319747	307621	300320
metab_990	pos_1014	-	171.101	6.40347	pos	-	-	-	-	-	0.82	0.0815746	8055.87	9651.3	2926.16	2066.76	3290.95	8678.13	5117.63	12533.6	16806.2	9998.9	11390.3	5358.68	6739.75	8222.74	6284.57	6489.74
metab_991	pos_1015	-	676.434	6.40347	pos	-	-	-	-	-	-2.81	1.1e-05	1.44831e+06	1.22885e+06	2.01997e+06	2.27294e+06	2.33615e+06	1.63159e+06	462642	374704	155354	249556	221954	95480.3	745162	760471	737481	738572
metab_992	pos_1016	(卤)12,13-DiHOME	279.231	6.40347	pos	M+H-2H2O, M+H	C18H34O4	-	-	-	0.1301	0.697939	5.27386e+06	5.01064e+06	2.95309e+06	2.58123e+06	2.52753e+06	3.60277e+06	1.81317e+06	6.5528e+06	5.54205e+06	3.07092e+06	3.5931e+06	3.44768e+06	4.03251e+06	3.83595e+06	3.69978e+06	3.64028e+06
metab_993	pos_1017	-	278.247	6.38847	pos	-	-	-	-	-	0.235	0.288945	97754.9	118325	82554.1	82484.2	87368.2	113745	105097	164323	109236	122195	59426.7	124935	104195	96647.5	100677	95844.2
metab_994	pos_1018	-	335.219	6.38847	pos	-	-	-	-	-	-0.8255	0.0918017	227231	273665	859664	845945	699486	903775	146841	623628	556519	187057	368916	266778	543223	491785	453175	443892
metab_995	pos_1019	-	390.263	6.35805	pos	-	-	-	-	-	1.2564	0.52382	998.789	0	2959.05	979.351	4841.81	5708.85	0	32655.4	0	4344.98	0	0	4746.08	5312.22	7332.43	5666.4
metab_996	pos_1020	-	356.278	6.32773	pos	-	-	-	-	-	-0.7889	0.0287925	128976	141702	268277	291322	231457	221690	72090	179205	85785.4	185156	156917	63691	139213	151487	159975	148185
metab_997	pos_1021	-	298.273	6.29777	pos	-	-	-	-	-	1.3157	0.0207483	67616.4	71876.1	21465.7	19284.8	20415.6	30444.7	86305.6	55006.5	110515	126721	158247	38477.6	72685.5	67999.7	65281.8	65575
metab_998	pos_1022	-	197.117	6.29777	pos	-	-	-	-	-	-0.5593	0.368297	18288.8	26676.8	37519	32545.8	34800.1	64794.3	14125.2	73536.1	7138.54	29502.2	10147	11198.1	41959	38689.8	35456.9	35374.7
metab_999	pos_1023	-	322.273	6.29777	pos	-	-	-	-	-	-0.2907	0.706602	367935	422701	58075	54189.9	66438.4	186062	101715	392990	29171.5	290098	78146.9	52450.3	204315	201049	202832	187805
metab_1000	pos_1024	-	412.305	6.22262	pos	-	-	-	-	-	0.6332	0.427294	29453.3	48360.3	17767.9	7865.37	9872.34	40826.1	33894.1	76388.6	8314.59	96821.2	22092.2	1565.42	35756.8	32834.5	37564.5	35535.3
metab_1001	pos_1025	-	338.268	6.25218	pos	-	-	-	-	-	0.3545	0.371108	318140	300358	127725	123673	150100	189540	274296	301521	106103	452311	236145	176039	243426	236520	235661	229017
metab_1002	pos_1026	-	427.316	6.23718	pos	-	-	-	-	-	-0.504	0.336211	41719	46805.8	68649.4	59529.3	92985.5	95289.7	46825.6	119364	11311.1	70496.6	33120.4	4454.06	57407.3	52983.6	52170.2	48576.4
metab_1003	pos_1027	-	674.418	6.16135	pos	-	-	-	-	-	-0.5477	0.0120125	6.54817e+06	6.27276e+06	7.1586e+06	7.34353e+06	7.96399e+06	6.87781e+06	7.36296e+06	5.25746e+06	2.27914e+06	4.95458e+06	5.05008e+06	3.94183e+06	5.36926e+06	5.39756e+06	5.4494e+06	5.335e+06
metab_1004	pos_1028	-	225.127	5.97997	pos	-	-	-	-	-	0.7663	0.0533938	13661.2	17751.3	49410	53386.5	49351.4	72427.8	107496	81152.6	45177.9	58170.3	51815.2	91603.9	66934.1	62521.4	61728.4	59061.7
metab_1005	pos_1030	-	261.221	5.96488	pos	-	-	-	-	-	-0.0958	0.893115	98915.5	106312	234259	204822	230602	247700	77144.6	573148	55901.6	188851	124008	31453.1	214824	203074	198150	194483
metab_1006	pos_1031	-	157.086	5.93608	pos	-	-	-	-	-	-0.772	0.546123	656.833	1633.09	46069.7	44609.4	25458	49874.4	0	97332.1	501.343	0	722.594	0	23420.4	24781.5	23776.3	23494.2
metab_1007	pos_1032	-	425.304	5.96488	pos	-	-	-	-	-	0.0486	0.885982	148997	136778	390152	392754	375597	460867	450514	471784	203116	363925	225439	255669	335903	303022	301591	316609
metab_1008	pos_1033	-	432.331	5.8597	pos	-	-	-	-	-	-2.0371	0.00220902	80395.1	83233.4	231184	196943	260252	208012	71175.8	58877.1	2772.7	45452.5	32371.8	47626.6	71939.7	81117.9	78210	71032.9
metab_1009	pos_1034	-	296.258	5.78455	pos	-	-	-	-	-	1.4574	0.00487588	67966.7	72236.2	31499.2	34023.9	32847	33154.3	98609.7	66715.9	112746	119266	132715	216167	79956.4	75069.9	70362.2	70364.4
metab_1010	pos_1035	-	149.132	4.92668	pos	-	-	-	-	-	-0.1612	0.859969	20942.4	30016.6	111105	106541	105287	148471	45090.2	308538	20191.6	52765.6	18754.2	21796.8	97692.8	99519.9	96219.1	92694.5
metab_1011	pos_1036	-	566.325	4.92668	pos	-	-	-	-	-	0.7993	0.223309	86312.9	67840.4	26560.1	20962.9	40848.9	74500.4	57958.6	207064	0	94702.6	77852.8	114121	55607.5	67423.4	79348.4	70560.2
metab_1012	pos_1037	-	427.266	4.9115	pos	-	-	-	-	-	-2.7919	0.0126146	52852.9	91206.1	725192	672840	710000	625478	68417.9	250180	2119.46	73134.8	17820.1	3826.62	225231	203602	191027	188887
metab_1013	pos_1038	-	369.224	4.89605	pos	-	-	-	-	-	1.3468	0.216407	1132.68	5405.87	22624.8	20360.7	23119.3	39313.3	36595.8	150315	16326.3	42204	26926	12398.8	41097.3	39670.7	42065	37893.3
metab_1014	pos_1039	-	151.111	4.88088	pos	-	-	-	-	-	0.034	0.962792	27274	32819.3	79692.3	76600	75962	102664	43000.2	219314	31418.9	46304.4	26561.5	37829.9	75165.8	77869.8	71250.6	71037.1
metab_1015	pos_1040	-	414.284	4.85088	pos	-	-	-	-	-	2.9486	0.0326707	571.785	1558.1	6641.96	2827.57	6350	15554.4	57449.8	87859.4	1666.76	79304.8	11413	20959.6	30620.8	34284.4	33759.2	30453.8
metab_1016	pos_1041	Plantagonine	178.086	2.18965	pos	M+H, M+ACN+Na	C10H11NO2	-	HMDB0033482	21857-97-6	0.8223	0.0286668	64531.6	58839.9	57392	55742.2	53512.9	46936.5	113450	170821	60740.8	78325.9	66163.5	106309	77798.3	74006	75476.2	75238
metab_1017	pos_1042	-	255.086	2.17462	pos	-	-	-	-	-	-0.4179	0.359879	12456.9	11198.2	26762.8	19502.3	21570.7	22486.6	21666.8	28475	2488.25	20228.7	6721.35	5731.29	17782.1	14833.5	16585.3	15968.4
metab_1018	pos_1043	-	236.091	2.20445	pos	-	-	-	-	-	0.1295	0.794875	84646.1	72066	32890.6	31778.8	31218.5	34992.2	39887.1	34846.8	38225.5	39128.8	41525.9	120993	39538.4	38869.1	39125.8	38055.3
metab_1019	pos_1044	-	282.096	2.12895	pos	-	-	-	-	-	-0.0279	0.956595	304579	239540	90388.2	84929	84400.9	113040	77542.2	202862	82510.4	125997	110768	299646	127112	118905	115717	122016
metab_1020	pos_1045	-	243.112	2.11323	pos	-	-	-	-	-	0.1959	0.331341	97223.8	92297.2	82930	78039.1	79742.7	86094.2	133548	108743	55784	123466	91380.1	78506.9	91958.4	87022.1	84151.1	87526.9
metab_1021	pos_1046	-	414.205	2.09728	pos	-	-	-	-	-	-1.8778	0.0534995	4499.96	5644.47	92774.1	85291.9	96905.6	121198	14796.5	63232.5	230.869	21315.3	1570.37	9408.39	37228.2	31927.1	32630.9	32925.9
metab_1022	pos_1047	-	304.211	2.09728	pos	-	-	-	-	-	3.1448	0.104091	10988.7	8371.51	5175.74	4256.51	5835.09	5499.13	22046.7	12874.8	70573.8	21163.4	28493.3	199756	22546.9	24746.7	21556.4	22083.4
metab_1023	pos_1048	-	360.191	2.09728	pos	-	-	-	-	-	0.8665	0.0495067	18419.4	22670.6	19630.1	19773.5	17777.4	24629.4	33795.3	60907.4	10546.4	52011.6	24968.3	41848.4	32562.5	31102.9	30181.4	30665.8
metab_1024	pos_1049	-	495.207	2.02113	pos	-	-	-	-	-	0.5042	0.464422	28482.5	36806.2	11818.3	13978	18919.7	20174.9	29910.1	13986.7	10653	67920.8	60766.9	1399.37	22717.3	21303.9	23689.9	23719.5
metab_1025	pos_1050	-	297.144	2.00622	pos	-	-	-	-	-	0.0087	0.979886	6312.73	9274.39	21803.1	16387.8	19662.7	13674	19779.1	13444.4	7537.63	22535.4	15152.5	9194.71	12713	14806.4	14340.8	15653.7
metab_1026	pos_1051	-	303.133	2.00622	pos	-	-	-	-	-	-0.1684	0.660986	93506.8	90799.8	113947	119965	119410	96518.2	132589	183208	22906.3	122641	57150.5	45785.8	99860.3	103092	99755.6	96801.1
metab_1027	pos_1052	-	197.128	2.05243	pos	-	-	-	-	-	0.5196	0.212766	84504.3	89072	91116.1	83674.1	89062.7	105128	204141	97140.7	52342.7	229940	119106	75099.6	115480	107370	105916	105410
metab_1028	pos_1053	-	254.117	1.99182	pos	-	-	-	-	-	0.4729	0.515699	373693	324898	122442	113417	130221	164841	295634	761481	65641.9	380871	88535.7	114255	247997	233663	242280	242438
metab_1029	pos_1054	-	193.097	1.97577	pos	-	-	-	-	-	1.1631	0.00173352	42694.5	37564.8	44537.6	43026.2	41761.1	46324	96170.7	115934	58247.4	143416	75902.7	83388.4	83423.5	79409.2	80653.9	81730.1
metab_1030	pos_1055	-	187.132	1.93093	pos	-	-	-	-	-	2.8686	0.00200475	1196.69	1900.01	3050.2	3051.93	2967.67	2445.05	25749.7	6635.49	24887.9	10290.1	12215.5	26937.1	15028.3	13280.5	13342.5	13121.4
metab_1031	pos_1056	-	277.154	1.91685	pos	-	-	-	-	-	0.4013	0.0547199	32233.4	27907.5	22536.9	23928.2	22029.1	23611.8	47988.6	38493	28315.4	29144.7	26052.5	31074.7	33991.8	31900.3	32889.6	32547.5
metab_1032	pos_1057	-	262.118	1.9463	pos	-	-	-	-	-	-1.9654	0.0548361	361518	148193	72574.4	50268.6	44372.8	203821	43449.3	45162	14960.9	43095.9	25142.2	53715	71466.8	71268.9	73862.3	73099.7
metab_1033	pos_1058	-	167.106	1.91685	pos	-	-	-	-	-	0.8688	0.113224	24090.6	17492	18730.9	16828.3	18988.2	15134	39586.9	11695.9	39361.6	17461.4	24168.4	70909.8	27028.9	25442.1	24859.4	25479.8
metab_1034	pos_1059	-	215.081	1.8871	pos	-	-	-	-	-	1.5342	0.0120656	31250	33682	15801.4	15382.7	17114.8	17470.8	65822.6	41346.7	25282.4	75055	53407.9	117644	38256	37894.8	35519	35356.4
metab_1035	pos_1060	-	206.117	1.85765	pos	-	-	-	-	-	-0.2859	0.557389	15901.2	21205.4	47855.3	51447.5	47034	39044.6	23131.9	75401	17810.7	18773.8	19719.7	27649.2	32749.3	29662.9	28979.5	27908.7
metab_1036	pos_1061	-	364.131	1.75538	pos	-	-	-	-	-	0.6542	0.323305	13491.4	15533.3	5675.93	4185.57	8543.62	11739.6	17266.9	13228.3	941.344	36147.2	20767.1	4767.51	9819.86	11946.1	8210.53	9355.7
metab_1037	pos_1062	-	338.152	1.68378	pos	-	-	-	-	-	-0.1655	0.70654	21925.2	41565.1	153628	140614	138108	114253	137634	77875.2	114616	35210.9	125112	53540.9	105143	106479	96377.6	101612
metab_1038	pos_1063	-	304.147	1.68378	pos	-	-	-	-	-	-1.134	0.00377596	367088	393342	446576	454995	531266	465336	210280	471595	54105.3	226831	128645	119972	293105	284273	288015	289006
metab_1039	pos_1064	Indoleacetyl glutamine	304.128	1.66933	pos	M+H-H2O, M+H	C15H17N3O4	-	HMDB0013240	6899-04-03	0.8234	0.0792881	106806	82249.9	47908.3	38325.9	41087.2	50072.9	182558	97970.3	20563.2	124163	114964	108231	80304.7	85883.1	77220.4	82929.4
metab_1040	pos_1065	-	255.086	1.66933	pos	-	-	-	-	-	-0.8749	0.214516	73587.7	77876.3	21678.9	17754	20473.2	21802.9	11462.6	11030.2	16261.3	14297.7	21839	52252.8	17414.2	24720.1	22415.8	18402.7
metab_1041	pos_1066	-	665.644	1.66933	pos	-	-	-	-	-	-2.4357	0.000639082	453926	400916	259683	196938	211817	222652	26788.3	83788.3	138176	30690.9	16873.4	26380.5	129555	119690	126780	126120
metab_1042	pos_1067	-	200.091	1.66933	pos	-	-	-	-	-	-1.1575	2.24e-06	81680.4	83281.6	69711.1	73241.1	74146.1	64121.5	32742.5	28799.3	31220.4	24752.5	35832.1	46675.5	43154.4	44606.5	44331.7	42200.1
metab_1043	pos_1068	-	220.06	1.6553	pos	-	-	-	-	-	4.3222	0.0206698	410.048	0	701.78	298.808	886.747	358.382	20638	0	1978.81	12715.6	9866.21	7928.11	5065.17	5865.1	4381.1	4538.44
metab_1044	pos_1069	-	317.149	1.64128	pos	-	-	-	-	-	0.4539	0.364221	27071.6	29007.4	7306.09	8774.85	9680.54	10486.6	37555	21494.8	8607.92	27928.2	10476.6	20400.1	23866.3	21492.5	21326.9	23337.6
metab_1045	pos_1070	-	431.144	1.64128	pos	-	-	-	-	-	-1.1105	0.0333325	32044.8	31590.7	14027.4	11945.4	19301.7	11485	6959.73	7997.79	4248.35	10807	18309.2	7435.01	9592.48	10764.6	10561.1	9490.22
metab_1046	pos_1071	-	311.16	1.6128	pos	-	-	-	-	-	1.4398	0.0233794	9353.76	14379.1	15132.4	14763.4	17367.2	16261.7	68422.7	67372.8	33743.3	19496.4	19959.1	27719.2	35895.7	42128.1	36080.3	38984.4
metab_1047	pos_1072	-	333.128	1.58472	pos	-	-	-	-	-	0.4981	0.613332	24039	50997.2	40891.8	46500.7	33996.5	22545	9955.99	5062.94	54996.3	3782.45	49384.6	186074	34659.6	30916.9	28819.4	31082.7
metab_1048	pos_1073	-	426.099	1.57047	pos	-	-	-	-	-	-5.186	0.0144375	1733.7	3314.96	19121.5	28260.4	44195.1	22157.7	1429.29	0	0	0	1833.61	0	1748.37	5913.91	1567.81	3079.07
metab_1049	pos_1074	-	349.153	1.58472	pos	-	-	-	-	-	0.4029	0.749811	15204	21206.4	2967.34	2148.03	383.046	7769.82	877.635	291.093	46916.7	2133.3	3494.27	11971	1781.95	1851.72	1096.2	2744.79
metab_1050	pos_1075	-	393.222	1.57047	pos	-	-	-	-	-	-1.0875	0.228542	1797.28	3958.58	126413	159925	119370	97407.3	26036.7	144805	546.743	48169.9	10229.6	9677.55	66718.7	68773.8	60498.6	61965.1
metab_1051	pos_1076	-	119.073	1.57047	pos	-	-	-	-	-	-0.099	0.707982	100308	102000	93042.8	101264	96628.6	73813.4	71090.2	56913.3	128226	56605.9	71745.7	144884	74078.1	75402.7	72820.8	76589.2
metab_1052	pos_1077	-	202.044	1.58472	pos	-	-	-	-	-	-0.4073	0.131016	1.94558e+06	1.99272e+06	1.80338e+06	2.06833e+06	1.84385e+06	1.29571e+06	1.00931e+06	885596	2.2934e+06	848548	1.25876e+06	1.96098e+06	1.34813e+06	1.29861e+06	1.27135e+06	1.27423e+06
metab_1053	pos_1078	-	200.047	1.57047	pos	-	-	-	-	-	-0.4111	0.123673	5.95937e+06	6.02006e+06	5.54862e+06	6.26935e+06	5.68925e+06	3.926e+06	3.07831e+06	2.67424e+06	6.94863e+06	2.65893e+06	3.82973e+06	5.93888e+06	4.1205e+06	4.00038e+06	3.87529e+06	3.8919e+06
metab_1054	pos_1079	-	205.097	1.52837	pos	-	-	-	-	-	0.0311	0.944427	1.01863e+07	8.52816e+06	3.68214e+06	3.67608e+06	3.94908e+06	4.65428e+06	9.13305e+06	5.84234e+06	1.91898e+06	9.55464e+06	6.58746e+06	2.39398e+06	6.10977e+06	5.83941e+06	5.61462e+06	5.64724e+06
metab_1055	pos_1080	-	188.07	1.52837	pos	-	-	-	-	-	-0.0074	0.986659	3.55681e+07	2.99363e+07	1.3301e+07	1.31953e+07	1.43028e+07	1.65194e+07	3.16315e+07	1.97997e+07	6.5418e+06	3.31282e+07	2.34007e+07	7.69069e+06	2.08743e+07	2.04275e+07	1.983e+07	1.97763e+07
metab_1056	pos_1081	-	337.138	1.51438	pos	-	-	-	-	-	2.2571	0.0149159	48349.4	42630.5	35847	31860.2	38233.4	22734.3	344632	155124	84309.9	161301	270037	34629.9	101398	115075	100966	115414
metab_1057	pos_1082	L-beta-aspartyl-L-leucine	229.118	1.52837	pos	M+H-H2O, M+H	C10H18N2O5	-	HMDB0011166	-	0.1347	0.743916	268901	302410	253533	263466	288953	322841	532396	216098	115019	566643	323110	113215	329593	311067	312283	316581
metab_1058	pos_1083	-	122.096	1.51438	pos	-	-	-	-	-	-1.0392	0.00198436	628378	428978	340478	316281	319408	372558	176078	201414	212366	200107	156333	224505	263814	244276	222922	226875
metab_1059	pos_1084	-	262.11	1.50038	pos	-	-	-	-	-	1.5125	0.000737893	11921.2	10355.4	1440.86	5187.72	1859.58	1419.09	15164.7	15215.6	15485.7	14319.8	12935.9	18697.6	12021.9	8736.11	8906.57	8007.66
metab_1060	pos_1085	-	253.118	1.50038	pos	-	-	-	-	-	0.3573	0.0607143	84856.4	74368.8	82274.8	82477.4	83409	87765.6	101145	124807	72546.1	106969	83804.3	145033	86648.2	84518.8	85374.9	91393.4
metab_1061	pos_1086	-	228.134	1.48595	pos	-	-	-	-	-	-0.0096	0.991027	26498.4	15889.8	6013.61	2805.77	2145.22	27975.2	4200.59	10526.8	14564.3	0	9068.8	42428.8	5142.4	5998.61	5710.49	9379.91
metab_1062	pos_1087	-	423.186	1.47137	pos	-	-	-	-	-	1.5051	0.0482874	42548.4	26910.8	929.039	4238.16	1088.76	933.514	36028.3	27655	11410.1	64633.2	29288.2	48551.9	22224.4	25110.7	22114.1	19974.3
metab_1063	pos_1088	-	382.16	1.45688	pos	-	-	-	-	-	2.2047	0.101328	12557.2	1994.45	2107.04	1388.24	0	0	10852.5	0	8781.2	1633.28	28610.2	33317.3	7725.08	4317.7	0	0
metab_1064	pos_1089	-	369.154	1.45688	pos	-	-	-	-	-	-0.844	0.137631	37455.2	32769.9	41905.1	56252.5	34554.6	31543.4	14670.2	69242	472.061	24486.5	14480.6	7276.73	33571.4	31012	25253.1	28205.2
metab_1065	pos_1090	-	281.098	1.47137	pos	-	-	-	-	-	0.2708	0.500857	309720	280322	132697	118591	121657	148476	175618	127863	197305	182630	236866	420671	155533	163732	149470	176119
metab_1066	pos_1091	-	298.096	1.45688	pos	-	-	-	-	-	0.4115	0.47053	1.20606e+07	1.70181e+07	3.38211e+07	3.11104e+07	3.43291e+07	3.37585e+07	5.289e+07	5.20278e+07	3.47765e+06	6.5756e+07	4.07814e+07	673669	3.81431e+07	3.56489e+07	3.422e+07	3.64166e+07
metab_1067	pos_1092	-	156.011	1.44287	pos	-	-	-	-	-	4.1936	0.239744	843.638	448.554	0	0	0	0	0	478.288	2831.71	1682	0	18651.9	0	880.46	915.503	511.579
metab_1068	pos_1093	-	232.154	1.42888	pos	-	-	-	-	-	-2.7158	1.63e-05	2.83883e+07	3.20734e+07	5.21706e+07	5.06965e+07	5.5953e+07	4.67381e+07	1.12862e+07	6.58916e+06	3.88956e+06	9.26911e+06	8.10401e+06	1.35422e+06	2.16327e+07	1.99858e+07	1.95245e+07	2.00359e+07
metab_1069	pos_1094	-	154.049	1.42888	pos	-	-	-	-	-	2.7296	0.103345	84012.6	30663.4	25816.6	22923.5	22901.1	34535.6	800140	66529.3	128675	78117.3	116834	274586	308177	291587	288147	300976
metab_1070	pos_1095	-	324.154	1.35793	pos	-	-	-	-	-	1.9421	0.00729574	294807	203389	35880.8	40668.3	34971.7	46320.1	464744	219550	773482	270395	352226	440553	258602	243659	247357	244859
metab_1071	pos_1096	-	180.138	1.35793	pos	-	-	-	-	-	2.7249	0.158749	399.403	0	16168.8	15355.1	11844.1	8002.33	197977	1206.45	90726.4	0	46073.9	6283.49	42491.7	40601.6	42138.8	42359.7
metab_1072	pos_1097	-	489.233	1.34367	pos	-	-	-	-	-	1.2999	0.0651707	155326	114817	31886	25400.9	26934.5	18658.4	179637	91732.5	325859	96041.8	119273	105901	125126	128669	117350	119497
metab_1073	pos_1098	-	186.123	1.34367	pos	-	-	-	-	-	2.6539	0.008495	7579.41	8637.9	3374.23	2032.28	0	1660.72	18389.8	51792.6	13230.9	11782.7	20494.2	30851.6	12940.1	10979.8	11461.7	10954.3
metab_1074	pos_1099	-	115.039	1.32928	pos	-	-	-	-	-	0.2317	0.578511	15264.5	13539.1	18130.1	16974	15800.8	11754.1	16094.9	6992.32	35324.3	5629.24	19432.9	23923.9	13011.3	13475.7	12892.3	13319.5
metab_1075	pos_1100	-	128.107	1.32928	pos	-	-	-	-	-	0.6788	0.160076	23190.9	17245.1	25903.2	27632.3	24436.6	20586.5	29470.7	22141.1	63427.2	16368	24277.3	66818	22293.4	22417.5	20751.3	21232
metab_1076	pos_1101	-	124.076	1.32928	pos	-	-	-	-	-	0.2304	0.48161	33269.9	29482.5	39391.5	35035.3	33939.5	29529.1	34378.6	18128.1	69783.4	22679.2	39481.6	50936.5	29346.2	30158.8	27058.7	27891.1
metab_1077	pos_1102	-	325.175	1.32928	pos	-	-	-	-	-	-0.1495	0.589961	125555	69486.1	84890.3	78166	70725.5	62455.5	103965	25801.3	66077.7	73651.4	79812.4	93611.9	56319.1	60727.4	49865.5	51880.2
metab_1078	pos_1103	-	253.154	1.3153	pos	-	-	-	-	-	0.8614	0.058031	2449.06	4580.83	24524.6	17790	15398.3	9567.84	33790.7	15759.8	16951.1	26209.1	28074.9	14220.1	17608	13514.9	17335.8	15159.4
metab_1079	pos_1104	-	268.117	1.3153	pos	-	-	-	-	-	-0.2079	0.242853	76946.7	71470	92132.8	92973	81978.7	73163	89383.2	47008.4	91546.5	48165.5	70129.5	76849.7	62155.9	62818.5	61903.2	66060.8
metab_1080	pos_1105	-	221.091	1.3153	pos	-	-	-	-	-	1.5393	0.0187228	62008.3	50825.2	18873.8	17687.4	18843	21486.1	131726	83161	28542.6	142379	125135	40504.4	70624.9	66333.2	69201.4	65438.8
metab_1081	pos_1106	-	284.123	1.3153	pos	-	-	-	-	-	2.4374	0.00341901	2324.78	0	1178.75	2768.68	8008.69	7283.57	30351.6	20178.1	3630.2	25742.1	13214.1	23687.9	7488.99	10608.4	10487.9	11256.4
metab_1082	pos_1107	-	164.106	1.3153	pos	-	-	-	-	-	0.8536	0.0145843	20820.6	18420.3	18935.6	19283.6	17890.7	13041.4	37766.1	31009.2	50439.6	14310.7	28675.4	33666.5	24611.9	21515.7	21834.2	23858.7
metab_1083	pos_1108	-	298.164	1.30132	pos	-	-	-	-	-	3.2066	0.0219216	26715.9	14786.9	4424.43	4162.83	2622.41	3433.75	3278.24	36489.4	143279	39634.5	121346	174299	26637.6	27396.8	25158.6	26967.4
metab_1084	pos_1109	-	121.084	1.2725	pos	-	-	-	-	-	-0.5484	0.0636749	4.54005e+06	3.96749e+06	2.99532e+06	2.84379e+06	3.08237e+06	3.31765e+06	2.66522e+06	3.15955e+06	1.70304e+06	3.84675e+06	2.06684e+06	745082	2.86907e+06	2.71959e+06	2.70886e+06	2.69701e+06
metab_1085	pos_1110	-	121.065	1.2725	pos	-	-	-	-	-	0.148	0.332035	124991	126447	84583.5	83404.5	91070.4	94836.8	114719	102126	101427	110046	97752	144638	92058	88130.9	96176.6	100246
metab_1086	pos_1111	-	180.087	1.2725	pos	-	-	-	-	-	-0.0472	0.893448	180997	177968	249197	243368	262053	300249	271781	293926	132660	419955	181927	68103	235003	219271	222012	229172
metab_1087	pos_1112	-	302.17	1.21623	pos	-	-	-	-	-	1.8653	0.0254349	4899.82	2989.49	8661.32	4407.38	2187.98	6313.57	20724.7	4262.02	26554.5	7627.36	12770.8	35392.6	7708.44	8457.56	8761.88	11043.3
metab_1088	pos_1113	-	118.065	1.2725	pos	-	-	-	-	-	-0.5036	0.0710601	1.17651e+06	1.01802e+06	775441	740102	783909	868347	722875	834897	466612	978933	547198	231837	742477	706874	707844	706878
metab_1089	pos_1114	-	120.081	1.2725	pos	-	-	-	-	-	-0.5436	0.0668134	5.17278e+07	4.46624e+07	3.37008e+07	3.18683e+07	3.49013e+07	3.73421e+07	3.00326e+07	3.57475e+07	1.92177e+07	4.35492e+07	2.36144e+07	8.51441e+06	3.26311e+07	3.09004e+07	3.07283e+07	3.05265e+07
metab_1090	pos_1115	-	313.138	1.21623	pos	-	-	-	-	-	1.1805	0.00220069	33827.2	35153.9	56217.5	52535.7	53150.7	33884.4	104607	92138	158891	65782.1	95658.7	83029.5	75807.6	71944.7	69574.7	63557.6
metab_1091	pos_1116	-	232.143	1.20155	pos	-	-	-	-	-	0.3146	0.412054	2800.7	3716.51	4903.51	3734.84	2975.14	3102.12	3144.17	1891.51	6957.16	2146.36	5145.08	7121.44	1687.4	3243.62	3564.31	4477.82
metab_1092	pos_1117	-	184.133	1.20155	pos	-	-	-	-	-	0.498	0.327966	3041.26	4300.25	5262.41	4082.32	4592.64	3212.65	5630.28	2368.36	10254.8	1610.86	3992.85	10730.7	3131.37	2808.31	4144.55	3139.97
metab_1093	pos_1118	-	325.138	1.20155	pos	-	-	-	-	-	1.233	0.00164244	16990.4	17733.9	26227.8	29115	19990.6	12326.1	41901.6	36519.4	61536.6	31994.4	46613.7	69110	33912.3	35326.6	29492.1	36445.1
metab_1094	pos_1119	-	337.139	1.20155	pos	-	-	-	-	-	-0.4993	0.0526595	121237	92455.4	86679.6	83044.1	86663	75562.9	93549.8	74561.2	26792.1	78536.1	71169.7	41394.2	75165.6	66466.5	64850.3	81355.2
metab_1095	pos_1120	-	301.139	1.20155	pos	-	-	-	-	-	0.5656	0.150298	17359.7	14543.6	15323.7	19176.2	18149	14639.2	17382	12402.7	37115.6	12704.2	26596.4	40599.5	14026.6	15027.7	13371.7	17475.8
metab_1096	pos_1121	-	300.143	1.1875	pos	-	-	-	-	-	1.505	0.0271136	5669.36	2689.81	4549.75	3198.4	2357.38	3127.26	10295.4	15527.1	17875.8	1909.14	4590.83	11083.4	8530.13	5959.29	7593.3	7068.51
metab_1097	pos_1122	-	448.137	1.1875	pos	-	-	-	-	-	13.8811	0.0894163	0	0	0	0	0	0	2333.44	0	9616.25	1037.42	28989	48552.7	1010.9	1608.33	2064.98	2565.42
metab_1098	pos_1123	-	235.107	1.20155	pos	-	-	-	-	-	0.8372	0.0975018	41999.8	40170.2	22256.3	20996.2	19484	15548	47653.3	39220.9	30764.3	31238.7	38893.1	98902.1	30020.4	31699.1	27878.9	28907.2
metab_1099	pos_1124	-	158.117	1.17312	pos	-	-	-	-	-	-0.4363	0.068811	45243.3	44616.4	86932.1	89540.6	92965.5	76791.9	57741.8	57386.1	58363.5	46325.8	47878.7	54593.4	61695.2	58339.6	58519.6	60620.6
metab_1100	pos_1125	-	212.091	1.17312	pos	-	-	-	-	-	0.7329	0.0884921	47014.1	51883.3	44823.3	43069.7	46028.9	32481.8	66720.4	36210.3	126942	37942.1	62986.8	110108	56287.7	57781.6	52242.1	56380.3
metab_1101	pos_1126	-	239.102	1.17312	pos	-	-	-	-	-	-0.4771	0.0427562	63342.1	86287.4	66973.9	63837	65881.4	57763.5	35392.6	54357.8	35515.4	43668.7	40346.5	81028.8	55737.8	45098.7	48601.6	50161.4
metab_1102	pos_1127	-	142.122	1.1875	pos	-	-	-	-	-	-0.6765	0.0865196	78064.3	110034	223638	235298	227835	171038	135692	167141	69307.8	130754	123607	27925.5	133432	134621	129730	132102
metab_1103	pos_1128	-	186.148	1.15893	pos	-	-	-	-	-	1.1335	0.00252074	5111	5719.08	2084.51	3716.7	6143.26	5285.66	12886.2	9094.45	8802.25	10359.6	5929.26	14489.3	5670.48	6857.09	6277.38	6003.95
metab_1104	pos_1129	-	221.091	1.03205	pos	-	-	-	-	-	1.5437	0.00272232	71706.7	62348.3	11122	12151.1	13028.4	20053.6	129148	81503.2	64592.4	118347	87124.4	74394.1	67483.3	60970.5	67946.1	64892
metab_1105	pos_1130	-	186.076	0.990033	pos	-	-	-	-	-	0.7094	0.132036	593601	537024	293633	307014	274908	274379	426028	327060	807250	375491	602101	1.19118e+06	462026	430428	414051	417070
metab_1106	pos_1131	-	86.0967	0.97605	pos	-	-	-	-	-	-0.3301	0.422596	4.89648e+06	6.25129e+06	1.22195e+07	1.21769e+07	1.28577e+07	1.22184e+07	1.28448e+07	9.6701e+06	3.68919e+06	1.28529e+07	8.37e+06	794514	1.06434e+07	9.74717e+06	9.41593e+06	9.40707e+06
metab_1107	pos_1132	-	355.149	0.961967	pos	-	-	-	-	-	4.2033	0.0324405	8139.21	6642.42	0	0	2799.44	1260.43	36586.2	21041.9	55171.1	7164.48	69257.4	157865	20141.1	21927.8	23179.7	8651
metab_1108	pos_1133	-	316.136	0.961967	pos	-	-	-	-	-	-1.4607	0.0107282	58386	54268.7	133323	175466	142127	88705.1	15008.5	72712.2	49490	12188.3	40031.6	47558.4	70944.5	64822.6	64415.4	55702
metab_1109	pos_1134	-	181.133	0.961967	pos	-	-	-	-	-	-0.6835	0.168152	63959.9	71337.1	28958.4	30232.5	40442.2	42172	39682	22927.3	3600.64	63834.3	36224.7	6271.45	40707.7	37426.2	35797.9	34802.3
metab_1110	pos_1135	-	240.122	0.933983	pos	-	-	-	-	-	1.8399	0.187777	196646	165679	53632	51495.4	42924	38994.1	1.12018e+06	74107.4	366021	63642.1	184559	158195	434744	404250	389380	377449
metab_1111	pos_1136	-	86.0604	0.947983	pos	-	-	-	-	-	0.5149	0.380252	297074	199398	580167	481115	476550	269276	359132	212110	1.33527e+06	273876	628476	482751	427904	397413	397974	403431
metab_1112	pos_1137	-	396.121	0.92	pos	-	-	-	-	-	-1.9483	1.5e-06	416961	324407	399443	440174	503525	512013	118528	74163.1	75871.7	147743	154739	101771	189252	192772	190555	197690
metab_1113	pos_1138	-	263.087	0.864033	pos	-	-	-	-	-	0.2442	0.782351	288133	244286	21537	20250.3	22172.3	43935.5	79610.2	36871.6	76523.6	87709.7	122252	355457	94267.1	84091.2	82509.8	82151.4
metab_1114	pos_1139	-	146.081	0.864033	pos	-	-	-	-	-	-0.3225	0.369258	211429	205538	540527	485411	467142	310738	271955	216586	540106	186541	285915	274833	286029	283394	289741	292159
metab_1115	pos_1140	-	322.106	0.864033	pos	-	-	-	-	-	2.1197	0.00136928	21438.4	27644.9	13619.3	6654.07	16452.2	17456.1	113347	44616.7	58214.9	115417	52319.7	64880.8	58948	54595.8	56085.8	60877
metab_1116	pos_1141	-	104.053	0.7801	pos	-	-	-	-	-	-1.8859	0.0195639	14177.8	17702	96876.8	101682	91763.8	81033.1	17658.6	12947.9	3537.95	48623.7	11430.3	14910.2	33079.8	27956	23078.9	26999.4
metab_1117	pos_1142	-	244.128	0.7801	pos	-	-	-	-	-	1.4563	0.000439006	110374	84879.6	36422.6	39448.3	32216.7	46042	204099	108619	176345	124297	182420	162943	130253	120961	122637	128162
metab_1118	pos_1143	-	259.128	0.7801	pos	-	-	-	-	-	0.3701	0.0593082	228853	205745	176142	164989	180526	178551	270503	277762	185559	333001	214612	185242	287181	239992	242016	236111
metab_1119	pos_1144	-	268.945	0.7801	pos	-	-	-	-	-	-0.8046	0.254836	156156	209906	204323	209426	203840	120155	19804.9	42557.4	103327	24604.2	26283.3	415388	84137.2	80650.3	86548.4	81888.3
metab_1120	pos_1145	-	277.031	0.7801	pos	-	-	-	-	-	-0.8312	0.0378727	172397	153996	140108	126046	134715	123353	46346.4	15498.1	182837	36340.2	94350.9	102723	84972.4	77086.6	80253.9	78979.8
metab_1121	pos_1146	-	274.091	0.7801	pos	-	-	-	-	-	-0.9759	0.0236777	1.48349e+06	1.31772e+06	1.32464e+06	1.39393e+06	1.05896e+06	1.1133e+06	559360	1.58528e+06	74976.3	1.01488e+06	364838	311454	991585	906877	861857	843711
metab_1122	pos_1147	N-(1-Deoxy-1-fructosyl)valine	262.128	0.766117	pos	M+H-H2O, M+H	C11H21NO7	-	HMDB0037844	-	-1.5111	0.0920275	1.18449e+06	1.39042e+06	6.4331e+06	8.1055e+06	5.74517e+06	3.86784e+06	753250	6.73736e+06	184084	1.15612e+06	490193	55941.2	2.89149e+06	2.77739e+06	2.70257e+06	2.63618e+06
metab_1123	pos_1148	-	291.154	0.626233	pos	-	-	-	-	-	-0.1101	0.78637	43041.2	30477.5	55489.3	84076.4	64833	53450.1	60425.4	86683.6	17980.1	70015.5	62588.5	9325.85	52633.9	57954.5	54823.3	62907.5
metab_1124	pos_1149	-	170.092	0.626233	pos	-	-	-	-	-	-0.0843	0.7352	332223	290638	195528	190390	191782	214902	239043	109744	202354	198411	258928	326610	205431	190600	180890	193150
metab_1125	pos_1150	-	242.113	0.626233	pos	-	-	-	-	-	0.1559	0.805599	5517.43	2478.73	2492.93	6808.4	0	0	3412.76	1374.66	3963.23	2231.11	2588.81	5700.34	1254.12	4540.81	4993.9	3226.62
metab_1126	pos_1151	-	162.148	0.626233	pos	-	-	-	-	-	-0.0428	0.963953	26191.8	16595.7	0	2270.02	1563.5	1539.28	6108.05	6732.91	19826	4151.02	3106.84	6827.17	3284.86	6352.63	8369.16	5271.58
metab_1127	pos_1152	-	282.144	0.626233	pos	-	-	-	-	-	-0.2201	0.784253	0	0	16083.1	22335.7	13127.2	4489.72	9034.6	18430.4	1760.64	6371.44	12508.8	0	7369.96	9415.08	10618.3	11867.4
metab_1128	pos_1153	-	141.065	0.626233	pos	-	-	-	-	-	2.5033	0.0157015	2152.26	862.71	642.311	860.963	1901.23	2206.74	6515.37	3665.41	8145.43	4554.21	6907.79	19122.4	759.208	3572.3	1389.87	2164.82
metab_1129	pos_1154	-	212.091	0.626233	pos	-	-	-	-	-	4.1732	0.0066492	4570.66	7085.91	0	0	1390.98	1121.26	42246.5	23704.1	92239.2	15325.1	57863.9	24241.2	23426.2	27239.1	23500.4	22182.3
metab_1130	pos_1155	Meso-2,6-Diaminoheptanedioate	191.102	0.626233	pos	M+H-H2O, M+H	C7H14N2O4	C00680;C00666	HMDB0001370	-	-0.6195	0.000657475	822937	823273	751066	784503	801081	562410	447411	365037	551654	439070	567840	587550	527732	496134	471699	481403
metab_1131	pos_1156	-	189.123	0.626233	pos	-	-	-	-	-	-0.7845	0.0088495	101326	85458.8	128159	121637	128060	110216	97138	28800.8	64626.6	105530	61067.7	34630.8	60345.4	70173.5	58506.9	63233.7
metab_1132	pos_1157	-	301.042	0.626233	pos	-	-	-	-	-	0.013	0.988035	1.12246e+06	959787	174792	170997	187854	221877	248588	150877	184789	330263	431269	1.51771e+06	300607	323912	317222	335623
metab_1133	pos_1158	-	146.092	0.626233	pos	-	-	-	-	-	0.9901	0.094022	300438	213519	499575	313059	245747	363565	1.21265e+06	1.03357e+06	274614	685922	396447	242043	700781	678742	646459	639371
metab_1134	pos_1160	-	190.143	0.61225	pos	-	-	-	-	-	0.0897	0.829519	34496.9	32703.7	24281.6	24468.2	16971	17314	29500.7	10582.2	55138.4	11348.2	26691.3	26616.8	20144.6	25041.4	22986.9	27832.2
metab_1135	pos_1161	-	304.078	0.626233	pos	-	-	-	-	-	1.1151	0.195962	40014.6	49425.6	65926.7	75782.1	57483.4	37734.4	83140.4	148031	13183	77170.8	58884.4	326511	86013.6	92485.9	70467.4	81798.6
metab_1136	pos_1162	-	130.086	0.61225	pos	-	-	-	-	-	1.4967	0.0430501	1.50927e+06	1.29175e+06	981052	1.00231e+06	1.03451e+06	963299	4.8628e+06	6.57995e+06	1.67325e+06	3.26883e+06	1.76607e+06	988123	2.75106e+06	2.73628e+06	2.70088e+06	2.69135e+06
metab_1137	pos_1163	-	351.068	0.61225	pos	-	-	-	-	-	-0.7989	0.091536	136274	137020	159851	180389	147826	108531	71918.7	18478	226786	23911.6	53980.1	104942	91715.7	91058.7	85590.3	89003.7
metab_1138	pos_1164	-	291.129	0.61225	pos	-	-	-	-	-	1.8771	0.155714	539426	235280	105104	160504	122700	103038	204579	245584	750691	502627	412537	2.5346e+06	357400	346108	336323	359375
metab_1139	pos_1165	-	160.096	0.61225	pos	-	-	-	-	-	0.2559	0.396155	452242	362751	419473	419481	417114	362789	345806	234516	854907	428814	573384	468739	402913	376938	358332	369517
metab_1140	pos_1166	-	176.102	0.61225	pos	-	-	-	-	-	1.8751	0.0101814	142048	93885.7	54040.8	46187.1	50940.7	43610.2	550466	242351	231694	184202	170090	201215	188940	185026	176881	180403
metab_1141	pos_1167	-	256.081	0.61225	pos	-	-	-	-	-	0.2815	0.160068	1.23922e+06	1.15829e+06	1.0753e+06	1.16549e+06	1.00145e+06	1.05284e+06	890740	1.14651e+06	1.65404e+06	1.15186e+06	1.36696e+06	1.92469e+06	1.13585e+06	1.0759e+06	1.02714e+06	1.04987e+06
metab_1142	pos_1168	-	116.107	0.61225	pos	-	-	-	-	-	-0.777	0.00471153	483976	482681	520607	544324	503492	412602	124020	170840	440513	228941	411705	344216	274837	280629	287753	301238
metab_1143	pos_1169	-	347.084	0.640217	pos	-	-	-	-	-	-0.3823	0.459249	833761	782111	878891	900732	708140	732793	622431	1.68697e+06	11888	797362	332956	258866	760523	726031	691092	729023
metab_1144	pos_1170	-	205.068	0.598267	pos	-	-	-	-	-	0.3996	0.533244	20851.9	68534.5	311214	384050	303864	101397	394437	31652	473987	68674.5	209550	391309	293052	271994	273823	272080
metab_1145	pos_1171	-	200.068	0.584283	pos	-	-	-	-	-	-0.3316	0.206542	50094.2	48318.5	64443.5	54881	58394.8	54030.7	40192.9	12684.1	66456.8	32725.9	60379.2	49918.9	42882.9	37923.9	38504	37363.4
metab_1146	pos_1172	-	176.01	0.598267	pos	-	-	-	-	-	2.6508	0.249238	13911.8	11093.5	9156.28	7353.21	9240.28	8321.99	273714	12443	20535.6	10535.9	22170.7	31622.3	119641	99807	94406.8	97418.1
metab_1147	pos_1174	-	104.107	0.584283	pos	-	-	-	-	-	-0.7533	5.65e-05	5.22948e+07	4.92706e+07	4.35337e+07	4.38791e+07	4.24651e+07	3.97967e+07	2.54301e+07	2.30107e+07	2.28038e+07	2.81522e+07	2.54967e+07	3.60162e+07	2.96329e+07	2.90755e+07	2.87478e+07	2.90455e+07
metab_1148	pos_1175	-	385.04	0.555983	pos	-	-	-	-	-	-0.6711	0.212171	42334.7	41266.5	45391.6	51521.1	46183.3	31703	26968.9	78480.3	0	37931.1	9356.17	9546.06	34385.3	36272	38852	40658.5
metab_1149	pos_1176	-	465.04	0.555983	pos	-	-	-	-	-	-0.9978	0.0440617	622475	696653	560085	627883	580157	432577	96837.1	126798	854110	57285.4	248797	378719	336705	330937	301851	308507
metab_1150	pos_1177	-	178.058	0.555983	pos	-	-	-	-	-	11.5358	0.0963553	0	0	0	0	0	0	10505.9	0	1349.05	0	2123	3836.93	1610.87	2917.5	2435.7	3916.56
metab_1151	pos_1178	-	183.05	0.541983	pos	-	-	-	-	-	-0.1484	0.823557	947.509	498.04	1734.67	1312.32	1597.92	1078.48	0	439.347	2835.11	1135.35	0	2058.31	714.872	512.504	1134.2	0
metab_1152	pos_1179	-	338.964	0.541983	pos	-	-	-	-	-	0.3971	0.506609	21191.9	31081	21675.7	20792.1	21587	18094.8	11807.4	2699.32	67287	28154.2	50774.5	16297.4	16016.9	18795.9	20861.8	24775.1
metab_1153	pos_1180	L-Arginine	175.118	0.541983	pos	M+H-H2O, M+H	C6H14N4O2	C00062	HMDB0062762;HMDB0000517	74-79-3	3.5999	7e-05	2.42309e+06	1.24201e+06	115499	314554	176095	307494	9.71059e+06	8.19405e+06	4.2155e+06	1.37005e+07	9.80183e+06	9.89615e+06	6.63148e+06	6.37437e+06	6.15192e+06	6.18953e+06
metab_1154	pos_1181	-	242.186	0.527967	pos	-	-	-	-	-	-0.2343	0.379171	40335.1	51534.8	32848.2	28887.7	33993.2	42773.3	39538.6	13469.3	51062.8	24194.2	31609.8	35961.2	31336.2	35645.6	30113.7	31784.5
metab_1155	pos_1182	-	203.006	0.527967	pos	-	-	-	-	-	-0.7382	0.0352548	32644	40019.4	40895.8	35038.2	34643.1	36263	12209.3	17240.2	27507.6	16320.6	9766.8	48548.9	23365.1	25592.6	23341.1	20436.1
metab_1156	pos_1183	-	188.175	0.527967	pos	-	-	-	-	-	-0.502	0.196642	94060.9	94411.4	137728	112366	96130.2	76440.4	64338.3	62782.1	165431	47067.8	68348.1	23567.1	77801.2	68099.8	68393.2	71262.1
metab_1157	pos_1184	-	156.149	0.527967	pos	-	-	-	-	-	-0.4143	0.0755348	88199	83129.6	57256	57309	59515.6	56326.8	77874	38567	41218.4	42678.7	47065.8	54059.4	52303.3	52602.5	49361.4	55561
metab_1158	pos_1185	-	295.149	0.527967	pos	-	-	-	-	-	0.4782	0.688147	140316	73630.9	116285	118150	77925.6	69670.7	53948.6	595732	10517.7	140420	23760.9	5812.34	142131	141440	131071	134561
metab_1159	pos_1186	-	110.071	0.527967	pos	-	-	-	-	-	0.8638	0.0174276	149620	100639	60360.4	55873.2	62239.4	78101	198396	129057	69483.6	186061	162892	176431	110946	108241	106277	108870
metab_1160	pos_1187	D-Ornithine	133.097	0.527967	pos	M+H-H2O, M+H	C5H12N2O2	C00515	HMDB0003374	348-66-3	1.1301	0.0585217	95341.1	49296.9	12384.5	10482.8	9676.62	18001.5	71245	99665	78614.4	101054	44263.4	32366.3	68805.5	61888.5	62856.9	63098.3
metab_1161	pos_1188	-	114.103	0.527967	pos	-	-	-	-	-	-0.7386	0.0447964	689880	430124	376127	343272	299360	361125	109029	278136	153982	392656	218776	345611	260030	257587	268897	284881
metab_1162	pos_1189	-	324.212	0.513967	pos	-	-	-	-	-	-0.0583	0.90618	24243.8	23511.7	9884.44	11889.8	11601.4	12545.4	7575.56	7785.28	13295.3	20250.3	34260	6800.43	8852.55	13044.3	12985.2	12528.3
metab_1163	pos_1190	-	287.057	0.513967	pos	-	-	-	-	-	0.7959	0.214979	17993.8	11827.1	1096.67	2150.66	2119.9	3104.35	7081.79	10267.3	21310.9	11448.6	7738.67	8636.2	14566.1	17893.8	14359.4	13216.5
metab_1164	pos_1191	-	301.072	0.513967	pos	-	-	-	-	-	-1.162	0.000294007	31574.5	37617.1	32018.7	34877.6	31578.1	31755	18661.5	19962.7	14412.4	22079.3	14004.6	0	26114.6	26267.2	22559.7	25189.2
metab_1165	pos_1192	-	630.057	0.513967	pos	-	-	-	-	-	2.0923	0.0026044	67378.4	67473.7	3289.59	4078.05	7682.93	9780.12	123183	95340	91693.4	70684.9	105994	194036	102395	95249.4	74166.2	77868.1
metab_1166	pos_1193	-	245.233	0.513967	pos	-	-	-	-	-	-0.2039	0.730703	59169.5	52731.6	21903.6	16822.7	20672.5	45275.9	54873.7	28601.9	8422.99	72442	21331.1	2355.76	32234	32327.5	35673.6	33708.3
metab_1167	pos_1194	-	292.222	0.513967	pos	-	-	-	-	-	-0.5793	0.0241223	73924.3	78101.6	99906	94489.5	77703.6	69895.5	62074.3	66834.8	32713.5	82756.1	61791.6	24471.4	60112.2	57263.8	60998.7	61284.5
metab_1168	pos_1195	-	309.165	0.527967	pos	-	-	-	-	-	-0.7629	0.299773	169367	137023	382264	406420	287213	287592	97926.2	600035	2093.94	241903	42086.9	0	204767	205653	196778	204829
metab_1169	pos_1196	-	82.0142	0.513967	pos	-	-	-	-	-	-0.2261	0.732634	77325.6	79252.1	147191	150425	128499	104875	35232.1	55104.4	104210	46715.6	28228.1	318352	64249.4	71532.2	81900.5	79989.1
metab_1170	pos_1197	-	114.558	0.4999	pos	-	-	-	-	-	-1.3018	0.0360922	947.408	454.4	1251.62	1385.83	880.621	857.448	70.0815	238.785	1149.91	37.3961	29.6842	817.568	433.489	507.251	530.839	469.332
metab_1171	pos_1198	-	130.086	0.513967	pos	-	-	-	-	-	0.0378	0.928839	358995	276715	265922	251671	269659	275701	446510	337732	85605.6	552208	271318	50419.5	290844	286295	284523	290345
metab_1172	pos_1199	-	82.5375	0.513967	pos	-	-	-	-	-	-0.3666	0.55402	317082	322144	605051	603282	489820	417684	132853	204146	401018	169330	103890	1.12568e+06	278018	273049	307152	293173
metab_1173	pos_1200	-	161.029	0.4999	pos	-	-	-	-	-	-0.0966	0.890929	1115.45	3817.36	6972.31	7325.01	6215.49	5755.88	1300.65	1964.57	6887.55	1682.37	2347.22	14998.5	110.818	3491.77	3183.38	4151.17
metab_1174	pos_1201	-	314.952	0.4999	pos	-	-	-	-	-	-0.5254	0.554379	1565.87	3812.56	6817.29	9351.09	6896.48	4814.46	0	311.065	6833.6	665.471	0	15295.7	2446.97	2145.25	3022.53	3157.49
metab_1175	pos_1202	-	395.959	0.4999	pos	-	-	-	-	-	0.2911	0.782301	928.92	6302.17	13740.8	10753.8	9833.4	10643.4	2546.77	3250.23	12747	492.478	2379.68	42458.8	5933.16	7468.67	5306.14	5093.86
metab_1176	pos_1203	-	468.913	0.4999	pos	-	-	-	-	-	-0.2913	0.79233	11831.2	14391	50269.2	50232.8	38225.4	24273.7	1001.16	4404.61	21159.2	2316.33	561.795	125182	10386.6	12357.8	11888.1	19705.3
metab_1177	pos_1204	-	423.954	0.4999	pos	-	-	-	-	-	-0.4805	0.611333	34474.1	42776.1	105524	129726	99540.8	74985	4051.39	13972.2	65271.8	8017.34	0	257753	27070.2	36854.3	33359.2	43142.2
metab_1178	pos_1205	-	105.003	0.4999	pos	-	-	-	-	-	-0.4002	0.56332	6596.93	6931.27	12700.3	13847	11494.1	8881.38	2427.05	3724.73	8789.84	2768.7	1716.61	26378.5	5337.92	5366.14	5892.12	6641.24
metab_1179	pos_1206	-	309.974	0.4999	pos	-	-	-	-	-	-0.8068	0.237321	29840.4	38013.3	75835.3	87078.1	70063.1	60290.1	6696.41	13817.5	53024	9476	4738.3	118680	25584.6	26153.4	30582.7	31701.1
metab_1180	pos_1207	-	129.022	0.4999	pos	-	-	-	-	-	-0.3618	0.569253	12370.9	12023.4	22095.7	23634.4	17485.8	15672	4411.13	7396.15	16291.6	5643.19	3786.33	42845.6	10029.2	9892.54	10708.5	11567.8
metab_1181	pos_1208	-	137.045	0.0278167	pos	-	-	-	-	-	-0.0931	0.670998	18340	19607.4	19867.7	22839.8	20982.9	17139	14974.8	12025.6	27015.4	12479.7	18810.8	26044.8	9707.71	15553.2	15651.5	15753
metab_1182	pos_1209	-	113.023	0.0337333	pos	-	-	-	-	-	0.3897	0.105901	8583.48	9304.2	9034.85	10032.6	10381.1	8890.68	9470.5	7894.23	17847.1	10008.1	12355.1	16091.2	4641.37	7762.25	9778.28	9914.53
metab_1183	pos_1210	-	141.958	0.0552333	pos	-	-	-	-	-	-0.5124	0.0193286	111576	109069	100937	105577	98866.1	77110.5	61131.2	48378.8	102820	48889.1	66259	95352.6	89803.3	70876.7	65493.6	62590.5
metab_1184	pos_1211	-	111.968	0.0552333	pos	-	-	-	-	-	-0.5089	0.0154797	16957.6	16043.4	15064.9	15707.4	14853.9	11919.9	9138.03	7565.97	15105.5	7532.14	9862.8	14427.6	13806	10927.7	10186.4	9754.95
metab_1185	pos_1212	-	168.065	0.0552333	pos	-	-	-	-	-	0.5297	0.0996531	9900.2	10101.1	9391.97	10243.3	10441.1	8014	10625.7	7886.8	20326.5	9550.04	14022.3	21450.4	5837.5	7317.34	10420.6	10988.3
metab_1186	pos_1213	-	214.107	0.0719833	pos	-	-	-	-	-	-0.0426	0.841761	12903.9	12653.8	12844.4	14025.2	13492.4	10721.1	9556.44	8553.95	18476.3	8867.49	12060.4	16893.8	9023.77	10369	10309.3	10712.3
metab_1187	pos_1214	-	222.08	0.0893667	pos	-	-	-	-	-	-0.2183	0.285424	13721.4	12874.5	12833.4	13262.5	13141.9	10354	8857.37	7850.69	16250.9	7593.61	10247.1	14687.7	11303.1	10147.8	10029.7	9879.45
metab_1188	pos_1215	-	114.066	0.1727	pos	-	-	-	-	-	-0.4678	0.0269409	10375.9	11801.8	12015.9	14392	13644.9	10810.8	8505.52	5970.38	12880.3	6012.41	8261.58	11183.4	5525.62	9046.86	8366.35	6751.35
metab_1189	pos_1216	-	139.982	0.22235	pos	-	-	-	-	-	-0.2133	0.299746	64659.2	62925.9	59620.4	64411.6	60800.5	48227.6	41845.4	35309.6	74819.2	37361.9	49702	72033.5	50535.5	48386.5	48557.2	47651.2
metab_1190	pos_1217	-	74.0605	0.22235	pos	-	-	-	-	-	0.2227	0.420007	9356.78	10397.4	10609.1	12901.1	12191.7	10389.7	9341.9	7656.14	19426.7	8231.83	13983.5	18197.4	4281.39	7952.74	8700.77	9400.94
metab_1191	pos_1218	-	310.31	0.22235	pos	-	-	-	-	-	-0.5287	0.0128638	35862.8	35895.9	35398.9	35827	35735.2	27108.4	20847.2	15975.8	35764.4	17117.9	22645.4	30329.6	25742.7	23137.7	19532.9	17826.9
metab_1192	pos_1219	-	197.08	0.22235	pos	-	-	-	-	-	-0.0598	0.776211	7673.46	7671.83	7686.64	8498.18	8466.53	7127.03	5992.01	5009.88	10822.8	5466.21	7161.09	10757.8	5142.9	6209.59	6215.83	6448.36
metab_1193	pos_1220	-	125.986	0.22235	pos	-	-	-	-	-	0.0203	0.955656	38863.7	38975.8	36313.4	39299.7	36669.5	29410.5	26126.5	20409.8	46225.2	21667.9	30453.2	77765.3	30901.1	29908	29870.1	29746
metab_1194	pos_1221	-	155.993	0.238917	pos	-	-	-	-	-	-0.6795	0.003463	9724.18	8997.58	8497.35	8627.93	8214.32	6171.75	4676.94	3763.6	7184.67	3676.98	4733.54	7328.13	8339.08	5685.21	5105.41	4857.38
metab_1195	pos_1222	-	283.174	0.288617	pos	-	-	-	-	-	-0.2244	0.237337	57733.3	56493.7	55897.9	61109.6	54769	46699.7	38837.1	33674	67813.7	34572.4	46614.4	63273.2	43470.4	44054.5	43734.1	43415.6
metab_1196	pos_1223	-	143.959	0.288617	pos	-	-	-	-	-	-0.5209	0.0249784	5251.32	5087.23	4731.43	5146.99	4803.61	3614.72	2711.63	2175.69	5107.9	2272.52	3249.12	4440.05	4371.9	3281.01	3071.68	3018.34
metab_1197	pos_1224	-	186.148	0.30545	pos	-	-	-	-	-	0.1098	0.694922	2742.58	2275.97	2262.78	3263.5	3941.27	3631.04	2677.12	1813.84	5183.15	2293.41	3354.25	4228.07	1330.55	3171.3	2366.63	2511.79
metab_1198	pos_1225	-	265.252	0.33795	pos	-	-	-	-	-	-0.5127	0.0139372	21474.7	21201.1	21400.7	22460.4	20568.9	16872.6	12570.6	9830.08	21111.7	10321.2	13751.5	19311.1	15040.9	13072	12254	10613.6
metab_1199	pos_1226	-	116.972	0.372133	pos	-	-	-	-	-	-0.5043	0.0187829	5531.39	5064.92	4644.47	4912.69	4951.46	3649.81	2858.21	2289.71	4848.94	2630.09	3085.38	4559.53	4578.81	3441.84	3256.83	3308.8
metab_1200	pos_1227	-	365.104	0.422033	pos	-	-	-	-	-	0.6595	0.0134083	12033.3	13823.4	14578.4	15955.1	16195.8	12271.5	15073.9	16898.5	32529.9	20910.9	21805.2	26816.6	0	12237.6	21112	20317.1
metab_1201	pos_1228	-	89.06	0.438717	pos	-	-	-	-	-	-0.3302	0.114019	4597.96	4657.42	4371.43	5080.04	4490.97	3561.14	2939.39	2375.8	5146.31	2560.04	3384.76	4877.99	3550.1	3443.19	3139.86	3109.14
metab_1202	pos_1229	-	163.094	0.438717	pos	-	-	-	-	-	-0.1886	0.579821	193.258	319.294	404.509	366.949	488.009	347.359	214.951	155.756	537.478	218.173	256.026	477.29	242.821	358.852	279.778	257.762
metab_1203	pos_1230	-	181.049	0.454283	pos	-	-	-	-	-	-0.1367	0.540526	569.339	783.306	485.278	391.473	497.436	535.489	404.1	263.756	629.918	595.478	535.352	538.852	481.321	445.246	351.031	422.487
metab_1204	pos_1231	-	199.076	0.454283	pos	-	-	-	-	-	0.4109	0.316509	1787.33	1317.07	469.322	365.949	482.064	638.821	1171.82	884.869	1128.89	1434.12	1417.1	691.349	1106.83	955.401	989.02	1078.99
metab_1205	pos_1232	-	142.159	0.469267	pos	-	-	-	-	-	0.793	0.0140178	318.907	303.564	147.945	367.623	500.917	519.269	822.949	351.948	671.965	505.728	719.652	667.184	209.359	688.319	435.268	500.413
metab_1206	pos_1233	-	145.607	0.469267	pos	-	-	-	-	-	-0.1994	0.825621	1355.93	735.858	1144.22	746.777	675.905	848.795	666.993	3279.44	0	689.245	160.805	0	1147.93	927.16	904.95	660.098
metab_1207	pos_1234	-	128.089	0.469267	pos	-	-	-	-	-	0.028	0.976848	325.648	605.724	814.781	332.828	389.575	534.257	353.254	2058.96	0	506.065	143.391	0	333.311	875.464	532.605	482.584
metab_1208	pos_1235	-	214.14	0.48545	pos	-	-	-	-	-	0.3688	0.323552	85769.2	70395.5	27191.2	26645.9	34901.9	46541.7	60864.5	41114.2	100886	71629.4	63064.2	38770.6	51252.4	58857	57371.3	59775
metab_1209	pos_1236	-	328.119	0.48545	pos	-	-	-	-	-	0.1014	0.806598	29604.8	22139.2	10023.3	8406.42	11590.5	19773.7	16449.7	12810.8	34264.2	20538.9	15084.8	9783.58	19331.5	19113.3	16263.4	22908.6
metab_1210	pos_1237	-	240.155	0.48545	pos	-	-	-	-	-	-0.4604	0.517094	2390.06	2257.43	3886.9	4206.63	4118.02	3632.43	1695.9	8684.26	0	3404.3	1108.22	0	2496.03	3641.99	3616.18	2906.53
metab_1211	pos_1238	-	119.083	0.48545	pos	-	-	-	-	-	-0.7938	0.127638	1795.63	1913.67	1730.75	1507.45	1369.73	1622.62	739.693	2712.96	104.778	1526.85	611.307	37.8448	1121.85	1439.16	1915.14	1395.74
metab_1212	pos_1239	-	338.228	0.48545	pos	-	-	-	-	-	0.6739	0.484161	1182.27	1513.81	12609.3	12563.9	12822	11271.8	21939.2	12885.9	190.516	42675.8	5052.83	154.397	9887.9	9048.16	11267.3	10418.7
metab_1213	pos_1240	-	208.623	0.48545	pos	-	-	-	-	-	-1.5664	0.203953	0	59.5572	4870.69	4014.04	2235.69	2261.6	0	4397.82	27.6952	22.3065	18.2475	72.6201	1090.36	562.727	993.835	667.147
metab_1214	pos_1241	-	398.736	0.48545	pos	-	-	-	-	-	1.6902	0.0818697	0	0	478.423	550.925	543.189	1213.61	1597.16	1789.41	0	3236.1	2187.72	180.836	1340.84	1353.59	723.078	2178.6
metab_1215	pos_1242	-	244.946	0.48545	pos	-	-	-	-	-	-1.0367	0.0132714	5162.14	4263.93	4736.9	4860.74	4648.77	3939.31	1258.82	798.218	4095.93	780.879	1412.15	5112.8	2817.98	2510.77	2212.43	1517.63
metab_1216	pos_1243	-	454.275	0.48545	pos	-	-	-	-	-	-3.5919	0.0332564	0	397.521	9073.4	13971.5	7569.28	4663.03	446.193	1674.15	0	340.987	497.224	0	1336.32	667.713	1472.79	1195.81
metab_1217	pos_1244	-	273.186	0.4999	pos	-	-	-	-	-	2.0181	0.00623716	2347.17	680.615	4838.97	4847.53	5718.35	3865.83	16167.8	9085.54	3681.04	21199.5	25177.1	15006	8117.13	10663.4	11147.8	10732.9
metab_1218	pos_1245	-	372.943	0.4999	pos	-	-	-	-	-	-0.4325	0.665925	3628.57	5081.29	13259.7	14248.9	14984.4	8708.81	0	1135.11	7770.03	1446.47	0	34042.6	3855.17	2370.79	4170.72	6421.27
metab_1219	pos_1246	-	310.223	0.4999	pos	-	-	-	-	-	-0.0745	0.929271	8691.04	6402.69	14108.2	15807.4	12397.7	12916.3	8027.02	40231	0	15901.7	2622.68	0	11226.9	10244.9	10728.7	11782.4
metab_1220	pos_1247	-	166.113	0.4999	pos	-	-	-	-	-	5.2068	0.0163071	568.937	0	0	0	0	0	2259.24	2834.99	0	6290.8	7656.41	1970.34	1302.12	1389.63	1933.93	1788.28
metab_1221	pos_1248	-	283.062	0.4999	pos	-	-	-	-	-	-1.4718	0.00427194	4324.65	4477.4	4937.64	3063.23	5541.59	5004.13	2336.21	1651.62	0	4672.22	1199.98	0	1727.42	3526.13	3138.12	2364.35
metab_1222	pos_1250	-	440.918	0.4999	pos	-	-	-	-	-	-0.029	0.985157	1752.7	0	8661.47	4925.05	6453.52	1454.04	0	0	0	0	0	22784.9	1644.64	0	0	2049.9
metab_1223	pos_1251	-	128.015	0.4999	pos	-	-	-	-	-	-0.8643	0.238185	72.864	273.245	330.338	287.401	448.922	97.4745	0	96.3699	232.282	65.1281	0	435.823	52.1401	133.963	0	78.104
metab_1224	pos_1252	-	165.066	0.4999	pos	-	-	-	-	-	-0.1987	0.466352	2457.31	3142.37	3010.18	3110.36	2848.35	2929.12	1744.05	1459.34	4185.07	1577.86	2467.85	3811.67	1950.01	2089.36	1930.61	2632.35
metab_1225	pos_1257	-	263.933	0.4999	pos	-	-	-	-	-	-2.6328	0.00105915	3670.63	2449.04	8288.57	8308.62	6028.23	4922.17	775.402	2011.38	1211.6	1429.89	0	0	2802.48	1753.96	1811.14	2865.43
metab_1226	pos_1259	-	156.592	0.4999	pos	-	-	-	-	-	4.8349	0.0735493	213.147	0	0	0	0	0	866.199	290.901	0	2044.88	2881.16	0	511.18	568.361	836.649	860.465
metab_1227	pos_1260	-	94.0453	0.513967	pos	-	-	-	-	-	-0.5441	0.356606	122789	125986	222527	225737	177879	152891	43906.5	67945.9	131222	56835.8	34442.6	370528	109791	98459.4	101771	96959.7
metab_1228	pos_1261	-	91.5426	0.513967	pos	-	-	-	-	-	-0.3057	0.579187	20818.9	21073.7	36679	38691.5	31449.7	25366.3	10715.3	14997.3	28035.9	13021.9	7305.78	66766	18406.2	18781.6	18225.6	19250.9
metab_1229	pos_1262	-	347.03	0.513967	pos	-	-	-	-	-	2.5955	0.216833	6274.19	8000.85	1611.95	0	727.4	1735.13	7200.22	10427.3	10192	4274.42	2550.73	76261.5	15499.6	10922.2	11881.2	7928.58
metab_1230	pos_1263	-	72.0284	0.513967	pos	-	-	-	-	-	-0.2323	0.664496	804.099	901.987	1358.56	1216.66	1564.84	996.773	529.586	590.127	1283.9	408.548	372.776	2640.25	845.247	707.522	783.43	593.209
metab_1231	pos_1264	-	320.217	0.513967	pos	-	-	-	-	-	-2.0868	0.0400079	4278.61	5822.58	13887.1	27717	43194.7	17867.2	1883.54	7657.93	2686.36	6381.05	6202.85	1733.97	9697.08	11849.5	10958.9	11637.9
metab_1232	pos_1265	-	753.245	0.513967	pos	-	-	-	-	-	3.5173	0.0338439	15549.1	4015.13	0	0	0	0	72626.5	17843.6	9487.87	45275.9	78779	0	17571.8	16051.1	17230.3	11739.4
metab_1233	pos_1266	-	445.058	0.513967	pos	-	-	-	-	-	-0.0155	0.980337	10922.3	12715.4	10770	9299.39	4362.49	8976.81	3386.47	4779.37	26611.7	2486.95	5107.47	14066.4	7814.27	9399.93	5620.01	9540.11
metab_1234	pos_1267	-	203.223	0.513967	pos	-	-	-	-	-	1.5413	0.00394285	4686.39	4205.46	2095.07	2007.72	1592.24	2048.88	7246.09	6980.47	8547.32	12684.1	9914.29	3048.6	5743.53	5652.5	5995.99	6463.02
metab_1235	pos_1268	-	290.243	0.513967	pos	-	-	-	-	-	13.2299	0.0750814	0	0	0	0	0	0	26866.8	383.293	4626.81	3389.02	22378.3	0	5638.94	3828	3920.6	4538.24
metab_1236	pos_1270	-	310.187	0.513967	pos	-	-	-	-	-	2.7843	0.0546368	3206.78	2577.37	0	0	0	696.231	4911.48	0	8416.61	5477.33	20645.8	5193.78	3016.23	4092.47	2253.72	4898.35
metab_1237	pos_1271	-	310.036	0.513967	pos	-	-	-	-	-	-0.86	0.0485786	5719.77	2495.19	3639.31	4037.71	3818.05	3543.79	1961.09	712.077	1761.99	1603.33	1527.52	5245.92	2167.01	3712.14	2328.13	3252.47
metab_1238	pos_1272	-	289.259	0.513967	pos	-	-	-	-	-	1.302	0.329725	9791.82	6875.6	0	512.89	0	0	1539.06	84.9601	10278.1	4430.91	24011.3	2017.2	3467.06	2805.9	3615	3326.65
metab_1239	pos_1273	-	369.146	0.513967	pos	-	-	-	-	-	0.7296	0.517249	3974	1215.11	0	0	0	0	649.803	1341.4	1062.75	3865	1685.54	0	977.013	669.558	1789.14	3452.82
metab_1240	pos_1274	-	147.168	0.513967	pos	-	-	-	-	-	0.3575	0.0810969	126435	114882	84833.2	76673.3	82512.9	91780.6	111313	82569.6	151070	124487	112583	157370	102257	103151	105639	102058
metab_1241	pos_1275	-	103.123	0.513967	pos	-	-	-	-	-	-1.1673	0.0123929	3374.92	2882.62	3188.02	2772.58	2848.92	4031.9	1049.48	2257.32	141.06	3534.73	1521.24	0	2113.92	1719.61	1841.05	1916.09
metab_1242	pos_1276	-	140.055	0.513967	pos	-	-	-	-	-	-0.3638	0.621087	4589.19	4016.82	8313.57	7720.01	6472.55	5287.04	1456.87	2830.07	4683.99	1232.79	912.009	17170.6	3441.47	3497.45	4130	3909.23
metab_1243	pos_1277	-	101.107	0.513967	pos	-	-	-	-	-	0.1941	0.745905	938.605	544.075	490.139	597.247	563.662	618.883	1280.49	712.967	0	1565.4	734.244	0	653.229	617.788	643.29	554.916
metab_1244	pos_1279	-	103.542	0.513967	pos	-	-	-	-	-	1.0637	0.381206	306.953	451.198	1368.21	944.27	1187.64	604.345	435.496	988.988	1440.75	523.479	407.516	6367.87	0	132.615	871.261	1494.75
metab_1245	pos_1281	-	190.097	0.513967	pos	-	-	-	-	-	8.8719	0.0683401	0	0	0	0	0	0	1469.23	526.156	659.62	0	155.9	0	582.838	899.814	577.395	566.8
metab_1246	pos_1282	-	143.118	0.513967	pos	-	-	-	-	-	2.2815	0.0262638	906.605	344.554	0	0	0	0	995.994	596.527	359.641	1845.9	1797.97	486.984	146.485	315.565	767.598	494.133
metab_1247	pos_1283	-	182.46	0.513967	pos	-	-	-	-	-	10.0343	0.00622325	0	0	0	0	0	0	1279.67	290.693	0	1220.57	1629.78	1871.01	0	486.245	878.613	469.648
metab_1248	pos_1284	-	175.144	0.527967	pos	-	-	-	-	-	-1.0898	0.00409115	92568.1	78251.8	57253.1	47685.6	57028.9	68333.5	33665.1	27874.2	41405.6	38405.2	47112.2	0	36676.6	34664.5	34775.1	34997
metab_1249	pos_1285	-	161.128	0.527967	pos	-	-	-	-	-	1.0833	0.0212459	25497.9	17595.5	8186.66	6378.04	8593.04	10007.8	17835.3	20715.7	42748.4	27083.4	35844.6	17356.5	18263.9	16713.2	16004.2	15543
metab_1250	pos_1286	-	149.548	0.527967	pos	-	-	-	-	-	0.3187	0.774791	0	319.188	6232.95	5065.82	3785.95	3344.11	1139.65	0	6343.38	0	921.872	14978	1645.89	1850.19	1828.82	1593.34
metab_1251	pos_1287	-	215.051	0.527967	pos	-	-	-	-	-	1.0646	0.427263	7258.31	5618.41	5819.87	5538.31	4101.36	5374.25	4801.03	4442.19	5561.41	5948.56	1165.97	48588.1	7289.93	6272.89	5581.17	6256.47
metab_1252	pos_1288	-	298.187	0.527967	pos	-	-	-	-	-	2.2035	0.0178007	10311.9	6359.23	3742.74	206.74	424.991	1795.27	25238.2	14951.5	9062.17	21178.9	32824.3	1949.66	9045.64	13043.8	11271	10267.2
metab_1253	pos_1289	-	185.068	0.527967	pos	-	-	-	-	-	-0.0854	0.887434	6293.68	5057.2	2744.04	2224.94	3213.16	4048.7	6086.62	3402.71	0	8965	3772.18	0	4345.1	4213.07	4480.82	4375.6
metab_1254	pos_1290	-	278.142	0.527967	pos	-	-	-	-	-	0.5081	0.538333	1691.47	1408.81	1361.35	1852.76	2780.66	1709.97	3407.72	7635.81	386.838	3175.84	760.141	0	1556.42	2609.14	2699.89	2727.08
metab_1255	pos_1291	-	388.231	0.527967	pos	-	-	-	-	-	2.0503	0.0966651	0	0	5160.29	4583.53	2874.83	5598.2	6441.89	3064.21	7890.9	4580.23	17645.6	35827.4	10897.1	8319.1	8428.77	8658.11
metab_1256	pos_1292	-	171.096	0.527967	pos	-	-	-	-	-	-0.806	0.152778	2008.01	1401.34	1465.46	256.265	899.64	1997	545.915	337.316	975.635	1726.48	1006.1	0	864.38	1354.43	742.799	778.338
metab_1257	pos_1293	-	274.212	0.527967	pos	-	-	-	-	-	-1.3237	0.0273704	3165.45	10893.2	18418.2	18142.1	15313.3	16443.6	2787.3	2608.34	9414.71	2402.86	14308.1	1389	5333.59	5895.43	6097.55	5826
metab_1258	pos_1294	-	134.027	0.527967	pos	-	-	-	-	-	0.834	0.0832811	4237.31	4400.82	617.581	774.899	1550.05	1420	3872.67	1440.48	4096.26	5184.68	4892.02	3689.87	2372.63	3877.72	3260.53	3410.59
metab_1259	pos_1295	-	85.0764	0.527967	pos	-	-	-	-	-	-0.2291	0.57679	576.626	416.966	259.014	236.217	441.196	172.603	529.393	255.367	159.446	297.054	123.942	428.64	278.151	271.254	382.973	364.282
metab_1260	pos_1296	-	261.03	0.541983	pos	-	-	-	-	-	0.5404	0.172049	69588.5	44566.9	24863.1	24994	22263	29213.2	62159.5	24180.4	41798.1	50120.1	51121.1	84014.8	36208.7	33077.3	32177.1	32323.1
metab_1261	pos_1297	-	411.097	0.541983	pos	-	-	-	-	-	-0.5983	0.422352	34212.3	33970.9	76908.4	92022.6	71371.2	51809.5	2905.44	17468.5	79840.9	2911.3	1813.65	133044	31683.4	30542.2	27771	24697.8
metab_1262	pos_1298	-	432.221	0.541983	pos	-	-	-	-	-	17.0668	0.0109435	0	0	0	0	0	0	269394	46758.8	33163.4	46936.8	244432	183037	42043.6	62417.4	49539.1	49661.8
metab_1263	pos_1299	-	192.055	0.541983	pos	-	-	-	-	-	-0.8078	0.279912	4199.46	5618.6	10760.2	12809.9	7877.33	5325.1	459.336	1398.49	14189.7	0	0	10566.5	2737.14	4316.67	1729.49	2799.14
metab_1264	pos_1300	-	354.107	0.541983	pos	-	-	-	-	-	0.224	0.828756	11914.8	7443.46	27964.5	39424.7	24899.9	14271.7	0	2553.5	73495	0	0	71021.3	9315.23	5807.88	3721.28	8800.2
metab_1265	pos_1301	-	463.069	0.541983	pos	-	-	-	-	-	-0.8172	0.153165	17934.7	15689.8	21965.3	20516.9	18264.7	16970.9	0	8581.72	28093.6	2465.9	0	24049.3	7789.83	8338.52	11456.2	9289.5
metab_1266	pos_1302	-	143.019	0.541983	pos	-	-	-	-	-	-0.9668	0.261703	0	1221.39	3904.93	4865.21	3664.51	2289.65	0	572.313	3085.24	0	0	4500.76	911.564	1223.9	1031.66	1237.84
metab_1267	pos_1303	-	353.051	0.541983	pos	-	-	-	-	-	0.3711	0.454864	3763.76	6086.93	11696	9820.01	9645.04	7613.67	15154.8	17462.6	0	15791.9	9410.48	5068.88	6918.5	10819.7	10404.2	13737.9
metab_1268	pos_1304	-	298.986	0.541983	pos	-	-	-	-	-	0.6659	0.145793	20642.3	22502.5	4018.04	2485.49	6914.74	10982.7	21307.6	7971.81	16891.5	24940.4	19080.4	16976.4	13854.3	15330.9	16164.6	16040.9
metab_1269	pos_1306	-	212.842	0.541983	pos	-	-	-	-	-	-0.1805	0.571097	8315.51	8089.28	6082.17	4156.19	5004.85	5889.43	3670.03	1817.58	7219.42	4494.28	7411.76	8510.59	4180.95	4048.79	4878.81	5171.94
metab_1270	pos_1307	-	377.974	0.541983	pos	-	-	-	-	-	0.1291	0.856003	8193.23	4400.72	0	1273.61	1987.31	2927.12	1291.32	5996.4	2346.21	5178.51	5727.55	0	3163.82	3892.3	3101.22	2889.58
metab_1271	pos_1309	-	554.967	0.555983	pos	-	-	-	-	-	-0.8924	0.035045	161934	177067	83941.7	97412.9	104251	98972.4	39977.1	49151.7	135766	28880.6	89387.7	46648.4	64885.5	78002.1	65012.4	65033.3
metab_1272	pos_1310	-	480.09	0.555983	pos	-	-	-	-	-	3.244	0.0459218	0	3436.92	8979.61	1601.05	4578.67	14474.6	72834.3	3708.52	22605	4430.91	82698.2	127041	26065.8	31923.8	18447.4	31309.1
metab_1273	pos_1311	-	549.001	0.555983	pos	-	-	-	-	-	-1.8724	0.00240902	41292.9	44776.9	34251.3	37591.4	38251.7	29875.9	0	2215.87	40627.5	0	4363.93	14530.5	11499	12300.3	11533.6	10980.8
metab_1274	pos_1312	-	222.028	0.555983	pos	-	-	-	-	-	-0.6209	0.39078	7764.17	12878.1	216504	207282	244699	127164	196653	45156.1	33970.7	91383.4	161520	2106.83	91911.4	87286.5	84360.4	80063.9
metab_1275	pos_1313	-	124.922	0.555983	pos	-	-	-	-	-	-1.26	0.0128563	7801.3	8958.04	7718.94	9751.84	8861.07	4872.5	668.857	1491.36	9356.1	388.958	3831.66	4290.05	3754.35	3780.14	3288.22	3629.05
metab_1276	pos_1314	-	290.847	0.555983	pos	-	-	-	-	-	-2.16	0.00131731	25157.1	34315	31498.6	39003.5	36239.7	19648.5	0	520.548	28691.9	0	3455.16	8919.54	6613.11	7669.94	6921.95	7165.51
metab_1277	pos_1315	-	209.956	0.555983	pos	-	-	-	-	-	-0.5011	0.704678	37205.9	61995.6	460.516	796.04	3247.75	2590.39	3484.4	675.187	52735.3	5325.08	5762.02	7124.48	7618.97	11389.5	11062.7	9900.67
metab_1278	pos_1316	-	306.949	0.555983	pos	-	-	-	-	-	-0.4695	0.316532	18096.5	15249.8	9027.03	7936.48	7628.99	6569.62	3967.05	4061.72	7475.72	3453.89	11765.4	15864.5	7502.96	10823.4	8532.91	10086.1
metab_1279	pos_1317	-	208.883	0.555983	pos	-	-	-	-	-	-1.9556	0.00607779	6609.64	6538.92	8320.61	9238.13	7393.66	3470.76	0	0	7747.34	0	740.422	2230.36	1906.78	2559.89	1743.7	1544.01
metab_1280	pos_1318	-	165.966	0.555983	pos	-	-	-	-	-	-0.6029	0.0846345	1805.49	3061.93	4456.27	5087.23	6639.58	4887.81	4025.35	2748.92	1817.6	3064.74	3451.62	1970.17	4032.84	4493.01	4121	4372.65
metab_1281	pos_1321	-	169.058	0.5703	pos	-	-	-	-	-	4.4267	0.0784381	0	2.3264	1430.62	1046.89	815.715	1094.16	45422.4	479.106	4052.87	3926.17	7516.08	33011.9	9919.31	7639.1	8266.6	8536.69
metab_1282	pos_1322	-	195.977	0.5703	pos	-	-	-	-	-	-0.9297	0.000302041	25348.8	28832.6	22171.2	23107.3	30674.6	23725.3	19570	13021.8	10241.8	16609.9	13946.8	7379.64	20243.4	21987	20078.2	19992.6
metab_1283	pos_1323	-	262.948	0.5703	pos	-	-	-	-	-	3.4893	0.0850396	1820.37	6146.68	1492.61	4332.31	2203.35	17578.5	35200.9	1217.35	35515.8	849.017	123580	180686	36671.7	28823.3	33053.1	31959.3
metab_1284	pos_1324	-	604.043	0.5703	pos	-	-	-	-	-	-1.3223	0.00640635	31348.5	32251.5	46930.8	45157.8	68963.8	29934.9	4261.07	11228	28099.7	11009.2	16737.2	30471.2	20741.8	32218	25107.5	34075.2
metab_1285	pos_1325	-	455.011	0.5703	pos	-	-	-	-	-	4.8431	0.277729	0	4273.45	0	0	0	0	2338.9	0	9647.77	0	4674.61	105996	1658.98	11683	8272.08	8606.81
metab_1286	pos_1326	-	225.97	0.5703	pos	-	-	-	-	-	-1.7446	0.000113764	8345.19	8177.26	11444.2	13515.9	12261.6	8892.2	0	2737.8	5410.59	3075.81	2869.87	4597.91	4287.6	4987.73	3393.32	3234.25
metab_1287	pos_1327	-	296.204	0.5703	pos	-	-	-	-	-	2.2813	0.122173	0	0	1199.21	0	2449.75	959.951	4062.5	0	11064.9	0	1910.44	5366.66	1095.79	1675.17	3511.85	2649.52
metab_1288	pos_1328	-	380.88	0.5703	pos	-	-	-	-	-	1.5268	0.451517	1161.03	3619.95	7517.81	5631.34	2716.04	0	0	0	50545	0	2928.97	6018.12	5782.74	2408.19	4564.88	2496.41
metab_1289	pos_1329	-	323.073	0.584283	pos	-	-	-	-	-	-2.7484	2.86e-05	1.30605e+06	1.35012e+06	2.40013e+06	2.39447e+06	2.30155e+06	1.73142e+06	350218	98737.3	645111	189453	237709	187751	646093	645543	633584	639553
metab_1290	pos_1331	-	249.036	0.584283	pos	-	-	-	-	-	-2.7162	0.00858801	23162.5	50454.8	178625	202416	150466	85197.8	19593.6	28161.7	21090.9	18947.8	17256.8	0	47013.3	45389.4	37874.1	35182.8
metab_1291	pos_1332	-	421.121	0.584283	pos	-	-	-	-	-	1.7143	0.0770224	12167.6	21124.8	7851.28	15299.3	7196.62	10605	43816	34198.7	15248.8	32308.3	106863	11186.5	36066.1	39358.3	43947.6	28813.6
metab_1292	pos_1334	-	200.175	0.584283	pos	-	-	-	-	-	-1.4666	0.0102279	10454.5	10226.1	9013.15	9266.9	8309.52	4162.86	1127.34	987.535	10233.1	1236.26	2147.4	2879.06	6831.7	5665.65	6228.6	6257.42
metab_1293	pos_1335	-	162.057	0.584283	pos	-	-	-	-	-	-0.2119	0.743629	0	3101.91	6628.8	1606.67	3856.18	4006.71	527.761	467.744	4057.19	1851.53	6197.28	3476.02	2212.96	1941.75	3083.45	1499.13
metab_1294	pos_1336	-	605.063	0.584283	pos	-	-	-	-	-	7.3646	0.120421	0	0	0	0	1331.55	0	0	0	14928.3	0	84311	120197	0	3734.06	3176.62	4896.59
metab_1295	pos_1337	-	172.907	0.584283	pos	-	-	-	-	-	1.5378	0.315501	2461.98	577.347	0	0	0	0	4707.91	0	0	948.542	0	3168.12	1012.67	718.316	408.245	500.214
metab_1296	pos_1339	-	138.055	0.598267	pos	-	-	-	-	-	2.0553	0.0818955	686756	571109	406675	406267	384249	360499	5.61902e+06	691016	1.35547e+06	766003	1.13056e+06	2.13983e+06	2.40536e+06	2.36458e+06	2.31958e+06	2.33521e+06
metab_1297	pos_1340	2-Pyrrolidinone	86.0603	0.598267	pos	M+H	C4H7NO	C11118	HMDB0002039	616-45-5	1.2184	0.0467143	125394	86619.6	71826.5	71927.9	68290.1	67773.8	156978	130808	406883	132469	227901	89421.1	169937	160052	149757	147384
metab_1298	pos_1341	-	148.096	0.598267	pos	-	-	-	-	-	0.187	0.561107	559682	490062	476927	453888	445956	412324	304128	244506	711675	441393	591879	938161	424752	420953	406884	409697
metab_1299	pos_1342	-	222.019	0.598267	pos	-	-	-	-	-	-3.2129	0.153457	553094	472306	12989	13776	27285.7	17884.7	3646.93	5668.72	3924.01	13037	8079.48	83989.1	165308	164253	163396	163029
metab_1300	pos_1343	-	432.17	0.598267	pos	-	-	-	-	-	0.3658	0.550717	315035	319986	524430	575574	479477	387950	312597	449913	1.52725e+06	226610	499395	337694	571389	567685	565596	538270
metab_1301	pos_1344	-	282.066	0.598267	pos	-	-	-	-	-	0.3084	0.632165	25091.2	24305.4	61655.2	51575	61899.1	60309.8	121871	34383.5	0	79860.8	111473	5139.59	56052.8	54941.2	58852.9	51277.3
metab_1302	pos_1345	-	455.115	0.598267	pos	-	-	-	-	-	-4.4375	0.000368996	340310	347363	921651	1.01258e+06	964858	627084	14525.1	3982.06	124924	18864.8	32171.5	0	179872	187136	163920	169286
metab_1303	pos_1346	-	162.106	0.598267	pos	-	-	-	-	-	-0.3247	0.398839	13219.8	12251	23072.8	20116.5	23616.5	19241.8	4463.58	3845.27	27316.1	15075.4	20418.6	17922.9	11622.5	14676.7	11607.7	13484
metab_1304	pos_1347	-	430.192	0.598267	pos	-	-	-	-	-	14.9229	0.00140569	0	0	0	0	0	0	38083	22508.8	5392.42	57625.8	35301.9	27467.1	12515	17489.9	12089.6	18276
metab_1305	pos_1348	-	104.135	0.598267	pos	-	-	-	-	-	-0.8127	8.51e-05	118935	113873	98409.5	102366	96339	88344.9	56258.7	47541	47956.4	61616.8	56273.3	82347.2	66522.9	65280.6	63093.3	63636.2
metab_1306	pos_1349	-	386.025	0.598267	pos	-	-	-	-	-	-0.6426	0.00387217	314551	247238	226196	249964	240006	192543	146915	163354	215674	168575	160774	86639.9	180564	173153	188626	183569
metab_1307	pos_1350	-	273.047	0.598267	pos	-	-	-	-	-	-3.5059	0.0220147	0	13059.8	163775	177728	185277	85334.1	0	48547.6	0	6484.17	0	0	39261.1	37427.6	34779.6	41701.5
metab_1308	pos_1352	-	206.165	0.61225	pos	-	-	-	-	-	0.5199	0.578648	36002.6	30792.5	63461.6	57919.5	60370.7	55242	33320.9	24806.9	259989	19625.4	56995.3	40857.5	46023.3	53734.4	42192.2	49483.2
metab_1309	pos_1353	-	130.122	0.61225	pos	-	-	-	-	-	1.3375	0.055871	16175.3	16384.6	8394.58	4454.53	8974.47	6874.95	2306.36	18791.1	52328.2	22632.3	36306.7	22438.6	14381.1	14995.4	12302.5	15106.5
metab_1310	pos_1354	-	300.154	0.61225	pos	-	-	-	-	-	14.6244	0.0865467	0	0	0	0	0	0	66482	2143.16	4.56303	16289.2	66603.3	19.8383	17951.3	17176.7	15788.5	17790.5
metab_1311	pos_1356	-	112.05	0.61225	pos	-	-	-	-	-	-0.7697	0.00159667	157005	193316	153254	156447	154518	200007	111528	109230	43061.1	138085	77319.7	115835	109270	109309	108564	112400
metab_1312	pos_1357	-	233.124	0.61225	pos	-	-	-	-	-	1.0223	0.135544	35320.4	50809.8	10340.2	10182.5	8400.37	4398.76	20595.1	10659.3	74216.9	29700.9	44918.4	62535.3	30261.3	31100.3	34177.6	29571.6
metab_1313	pos_1359	-	289.15	0.61225	pos	-	-	-	-	-	3.2826	0.0625051	6845.56	9713.87	0	0	0	0	6710.77	8396.79	74274.8	13238.3	47671.3	10849.8	5753.02	3486.68	13756.2	10244.1
metab_1314	pos_1360	-	205.047	0.61225	pos	-	-	-	-	-	0.3817	0.566293	2527.87	1725.46	4706.99	1015.8	1958.26	1313.74	3416.25	775.028	6664.2	644.631	4498.72	1261.57	2683.71	862.073	1241.43	2510.54
metab_1315	pos_1361	-	422.105	0.61225	pos	-	-	-	-	-	-4.8988	0.000245834	7930.78	20546.6	24919.6	31719.5	13178	25592.8	2120.86	0	0	0	2031.91	0	0	0	4049.4	6533.13
metab_1316	pos_1362	-	318.129	0.626233	pos	-	-	-	-	-	-0.6587	0.0963355	290738	230407	350748	463565	319642	215538	131979	446292	174521	150595	144048	137514	231846	236809	231970	236443
metab_1317	pos_1363	-	282.084	0.626233	pos	-	-	-	-	-	2.6826	0.00140552	17881.2	14625.1	0	0	0	0	58772.9	21208.3	27855.8	22456.9	39475.6	38924.1	28135.6	24660.6	29154.5	24937.7
metab_1318	pos_1364	-	286.15	0.626233	pos	-	-	-	-	-	3.5022	0.0401969	13852.7	5015.16	0	3199.14	2377.06	0	29682.2	9447.44	6421.35	61382.8	46375.4	123663	17358.4	20919.1	18685.4	19347.5
metab_1319	pos_1365	-	203.102	0.626233	pos	-	-	-	-	-	1.396	0.00439771	5590.39	8911.68	6830.32	9984.02	6820.23	11823.1	22717.2	17064	17218.7	16381	18856.2	39239	15037.8	15827.8	14725.3	15071.9
metab_1320	pos_1366	-	157.097	0.626233	pos	-	-	-	-	-	0.526	0.237329	45650.3	47994.6	51001.3	42389.5	43305.4	36340.9	73515.1	26481.8	122668	26246.9	48302.1	86785.5	59124.7	55266.4	52593.5	53145.5
metab_1321	pos_1367	-	122.073	0.626233	pos	-	-	-	-	-	1.3575	0.269981	13814.8	10168.5	0	0	612.963	0	749.487	1668.04	31718.1	2188.74	13526.1	13175.9	3202.97	1927.32	1560.89	2770.49
metab_1322	pos_1368	-	135.091	0.626233	pos	-	-	-	-	-	2.7374	0.146099	1457.87	677.361	1589.54	1761.77	3311.92	1520.8	1996.39	3913.62	41167.8	2245.76	13237	6253.72	2634.03	4139.3	4401.61	5456.25
metab_1323	pos_1370	-	322.054	0.640217	pos	-	-	-	-	-	-1.348	0.000340815	17915.2	23272.8	18072.3	21503	24175	24096.7	6906.48	13100.6	1935.52	14955.8	3295.97	10494.6	10804.5	9100.42	12833.4	10564.5
metab_1324	pos_1371	-	104.104	0.640217	pos	-	-	-	-	-	-0.6243	0.0010268	42937.8	30885.8	35031.8	43296.2	43838.4	30338.2	22983.8	24760.4	22154.9	22520.5	23913.4	30494.2	25397.8	20210	23285.3	17028.2
metab_1325	pos_1372	-	130.046	0.640217	pos	-	-	-	-	-	2.5279	0.083696	397.846	1149.03	0	0	0	303.997	1393.36	926.511	472.657	254.106	2510.98	5117.02	1015.03	1176.87	742.841	831.68
metab_1326	pos_1373	-	276.047	0.640217	pos	-	-	-	-	-	-0.5614	0.455579	9315.46	26030.3	101455	117488	89133.7	69813.6	14639	98665.2	0	32460.2	2398.95	131855	44134.9	48422.4	43949.5	40950.5
metab_1327	pos_1374	-	152.056	0.640217	pos	-	-	-	-	-	-1.1701	0.00872868	3762.48	4817.59	4219.42	7735.39	7943.09	8433.69	1410.71	4761.34	2733.3	4086.45	2494.03	917.663	3712.38	4713.85	4184.23	4793.21
metab_1328	pos_1375	-	543.131	0.640217	pos	-	-	-	-	-	-0.2758	0.671775	26954.3	43482.8	125681	200044	116463	75970.2	59666.8	35245	208181	21926.1	37865.1	123291	62820.7	82191.9	77685.2	73043.6
metab_1329	pos_1376	-	345.137	0.640217	pos	-	-	-	-	-	-2.5364	0.0676189	4023.94	0	5419.08	15506.7	7934.17	3012.97	0	6187.74	0	0	0	0	0	0	2506.14	1829.31
metab_1330	pos_1377	-	182.092	0.640217	pos	-	-	-	-	-	0.8143	0.0811624	13138	9724.54	11449.9	5825.55	3912.01	10108.6	18376.7	13097.5	7128.31	21221.9	8029.72	27378.4	12081.9	13190.8	15289.6	11684.6
metab_1331	pos_1378	-	342.138	0.640217	pos	-	-	-	-	-	-2.1471	0.0853614	1770.2	0	29401.7	49456.3	30793	12939.3	0	17112	10332.6	0	631.407	0	2600.03	1231.28	0	6053.57
metab_1332	pos_1381	-	148.079	0.6542	pos	-	-	-	-	-	1.0826	0.0379523	193307	156177	65858.5	57961.6	60463.1	73032.2	239915	103077	126709	210289	219669	385483	164603	156150	146783	146410
metab_1333	pos_1382	-	215.138	0.6542	pos	-	-	-	-	-	4.2761	0.000735682	1246.95	0	0	895.387	0	0	5666.05	2317.45	8824.37	6059.54	12154.4	6484.88	3639.21	3472.95	3648.64	5257.2
metab_1334	pos_1383	-	300.118	0.6542	pos	-	-	-	-	-	-0.796	0.10005	18720.4	11061	24189.1	37344.2	26718.8	15799.1	8321.57	30651.6	10244.1	8836.89	8107.37	10918.7	7568.01	20757	12247.8	18097.6
metab_1335	pos_1385	-	548.077	0.668183	pos	-	-	-	-	-	1.1461	0.0898989	78033.9	72967.6	6474.6	9641.82	8768.71	35401.6	93776.6	45067	16481.4	70319.9	96256.9	145702	46927.6	71564.3	70680.3	75925.2
metab_1336	pos_1386	-	354.107	0.668183	pos	-	-	-	-	-	0.4598	0.695433	3075.47	2383.89	25802.5	40202.1	19258.5	11199.9	0	1058.56	64816.1	0	0	74306.1	7456.04	6565.76	4069.68	5253.9
metab_1337	pos_1387	-	337.052	0.668183	pos	-	-	-	-	-	0.3008	0.737922	18676.1	34408.5	34902.8	48371.9	45782.9	15754.9	1718.46	0	75732.5	5380.52	30003.4	130940	10866.7	21039.5	16716.2	17130.4
metab_1338	pos_1388	-	517.011	0.682167	pos	-	-	-	-	-	-0.3968	0.0949663	2.4287e+06	2.46627e+06	1.47312e+06	1.60419e+06	1.59326e+06	1.45953e+06	1.05132e+06	1.19188e+06	1.8857e+06	1.14951e+06	1.74833e+06	1.34741e+06	1.44662e+06	1.46968e+06	1.42186e+06	1.46706e+06
metab_1339	pos_1389	-	132.132	0.682167	pos	-	-	-	-	-	-0.612	0.585363	5535.92	591.575	512.555	0	1240.76	1931.06	0	1367.53	0	3703.13	490.641	858.437	1342.27	420.91	810.77	402.863
metab_1340	pos_1392	-	76.0398	0.682167	pos	-	-	-	-	-	-0.5067	0.266378	594.883	1336.76	1376.72	2012.19	1954.3	1033.54	1481.06	1460.9	0	1472.5	1134.6	298.781	1022.02	1311.77	1340.81	983.204
metab_1341	pos_1393	-	553.055	0.696167	pos	-	-	-	-	-	-1.1479	0.0219585	99572.9	143935	75076.3	75242.6	85465.9	71463.9	3775.05	25313.6	63439.7	0	74258	81757.9	60293.3	56830.3	62563.4	68042.4
metab_1342	pos_1394	-	501.037	0.696167	pos	-	-	-	-	-	14.6172	0.0216742	0	0	0	0	0	0	58017	2457.08	42502.2	0	28096.3	19720.5	35695.4	30868.4	34431	30874.3
metab_1343	pos_1395	-	176.894	0.696167	pos	-	-	-	-	-	-0.3095	0.180765	27440.2	32116.1	14851.6	21557.8	23504.4	16042.8	14752.1	14996.7	19018.2	20157.3	23517.7	16909.8	15504.8	17606.7	17356.2	18649.4
metab_1344	pos_1396	-	248.896	0.696167	pos	-	-	-	-	-	-0.662	0.460303	27706.6	37094.5	8449.24	3822.2	10161.1	13028	1256.11	0	0	4196.63	23064.8	34850.1	8655.57	8276.5	9901.58	12735.5
metab_1345	pos_1397	-	231.026	0.696167	pos	-	-	-	-	-	3.5705	0.00655424	2063.44	3829.24	0	3068.09	959.741	0	13944.7	9363.49	16871.9	17523	15085.6	45067.4	11921.1	11959	8649.16	11572.1
metab_1346	pos_1398	-	212.938	0.71015	pos	-	-	-	-	-	-1.883	0.0058205	8122.84	12126.2	5642.17	6630.1	6178.15	5642.3	0	0	834.789	0	6351.69	4835.24	3456.82	2529.1	4730.29	3895.29
metab_1347	pos_1400	-	277.139	0.724133	pos	-	-	-	-	-	-0.2272	0.45901	284871	264064	398916	478221	393027	298769	312383	513697	225509	371238	292456	93951.6	396294	376939	338659	370617
metab_1348	pos_1401	-	461.044	0.724133	pos	-	-	-	-	-	0.7546	0.472801	118532	109652	42181	52311.2	42425.1	21554.5	12533.9	51891.9	383545	12156.9	103313	88913.5	67736	57739.8	43373.9	81446.9
metab_1349	pos_1403	-	79.0216	0.738133	pos	-	-	-	-	-	-0.0476	0.932541	286102	240705	266811	301207	263687	173007	48760.5	94704.4	348197	196930	128732	664445	177661	168148	159788	164618
metab_1350	pos_1407	-	320.092	0.766117	pos	-	-	-	-	-	-0.6739	0.396397	8617.5	5421.6	13633.5	10088.5	3469.62	3678.21	0	12597.6	0	1868.52	0	13684.2	1597.87	2546.29	3380.89	2663.22
metab_1351	pos_1408	-	247.021	0.766117	pos	-	-	-	-	-	-1.7332	0.0303872	1623.25	1868.57	4223.17	1112.23	1990.64	3212.58	0	0	2008.98	0	2211.02	0	956.362	0	1422.29	0
metab_1352	pos_1409	-	124.039	0.7801	pos	-	-	-	-	-	-0.1394	0.612852	7.35727e+06	6.57842e+06	8.14288e+06	8.06655e+06	8.45767e+06	7.47598e+06	4.57911e+06	3.52056e+06	1.12467e+07	4.54004e+06	7.78216e+06	1.01666e+07	5.67358e+06	5.69943e+06	5.73688e+06	5.78945e+06
metab_1353	pos_1410	-	124.058	0.7801	pos	-	-	-	-	-	-0.2465	0.651913	402378	354122	104377	104416	100832	101937	289079	109544	104060	153217	214986	113727	167478	165672	163372	162395
metab_1354	pos_1411	-	321.057	0.7801	pos	-	-	-	-	-	-1.2179	0.000789069	1.05798e+06	1.05919e+06	645081	671045	773375	718998	202521	248694	512807	485955	467358	200191	422125	399886	429686	414331
metab_1355	pos_1412	THTC	133.031	0.7801	pos	M+H	C5H8O2S	C11074	-	-	-2.5632	0.00950066	35367.1	50386.5	280576	302562	286736	257440	25137.1	49448.2	11075.9	92678.8	24929.1	1976.08	89387.5	83081.3	82119.5	81448.6
metab_1356	pos_1413	S-(1,2-DICARBOXYETHYL)GLUTATHIONE	424.101	0.7801	pos	M+H	C14H21N3O10S	-	-	-	2.1583	0.0067598	652640	371852	68357.4	76110.8	70365.3	118426	678583	387916	1.47087e+06	707044	1.10073e+06	1.7156e+06	810405	743341	695847	684183
metab_1357	pos_1414	-	276.101	0.7801	pos	-	-	-	-	-	-0.2078	0.596606	398124	259221	229565	271168	228150	145703	164246	140227	199890	148420	192825	480781	147460	132385	133799	138202
metab_1358	pos_1415	-	172.096	0.7801	pos	-	-	-	-	-	-0.43	0.274049	14171	13676.7	35259.7	35701	31888.7	31669	28987.6	34419.5	11701.2	24176.3	12481.7	8749.41	22143.4	23540.6	20382	21519.5
metab_1359	pos_1416	-	246.133	0.7801	pos	-	-	-	-	-	-0.9159	0.00514516	206316	192176	349709	401396	352590	235294	174146	171762	150392	149278	176368	98922.3	215920	205968	192287	183345
metab_1360	pos_1417	-	242.042	0.7801	pos	-	-	-	-	-	-0.8545	0.0884247	171142	150907	69550.3	63570.8	63673.7	82425.6	69291.3	47153.9	14156.4	103274	72012.1	26656.6	70314.3	73312.5	64733.8	66698.5
metab_1361	pos_1418	-	307.584	0.7801	pos	-	-	-	-	-	0.9418	0.559189	27502.8	22996.2	2520.88	0	7065.55	1648.9	2886.44	67.92	93527.3	2098.45	15221.8	4787.75	12624.8	8725.33	5013.08	9890.25
metab_1362	pos_1419	-	200.085	0.7801	pos	-	-	-	-	-	1.2587	0.311388	4251.64	3102.41	1293.21	1262.65	0	918.72	3201.69	1614.49	0	2223.2	3498.32	15372.4	3197.93	851.105	2565.93	1605.86
metab_1363	pos_1420	-	310.148	0.7801	pos	-	-	-	-	-	-4.5993	0.0212024	696.232	2233.83	35378.8	30276.3	28682.9	10025.9	1211.21	2564.14	20.9734	24.0058	508.128	97.9165	1754.36	0	1401.6	2495.26
metab_1364	pos_1424	-	158.092	0.794083	pos	-	-	-	-	-	1.1421	0.261145	3.05546e+06	2.53602e+06	283152	286186	280266	213873	495985	838038	6.93416e+06	899484	2.52259e+06	2.99745e+06	1.15502e+06	1.03813e+06	1.03892e+06	998402
metab_1365	pos_1425	3-Nitrophenol	140.034	0.794083	pos	M+H	C6H5NO3	C14418	-	-	2.3999	0.202414	27230.9	25553.6	16468.2	16673.1	11494.5	11295.9	27943.4	11998.8	101763	23239.2	36951.4	371875	29679.9	29644.8	27789.4	30291.2
metab_1366	pos_1426	-	87.0556	0.794083	pos	-	-	-	-	-	0.1522	0.298004	12409.4	13336.9	8726	10082.8	9359.51	9405.52	13762	9165.42	11180.5	13398	12626	10234.3	11952.6	12300.3	11623.6	10902.7
metab_1367	pos_1427	-	230.186	0.794083	pos	-	-	-	-	-	0.4283	0.609799	0	5854.08	16156.8	9631.57	11971.9	1315.45	3915.32	4243.83	28319.6	2305.83	16369.1	5306.81	5772.59	5568.43	5713.51	3070.48
metab_1368	pos_1428	-	453.099	0.794083	pos	-	-	-	-	-	-0.5912	0.590179	10907.6	20146	49083.3	82280.1	57258.1	0	0	2410.35	110432	0	0	32975.2	6700.06	2493.73	9911.66	8439.68
metab_1369	pos_1429	-	173.139	0.794083	pos	-	-	-	-	-	11.1192	0.0336227	0	0	0	0	0	0	0	606.523	5888.84	836.818	2579.05	3435.57	0	0	0	850.077
metab_1370	pos_1430	-	250.091	0.808067	pos	-	-	-	-	-	-1.3304	0.0419205	63279.3	66334.2	175986	213954	164161	111506	42673.7	157602	3522.11	69535.7	32959.4	9923.75	97710.9	86456.2	96430.6	87126.2
metab_1371	pos_1431	-	187.071	0.808067	pos	-	-	-	-	-	-1.1027	0.0444769	14603.9	11474.1	10432.7	11824.8	13815.6	20934.5	2102.67	1756.54	7777.74	2865.22	4350.2	19835.7	5614.25	6715.98	5060.96	3793.59
metab_1372	pos_1432	-	136.061	0.82205	pos	-	-	-	-	-	-1.014	2.61e-05	2.50155e+06	2.03403e+06	2.5111e+06	2.69915e+06	2.28951e+06	2.53545e+06	878569	1.30661e+06	1.55451e+06	1.14573e+06	758891	1.57065e+06	1.45951e+06	1.42351e+06	1.43215e+06	1.39965e+06
metab_1373	pos_1433	-	137.079	0.82205	pos	-	-	-	-	-	-0.5731	0.0779471	303197	280647	138820	145229	159806	147889	136957	118983	131900	178917	131107	92310.5	162155	157884	153923	146393
metab_1374	pos_1434	-	205.081	0.82205	pos	-	-	-	-	-	-1.675	0.0330722	676519	527690	175422	197933	202731	202722	134198	77512.6	18496.5	194979	137300	58536.1	180571	168219	155858	166730
metab_1375	pos_1435	-	341.134	0.82205	pos	-	-	-	-	-	2.1779	0.285569	2399.85	1854.21	2026.99	10318.4	4247.65	1652.21	2488.65	6198.8	74578.1	70.3866	6748.3	11726.4	5289.83	4009.65	2307.83	3189.66
metab_1376	pos_1436	-	252.107	0.82205	pos	-	-	-	-	-	-1.5888	0.0338251	108355	116209	374572	441377	337227	251264	48366.4	325463	23356.9	76869	25988.6	41520.6	172976	169386	157607	161307
metab_1377	pos_1437	-	184.144	0.82205	pos	-	-	-	-	-	-0.0056	0.996087	12427.5	12307	30477.4	22698.2	21009.2	13451.6	5654.7	0	88374.1	543.973	8840.74	8524.67	11837.7	11495.4	9434.26	12157.8
metab_1378	pos_1438	-	130.122	0.82205	pos	-	-	-	-	-	0.5134	0.337583	7465.96	8599.5	4174.42	4500.9	3379.82	2227.82	928.267	4309.57	13262.3	7770.95	11662.7	5386.6	4873.51	4555.08	5324.4	4957.24
metab_1379	pos_1439	-	132.138	0.82205	pos	-	-	-	-	-	0.7835	0.467574	2480.25	1018.1	0	0	487.588	0	1751.21	0	2921.1	0	1853.9	334.939	411.833	1288.75	814.054	859.754
metab_1380	pos_1440	-	137.045	0.83605	pos	-	-	-	-	-	-0.5624	0.290505	37328.3	38846.1	243286	277066	249326	205484	135431	71604.7	76596.4	203866	55457	168968	126050	122018	110594	104844
metab_1381	pos_1441	-	426.132	0.83605	pos	-	-	-	-	-	-16.5017	0.000755999	49280.5	19892.9	130906	126058	98465.3	132162	0	0	0	0	0	0	29143.8	34070.2	33845.8	30613
metab_1382	pos_1442	-	423.088	0.83605	pos	-	-	-	-	-	0.4786	0.445428	37496.8	62583.9	122211	106444	144649	95204.4	90003	66678.3	349629	91587	118598	75754.5	96841.4	101514	109224	99132.5
metab_1383	pos_1443	-	160.042	0.83605	pos	-	-	-	-	-	1.2128	0.0999448	14738.8	10739	543.374	1147.5	0	2196.08	9405.44	5036.88	11572.7	7765.61	11624.6	22657.9	4850.56	8174.4	7327.74	9895.74
metab_1384	pos_1444	-	156.065	0.850033	pos	-	-	-	-	-	0.2844	0.432657	158141	117654	87182.3	83702.3	74184.5	77210.1	102186	75690.3	147078	72005.3	109222	222233	91892.9	92876.7	90717.2	88164.5
metab_1385	pos_1445	-	253.112	0.850033	pos	-	-	-	-	-	1.1469	0.0835951	987	887.388	2235.2	3324.97	973.035	933.966	3944.8	5054.13	734.359	3241.71	1267.79	6443.41	2625.33	2007.01	913.722	1360.16
metab_1386	pos_1446	-	98.9843	0.850033	pos	-	-	-	-	-	0.0398	0.955557	29713.1	29442.1	20748.4	22835.2	21029.7	12650.5	6650.29	4232.95	72467.6	3365.84	22437	31082.8	15462	12633.7	13569.5	13690.6
metab_1387	pos_1447	-	256.092	0.850033	pos	-	-	-	-	-	-1.5621	0.00438169	22543.6	22889.5	27870.7	31960.9	44284.2	37051.3	2911.45	11774.3	1097	7704.03	8550.18	31154.9	15873.9	12967.1	16271.6	10496.6
metab_1388	pos_1448	-	163.05	0.850033	pos	-	-	-	-	-	1.9448	0.00756518	690.407	3041.56	1477.71	1199.1	1028.64	1823.48	7456.47	4934.38	0	7846.75	7321.72	8094.16	4820.77	2929.41	4817.88	4840.81
metab_1389	pos_1449	-	190.143	0.850033	pos	-	-	-	-	-	0.6265	0.423881	8965.49	6483.79	1040.05	4178.05	1252.92	2931.82	8137.07	1044.03	17063.5	2032.79	3910.51	6177.96	7511.12	6213.16	4813.12	3997.35
metab_1390	pos_1450	-	244.057	0.850033	pos	-	-	-	-	-	1.0982	0.379853	8370.49	1371.55	0	0	0	0	1173.59	0	10341.3	2332.78	3462.07	3546.81	0	1085	2264.44	1289.61
metab_1391	pos_1453	-	220.081	0.864033	pos	-	-	-	-	-	-0.8659	0.0762681	101503	93400.8	258713	309296	226134	181024	50523.9	208988	85877.1	69714.3	56052.3	170878	142815	133876	122817	133848
metab_1392	pos_1454	-	176.164	0.864033	pos	-	-	-	-	-	3.7192	0.162983	0	1198.94	0	0	0	0	1949.34	0	10002.2	0	3838.2	0	1440.18	0	0	541.994
metab_1393	pos_1455	-	221.091	0.878033	pos	-	-	-	-	-	1.6502	0.0105999	20623.3	18419.9	965.48	3631.21	1654.07	4754.31	40241.8	21414.6	16747.3	39141.1	23339.7	16206.9	23566.5	25564.5	18481.8	17136.6
metab_1394	pos_1456	-	481.094	0.878033	pos	-	-	-	-	-	-1.7834	0.184223	114637	139582	5422.01	14231.7	12828.4	20409.7	0	2322.97	43695.1	0	11426.8	31771.6	27682.5	26243.4	18142.5	16839.6
metab_1395	pos_1457	-	327.117	0.878033	pos	-	-	-	-	-	1.8013	0.176211	3960.48	5502.05	1945.83	2367.85	1150.76	3210.58	3885.05	1871.48	34280.7	650.127	9629.29	12899.5	2267.41	876.252	1851.07	2513.53
metab_1396	pos_1459	-	172.108	0.878033	pos	-	-	-	-	-	2.4122	0.0798121	9140.9	8959.2	1455.43	1093.15	0	281.638	8581.7	1697.15	45729.4	2296.88	16897	36206.5	2820.9	3228.13	4453.47	6726.66
metab_1397	pos_1460	Phenylacetaldehyde	121.065	0.892017	pos	M+H	C8H8O	C00601	HMDB0006236;HMDB0041610	122-78-1	-1.3208	0.0102167	513522	398894	194660	187468	216985	235982	102112	129426	108253	153248	107612	98910.1	160033	157367	154167	158196
metab_1398	pos_1461	-	646.043	0.892017	pos	-	-	-	-	-	2.2739	0.00109463	481002	438596	42576.8	36731.2	29881.3	57327.7	776103	554120	1.01624e+06	566114	984366	1.35565e+06	624538	645047	618189	597669
metab_1399	pos_1462	-	298.175	0.892017	pos	-	-	-	-	-	-0.2116	0.742375	39275	39778.5	11134.6	12870.4	11675.2	10853.9	7140.55	3869.62	41360.1	11539.2	13316.2	31228	8339.41	11674.3	13919.4	13326.1
metab_1400	pos_1463	-	460.165	0.892017	pos	-	-	-	-	-	-1.0114	0.445229	73233.8	85824.1	6441.66	3463.8	5832.52	0	0	0	45296.1	0	0	41413.2	3624.48	4830.3	0	7519.32
metab_1401	pos_1465	-	158.128	0.892017	pos	-	-	-	-	-	-0.969	0.00238182	29715.2	27794.7	27530.2	32229.4	28864.1	21879.2	8103.61	13228.4	11178.8	8489.05	16430	28401.7	15246	15429.6	12356.6	14098.8
metab_1402	pos_1466	-	271.092	0.892017	pos	-	-	-	-	-	1.0805	0.152687	51747.8	45321.5	9062.28	15989.8	11533.2	12203.6	45556.8	21712.1	32766.8	25734.4	57601.2	125087	37142.9	31765.2	32107.1	37604.2
metab_1403	pos_1467	-	442.964	0.892017	pos	-	-	-	-	-	2.9675	0.000433377	19528.6	23483.2	0	0	0	0	57356.1	31970	79561.3	30706.1	67634.3	69201	47557.7	30287.3	36807.2	37144.7
metab_1404	pos_1469	-	202.126	0.892017	pos	-	-	-	-	-	9.7943	0.0896737	0	0	0	0	0	0	0	0	3125.58	741.123	581.086	879.92	0	0	1018.24	0
metab_1405	pos_1472	-	229.034	0.906017	pos	-	-	-	-	-	1.0287	0.427204	57514.2	42096.3	0	2785.62	921.633	1637.31	6253.97	0	116950	13328.6	70282.4	7311.2	21447.3	21640.9	20170.3	18155.6
metab_1406	pos_1474	-	184.108	0.906017	pos	-	-	-	-	-	3.0013	0.0475195	931.792	1077.68	0	0	755.145	0	0	1460.12	8366.89	1540.39	3242.51	7527.14	732.429	693.249	0	815.204
metab_1407	pos_1475	-	278.086	0.906017	pos	-	-	-	-	-	-0.1886	0.877422	27663.9	31525	2871.33	1170.83	946.283	320.299	0	0	33568.4	0	3008.86	20016.6	5583.99	2476.89	2513.71	2234.65
metab_1408	pos_1476	-	241.154	0.92	pos	-	-	-	-	-	1.5183	0.0173913	3.04893e+06	2.77695e+06	1.07508e+06	1.11741e+06	996339	1.13058e+06	2.96863e+06	1.78663e+06	5.44713e+06	3.79765e+06	6.19987e+06	8.86234e+06	2.95916e+06	2.70392e+06	2.5988e+06	2.55343e+06
metab_1409	pos_1477	-	323.038	0.92	pos	-	-	-	-	-	-0.834	0.290484	0	0	377517	364496	398071	384817	225782	346411	2060.69	232618	48524.6	0	187000	192310	192068	182860
metab_1410	pos_1478	-	73.0289	0.92	pos	-	-	-	-	-	-0.257	0.790202	7025.97	7179.04	2456.09	2985.67	2104.68	1187.33	0	213.257	12942.1	943.202	1478.79	3619.01	950.633	787.129	1232.58	1854.09
metab_1411	pos_1479	-	154.044	0.92	pos	-	-	-	-	-	-0.7932	0.328632	38.7599	168.394	31304.6	33066.8	37028.3	35718.9	18895.5	35128.3	0	23228.3	1995.45	0	16539.2	17542.5	16007	15738.9
metab_1412	pos_1480	-	70.0737	0.92	pos	-	-	-	-	-	0.2629	0.654726	866.694	1373.11	5089.95	4453.56	4954.58	4960.36	6680.07	7241.69	832.328	7413.27	3867.31	0	4226.7	4680.74	4852.82	4539.58
metab_1413	pos_1481	-	75.0445	0.933983	pos	-	-	-	-	-	0.1356	0.872663	6375.15	4534.15	958.584	469.568	737.088	533.689	1381.04	1897.16	6866.63	1549.66	1674.23	1580.47	1205.94	968.87	1291.04	1346.1
metab_1414	pos_1482	-	87.1027	0.933983	pos	-	-	-	-	-	-0.2537	0.692985	2195.35	764.228	1513.53	339.28	3647.43	1947.66	3487.7	497.051	1039.9	2041.08	1544.79	118.381	3250.99	1797.88	270.785	0
metab_1415	pos_1483	-	243.133	0.933983	pos	-	-	-	-	-	2.1267	0.000182204	5661.44	6185.6	2795.57	1604.15	4555.68	2295.78	26565.5	13160.3	17109.4	12222.6	14728.6	17086.6	12975.3	9029.56	8747.79	5771.14
metab_1416	pos_1485	-	384.185	0.947983	pos	-	-	-	-	-	-1.4737	0.0014486	123431	171541	179545	153771	197932	248313	43019.2	35435.2	115378	66569	126492	0	100727	105574	89606.5	96127.2
metab_1417	pos_1486	-	155.118	0.947983	pos	-	-	-	-	-	-0.0005	0.999444	8147.78	8792.71	3391.18	4105.39	5625.1	5479.79	2939.42	254.44	6110.65	1551.34	4925.86	19747.2	5085.4	4187.99	2929.89	3771.58
metab_1418	pos_1487	-	86.118	0.947983	pos	-	-	-	-	-	-0.3917	0.388948	10838.2	13732	30035.3	29551.1	33171.2	28634.3	31736.5	21262.4	7498.46	30833.6	19572.9	354.944	25205.8	22394.9	22170.6	20489
metab_1419	pos_1488	-	212.127	0.947983	pos	-	-	-	-	-	-0.973	0.0810685	7938.12	9519.12	36841.6	44460.3	38278.8	26994.2	8940.11	20077.8	22313	5485.2	9412.5	17338.1	20630.5	18442.1	16748.4	16172.3
metab_1420	pos_1489	-	285.107	0.961967	pos	-	-	-	-	-	1.7034	0.0226886	15900.4	13726.5	6333.22	2867.83	1059.35	2672.31	18030.3	8951.49	30805.3	8170.75	34277.5	38362.6	20321.9	18275.6	16644.2	12618.9
metab_1421	pos_1490	-	428.036	0.961967	pos	-	-	-	-	-	0.3129	0.541337	215883	198525	37724.6	35449.9	66948.6	59752.8	120196	163301	187939	133109	115281	43234.8	162576	138275	141878	135374
metab_1422	pos_1491	L-Isoleucine	132.102	0.97605	pos	M+H	C6H13NO2	C00407	HMDB0000172;HMDB0000557	73-32-5	-0.3717	0.350322	8.16957e+06	1.03344e+07	1.97435e+07	1.95423e+07	2.07184e+07	1.96619e+07	2.01837e+07	1.42116e+07	6.64581e+06	1.99272e+07	1.35557e+07	1.34984e+06	1.68938e+07	1.554e+07	1.4834e+07	1.47993e+07
metab_1423	pos_1492	-	229.154	0.97605	pos	-	-	-	-	-	1.4703	0.0336745	1.22207e+06	1.18299e+06	542467	582950	506867	455418	971905	557811	2.77874e+06	1.53973e+06	2.67331e+06	3.92706e+06	1.21614e+06	1.10556e+06	1.07047e+06	1.06571e+06
metab_1424	pos_1493	-	739.182	0.97605	pos	-	-	-	-	-	2.2211	0.00655811	216613	273540	46240.9	73631.5	69452.6	123383	1.02888e+06	613488	450338	709644	874143	66888.2	758338	699373	667578	658400
metab_1425	pos_1494	-	337.132	0.97605	pos	-	-	-	-	-	2.0966	0.339409	2915.56	733.987	3740.79	4644.65	2209.96	0	0	5470.01	252.635	0	6942.83	48261.7	0	0	2309.89	0
metab_1426	pos_1495	-	86.0945	0.97605	pos	-	-	-	-	-	-0.2651	0.753084	145.012	352.671	4533.9	3515.83	705.893	3478.56	1517.04	3842.17	407.73	4360.74	467.048	0	1203.23	679.522	2006.41	534.85
metab_1427	pos_1496	-	546.238	0.97605	pos	-	-	-	-	-	-4.2828	0.0310288	0	19689.1	106901	113489	131317	13981.7	0	0	19798.9	0	0	0	8575.82	12379.3	8501.15	5573.04
metab_1428	pos_1497	-	305.124	0.97605	pos	-	-	-	-	-	4.6639	0.0180003	1036.24	572.944	0	0	0	0	9892.3	6906.33	761.761	16224.3	4679.58	2329.13	2134.58	2165.46	4972.89	5134.74
metab_1429	pos_1498	-	404.111	0.990033	pos	-	-	-	-	-	5.9413	0.0295842	3881.61	1021.95	1185.87	0	0	2364.69	92667.4	2698.56	138186	66745.4	216020	3182.72	51963.2	46828.1	44570.4	47951.7
metab_1430	pos_1499	-	132.142	0.990033	pos	-	-	-	-	-	-0.4171	0.307862	9571.59	10698.7	20412.8	21265.5	22503	18483.9	21934.8	11576	7564.88	19327.7	16418.3	272.135	17736.1	15620.6	16982.6	15366
metab_1431	pos_1500	-	143.118	1.00403	pos	-	-	-	-	-	2.1786	0.0126528	1675.06	2493.66	634.655	777.889	441.494	228.718	3960.84	632.848	7444.32	2563.27	5874.71	7826.01	1340.07	1032.54	1618.21	2084.21
metab_1432	pos_1501	-	86.0754	1.00403	pos	-	-	-	-	-	-0.3566	0.422482	10026.9	14019	27860.6	28509.7	29612.6	26499.2	29263.5	21441.1	7130.15	29807.8	18594	394.061	24354	22112.1	21589	20333
metab_1433	pos_1502	-	416.238	1.00403	pos	-	-	-	-	-	-2.539	0.0731055	0	6599.16	70290.3	88378.3	59980	16877.9	0	41659.2	0	0	0	0	12471.6	9787.68	17390.1	10704.7
metab_1434	pos_1503	-	132.044	1.00403	pos	-	-	-	-	-	0.7615	0.276065	2055.23	1031.84	0	173.156	0	356.648	1589.6	669.519	594.815	1195.59	892.687	1189.14	0	680.488	1024.73	1330.63
metab_1435	pos_1504	-	144.065	1.01803	pos	-	-	-	-	-	0.1892	0.53943	698526	625748	423109	370478	363273	417233	621713	213074	743853	372146	579978	773830	449048	427048	437671	440370
metab_1436	pos_1505	2'-O-Methyladenosine	282.119	1.01803	pos	M+H	C11H15N5O4	C04779	HMDB0004326	2140-79-6	0.4049	0.56921	29770.6	41112.4	133168	130849	145155	114671	101448	368212	36346.9	157269	75220.5	48937.4	161121	154660	139000	133369
metab_1437	pos_1506	-	101.107	1.01803	pos	-	-	-	-	-	-0.796	0.357433	9853.33	10320	3341.37	3503.91	1457.84	586.549	1103.06	0	7035.12	0	2526.37	6073.58	3241.86	3122.9	3623.26	3977.16
metab_1438	pos_1507	-	242.185	1.01803	pos	-	-	-	-	-	0.3688	0.830621	3238.91	1249.79	21933.3	15216.5	12419.8	3879.2	0	0	509.912	0	0	74304.2	1424.61	1510.35	1652.48	2643.35
metab_1439	pos_1510	-	112.076	1.03205	pos	-	-	-	-	-	0.7277	0.174491	74008.1	68084.8	46700.4	48602.8	46735.3	41089.3	60146	41950.9	198175	51574.4	78346.7	108387	51036.9	57007	53991.5	57089.5
metab_1440	pos_1511	-	215.138	1.04605	pos	-	-	-	-	-	0.4928	0.000908336	178948	192409	202515	214139	213258	241400	295217	358062	244397	297570	261890	291568	277996	261161	261043	257050
metab_1441	pos_1512	-	408.105	1.04605	pos	-	-	-	-	-	-2.7018	0.0585554	0	5027.71	69709.7	52569.5	37843.1	18246.6	0	26994.6	0	0	1193.54	0	14594.5	11544.7	15258.1	16122.4
metab_1442	pos_1513	-	129.091	1.04605	pos	-	-	-	-	-	5.9463	0.0628593	189.27	138.293	0	0	0	0	2696.95	0	10016.8	0	5676.21	1808.08	1009.67	697.871	1070.41	845.274
metab_1443	pos_1515	-	138.049	1.06008	pos	-	-	-	-	-	1.0155	0.00215458	7409.79	8606.99	7415.67	7989.59	9429.66	8181.42	18724.8	12837.4	11281.1	22695.9	12465.5	21119.5	10996.9	11209.3	10154.6	12042.9
metab_1444	pos_1516	-	186.123	1.06008	pos	-	-	-	-	-	1.2223	0.199232	8839.55	7044.2	2682.8	2389.68	2465.55	655.779	1673.2	2863.91	18007.9	1398.61	10074.3	22159.5	4420.27	3793.92	4120.45	4274.89
metab_1445	pos_1517	-	315.11	1.06008	pos	-	-	-	-	-	0.4439	0.574876	10736	8754.01	16770.1	15951.7	12306.3	6812.22	2785.26	3894.8	49424.5	7654.05	21697.5	11574.7	9228.51	14119.9	10472.1	13155.3
metab_1446	pos_1518	-	370.142	1.06008	pos	-	-	-	-	-	-0.4422	0.231376	33213.4	16711.5	24814.9	25806.3	28319	21728.4	15609.8	30921.3	4296.17	26660.2	27042.1	6309.79	23761.1	17557.5	18508.9	17709.4
metab_1447	pos_1519	-	157.049	1.06008	pos	-	-	-	-	-	3.4899	0.0328239	762.95	586.912	631.868	241.264	0	0	1876.54	1322.69	11147.5	1762.25	5400.89	3465.01	2537.68	2519.8	2493.05	2485.03
metab_1448	pos_1520	-	403.11	1.06008	pos	-	-	-	-	-	10.2912	0.0363126	0	0	0	0	0	0	1481.31	827.163	1883.04	0	3326.38	0	1299.43	3065.91	4334.38	2893.4
metab_1449	pos_1521	-	270.133	1.0741	pos	-	-	-	-	-	1.5946	0.028059	39964.2	30878.4	46468.6	37593.9	36379.9	22988.3	76646.1	39662.2	178462	40117.1	114149	198103	58183.2	56480.3	58275.8	69993.9
metab_1450	pos_1522	-	376.218	1.0741	pos	-	-	-	-	-	4.241	0.00732831	4079.16	0	0	0	0	0	822.985	7903.07	15619	8936.47	18400.7	25452.5	7100.56	7383.94	8238.47	7050.88
metab_1451	pos_1523	-	351.111	1.0741	pos	-	-	-	-	-	5.2276	0.308057	1025.51	410.895	0	391.766	0	0	1705.73	401.321	1088.98	1483.2	687.907	63130.4	0	646.862	0	0
metab_1452	pos_1524	-	173.1	1.0741	pos	-	-	-	-	-	2.6636	0.133257	682.226	736.386	578.723	627.733	417.062	266.868	726.858	0	7052.72	192.129	2275.01	10719.5	207.57	1780.76	641.636	1580.66
metab_1453	pos_1525	-	305.133	1.0741	pos	-	-	-	-	-	1.1671	0.149838	15574.7	13434.8	637.983	794.674	4564.85	732.552	5189.52	5663.55	29418.9	7353.12	18388.9	14240.7	8544.04	8739.48	6400.67	8334.29
metab_1454	pos_1526	-	262.164	1.08828	pos	-	-	-	-	-	-0.363	0.458791	4.56496e+06	3.71489e+06	1.33425e+06	1.32873e+06	1.37248e+06	1.14588e+06	2.05317e+06	783585	1.66141e+06	1.92275e+06	2.33329e+06	1.7124e+06	1.71204e+06	1.58133e+06	1.59327e+06	1.58537e+06
metab_1455	pos_1527	-	174.148	1.08828	pos	-	-	-	-	-	-1.1741	0.00490025	200862	151675	121035	117817	117539	106803	33412.7	18277.1	88794	41218.5	60754.3	119032	75371.1	70940.9	66680.3	65224.5
metab_1456	pos_1528	-	240.17	1.08828	pos	-	-	-	-	-	-0.6743	0.0275139	63383.6	70288.5	54803.7	47494.7	43183.7	37249.5	28907.5	15439.1	46763.1	24239.5	30717.2	52209.1	33117.8	33219.5	33408.8	32876.7
metab_1457	pos_1530	-	278.131	1.10235	pos	-	-	-	-	-	1.2069	0.121054	99337.5	104461	108232	134358	139102	127999	585578	468418	58321.8	346863	95864.1	92026	272872	255149	251217	245191
metab_1458	pos_1531	-	182.092	1.10235	pos	-	-	-	-	-	1.8068	0.00155208	9570.62	9408.72	11351.6	8898.42	8867.61	7126.54	38734.7	36392.1	10987.4	46444.2	22353.2	38295.9	27459.4	26914.9	25784.5	26010.3
metab_1459	pos_1532	-	196.133	1.10235	pos	-	-	-	-	-	2.2624	0.130018	1069.65	777.572	805.875	561.97	563.722	262.74	8422.01	0	3261.99	0	450.401	7256	5011.04	6348.69	7458.61	6148.49
metab_1460	pos_1533	-	299.159	1.10235	pos	-	-	-	-	-	0.3477	0.259998	28690.8	38834.1	30821.5	39817.7	31448.6	26199.3	35051.7	19353.4	40541.9	34434.6	48652.9	71146.5	32850.6	30360.2	33952.7	33791.1
metab_1461	pos_1534	-	130.122	1.10235	pos	-	-	-	-	-	-0.286	0.458569	4993.68	5123.18	5541.01	4221.26	5006.9	3688.79	1867.83	2035.2	8664.73	2413.27	3230.93	5224.61	3012.85	3637.42	3044.02	3106.7
metab_1462	pos_1535	-	272.123	1.10235	pos	-	-	-	-	-	1.2419	0.0968823	71373.2	66358.1	19786.3	18914.8	15248.6	15268.8	47279.1	21275.7	139230	35197.1	87977.9	158504	44546.4	44517.5	43334.6	43545.5
metab_1463	pos_1536	-	338.152	1.11638	pos	-	-	-	-	-	-0.5883	0.0422158	106356	89798.3	98052.9	111346	120482	88104.5	87341.1	65530.6	41647.8	40786.9	46633.5	126551	77395.7	63071.2	63636.7	78887.1
metab_1464	pos_1537	-	406.127	1.11638	pos	-	-	-	-	-	15.2341	0.0143569	0	0	0	0	0	0	78801.1	2310.75	24986.9	30440.6	77002.7	17710.7	18851.2	21595.8	20759.5	20621.4
metab_1465	pos_1538	-	248.102	1.11638	pos	-	-	-	-	-	0.8453	0.148306	14329.9	6930.43	5188.2	10317.3	4329.37	3174.88	8759.19	6727.43	11552.9	12145.8	10936.6	29413.2	4560.51	6014.99	7056.36	3982.01
metab_1466	pos_1539	-	218.092	1.11638	pos	-	-	-	-	-	0.706	0.324833	457.363	939.544	1367.74	3243.77	694.963	685.895	785.111	2490.56	1705.12	482.202	1862.09	4728.43	797.791	1203.45	1046.64	2023.99
metab_1467	pos_1540	-	223.063	1.11638	pos	-	-	-	-	-	-0.3235	0.320121	11371	9590.95	11302.3	13097.2	10504.2	8918.81	5183.73	4435.54	15803.3	4297.38	9175.03	12875.5	9330.59	8719.08	8761.67	9113.19
metab_1468	pos_1541	-	364.132	1.13057	pos	-	-	-	-	-	-1.6021	8.57e-05	412656	452579	274526	305754	396097	304096	113738	191038	21392.7	164258	102596	113750	187441	166888	171963	186680
metab_1469	pos_1542	-	218.113	1.13057	pos	-	-	-	-	-	1.4309	0.0109124	15862.4	18112.3	6547.82	7231.98	5626.92	6057.57	14285	31421.6	23740	13377.1	32993.1	44435.5	21841.6	15171.5	16739.4	18690.6
metab_1470	pos_1543	-	378.132	1.13057	pos	-	-	-	-	-	3.5178	0.0114492	6871.67	4824.74	552.902	648.609	609.539	19.4389	57858.3	19063.4	19599.9	12840.7	37049.8	8525.02	17577.7	22445	18345.1	22874.3
metab_1471	pos_1544	-	221.121	1.13057	pos	-	-	-	-	-	-1.6103	0.180729	4850.41	3051.61	24.6601	1249.14	1043.23	679.952	0.0270973	0	2574.99	14.5684	0	980.237	835.194	3.40581	0	146.52
metab_1472	pos_1545	-	184.09	1.13057	pos	-	-	-	-	-	-0.988	0.185063	1939.18	1013.17	4996.02	6068.08	4370.15	1110.36	0	279.763	1942.34	679.215	2305.63	4622.77	794.635	217.731	297.551	1051.49
metab_1473	pos_1546	-	284.112	1.13057	pos	-	-	-	-	-	0.2967	0.594572	1568.95	2891.58	9760.25	9471.13	7932.9	4456.96	4328.77	2953.27	11601.2	2711.85	7804.58	14920.3	5704.63	4140.19	7579.71	6235.57
metab_1474	pos_1548	-	295.212	1.1447	pos	-	-	-	-	-	0.1792	0.722069	52102	49091.2	51513.6	45716.8	46454.5	46807.8	64743.1	71903.2	14298.7	125021	46378	7927.26	56648.6	57565.7	53421.4	56630.1
metab_1475	pos_1549	-	293.112	1.1447	pos	-	-	-	-	-	0.2952	0.462861	47952.3	39398.2	36029.2	36867.8	39678.4	27728.5	32375.5	33270.5	33857.7	42810.1	36194.5	100845	32046	38634.4	31366.7	34486.7
metab_1476	pos_1550	-	97.065	1.1447	pos	-	-	-	-	-	0.9097	0.249532	3746.45	2816.74	4087.39	4131.45	3613.92	3889.34	3937.74	1939.01	19414.2	2526.76	5701.21	8347.33	4064.56	4532.43	4307.46	4564.38
metab_1477	pos_1551	-	260.123	1.1447	pos	-	-	-	-	-	2.1898	0.144978	1367.24	1383.17	3412.32	2130.76	4488.2	0	654.678	0	10284.7	2850.2	13907.8	30616.4	635.715	2279.64	710.292	0.579281
metab_1478	pos_1553	-	144.047	1.1447	pos	-	-	-	-	-	-0.0213	0.959883	21068.3	16790.5	25112.8	25638.1	22817.1	28168.7	23969.1	6657.18	26725.5	12364.6	16686.6	51149.7	16430.8	16443.6	15374.7	15390.2
metab_1479	pos_1554	-	128.951	1.1447	pos	-	-	-	-	-	-0.3961	0.404659	7371.72	6333.55	5797.96	8505.6	5180.78	4881.77	2013.3	1457.25	11077.2	1431.1	4588.67	8364.05	4792.18	4033.49	4116.63	3603.67
metab_1480	pos_1555	-	112.047	1.1447	pos	-	-	-	-	-	0.8187	0.508634	160.13	0	520.844	1718.05	232.096	0	0	0	2508.94	165.56	565.701	1400.56	0	289.819	143.753	316.181
metab_1481	pos_1556	-	227.084	1.1447	pos	-	-	-	-	-	0.7145	0.552225	502.963	727.932	1569.65	1076.83	1584.47	2222.15	2093.09	440.09	0	578.258	1013.98	8483.71	491.256	1177.31	1766.04	370.58
metab_1482	pos_1557	-	218.102	1.15893	pos	-	-	-	-	-	2.1	0.0234534	26842.7	24613	19379.6	18986.6	17398.7	16232.6	27648	32265.9	172163	51924.7	94200.6	151051	43628.9	39596	40861.9	40011.7
metab_1483	pos_1558	-	191.081	1.15893	pos	-	-	-	-	-	1.629	0.085594	5442.2	5276.25	3312.57	1739.53	2010.69	1745.98	7007.89	4320.13	9383.63	4247.95	8394.54	27041.2	4677.4	4470.73	4518.29	5791.72
metab_1484	pos_1559	-	320.142	1.15893	pos	-	-	-	-	-	-0.7732	0.0138815	16338.9	18135.3	10025.9	11381.2	13176.9	9385.07	6580.86	9709.36	7037.68	3797.57	7048.77	11723.3	6686.37	8545.9	9240.29	9316.25
metab_1485	pos_1560	-	179.117	1.15893	pos	-	-	-	-	-	-0.2878	0.270689	7087.77	9245.59	9687.82	10549.2	8969.81	11118.7	13256.7	8214.86	4419.64	9467.63	5533.09	5519.47	5896.66	6159.94	8557.45	7530.87
metab_1486	pos_1562	-	167.07	1.15893	pos	-	-	-	-	-	2.5027	0.182413	1399.94	940.328	722.13	0	0	0	509.224	0	5463.73	0	1423.4	9959.04	692.177	896.105	176.976	962.428
metab_1487	pos_1563	-	384.185	1.17312	pos	-	-	-	-	-	0.2226	0.481145	13451.8	12847.5	24169.4	17488.3	20572.5	28349.9	14422.1	14882.7	24182.2	27858.1	37541.2	17494.5	19595.3	21253.3	22469.4	22463.3
metab_1488	pos_1564	-	285.18	1.17312	pos	-	-	-	-	-	0.2942	0.608801	732.145	1507.28	4205.78	6311.18	4511.47	3704.2	2836.59	8403.76	7788.82	3370.28	1899.81	1416.71	3124.33	4134.23	3728.38	3727.48
metab_1489	pos_1565	-	378.062	1.17312	pos	-	-	-	-	-	0.4031	0.643082	2151.02	8870.93	6252.57	4128.01	9651.26	18058.8	14262.9	8812.2	0	33256.4	8612.8	0	6094.12	9115.55	10648.8	10445.9
metab_1490	pos_1566	-	257.149	1.17312	pos	-	-	-	-	-	1.5022	0.00460133	6342.76	4326.25	3020.83	2924.09	4780.44	2650.96	12090.2	6997.54	13441.6	5574.16	11221.1	18788.5	8258.77	6744.85	8890.5	7721.07
metab_1491	pos_1567	-	278.113	1.1875	pos	-	-	-	-	-	-1.9156	0.26949	51304	19820.2	4.2833	0	0	12639	1765.71	21.8897	268.345	0	807.619	19340.7	3350.66	5227.99	4942.95	2640.82
metab_1492	pos_1568	-	155.118	1.1875	pos	-	-	-	-	-	-0.3172	0.46546	6046.25	7071.03	3998.04	4467.04	4797.64	3860.07	3829.21	1277.81	3270.67	3098.25	2986.7	9809.19	2900.21	3304.73	3781.32	3873.88
metab_1493	pos_1569	-	483.19	1.1875	pos	-	-	-	-	-	-4.6263	0.00411478	1662.8	9118.68	29194.2	35048	40412.7	30011.7	2934.54	0	0	0	2954.73	0	7068.06	12495.8	12884.5	12580
metab_1494	pos_1570	-	488.109	1.1875	pos	-	-	-	-	-	13.4482	0.105702	0	0	0	0	0	0	3851.28	0	28703.2	1435.14	33071.6	0	1209.83	1012.93	3509.55	2808.52
metab_1495	pos_1571	-	160.042	1.1875	pos	-	-	-	-	-	1.3643	0.0170942	1454.93	1312.53	264.977	278.684	344.426	1407.26	2285.85	756.131	1743.15	2384.67	2132.96	3731.77	1013.18	1143.32	2027.92	1808.6
metab_1496	pos_1573	-	184.108	1.1875	pos	-	-	-	-	-	0.2193	0.76492	801.91	2458.09	3132.96	2933.56	3122.89	2517.42	724.909	323.121	5869.13	0	3048.62	7457.56	858.176	1664.18	1673.23	1600.27
metab_1497	pos_1574	-	157.086	1.1875	pos	-	-	-	-	-	3.878	0.0732938	1373.01	370.234	154.589	0	0	0	1707.79	206.871	10215.1	784.106	2552.91	12435.9	975.612	879.024	1417.21	1803.75
metab_1498	pos_1575	-	101.06	1.1875	pos	-	-	-	-	-	0.1537	0.619675	2298.57	2006.73	3398.56	3375.17	3709.63	2868.24	3565.95	1543.71	5520.48	1954.52	3181.73	3875.31	2840.3	2923.49	2849.65	2974.73
metab_1499	pos_1576	-	317.181	1.1875	pos	-	-	-	-	-	3.712	0.0196961	684.418	501.053	0	11.7316	0	1322.96	11311.6	2256.7	1716.94	9287	7638.7	815.455	2445.45	5507.22	4359.02	5206.28
metab_1500	pos_1577	-	568.136	1.20155	pos	-	-	-	-	-	-0.959	0.147976	398684	346007	81308.8	83437.1	118709	115726	116421	61682.2	72941.9	109483	114116	113794	120516	115129	114144	121728
metab_1501	pos_1578	-	179.081	1.20155	pos	-	-	-	-	-	1.1442	0.124014	6481.18	7492.16	5855.3	5435.03	5689.51	5209.42	8976.11	5618.29	19274.6	4050.39	9939.82	32066.5	5590.9	7249.13	7929.69	6827.9
metab_1502	pos_1579	-	456.196	1.20155	pos	-	-	-	-	-	-0.7741	0.442054	76425.5	43431.2	11260.8	11281.7	10265.8	17184.9	7658.27	60512.6	0	28518	2629.09	0	19100.6	20407.3	21736.7	21390.3
metab_1503	pos_1580	-	163.123	1.20155	pos	-	-	-	-	-	1.7356	0.00991471	1314.92	872.114	704.625	1065.03	277.03	1137.33	3027.25	5649.83	2577.48	3132.93	2731.7	767.569	1877.44	1915.57	2236.96	2010
metab_1504	pos_1582	-	305.133	1.20155	pos	-	-	-	-	-	1.041	0.193329	9064.43	3824.95	1309.54	696.64	1611.2	4058.18	4774.91	1812.47	11627.9	2065.86	6261.47	15771.8	2325.27	1583.93	4275.63	3358.37
metab_1505	pos_1583	Methionyl-Tyrosine	354.147	1.21623	pos	M+ACN+H	C14H20N2O4S	-	HMDB0028985	-	2.1884	0.000866233	30072	36364.8	48182.5	55895.1	45938.5	34398.8	268777	174179	125365	183440	293452	98137.8	212628	206391	189087	194338
metab_1506	pos_1584	-	228.086	1.21623	pos	-	-	-	-	-	0.4786	0.141709	28006.3	29700.2	33331.6	33002.4	33834.2	25224	27678.7	39212.6	71194.7	21083.9	42233.7	53725	34411	34767.6	33575.3	33172
metab_1507	pos_1585	-	265.118	1.21623	pos	-	-	-	-	-	1.1751	0.0153478	18687.8	36197.1	47368.4	48664.4	35385.9	27772	91224	71819.7	55086.8	56927.3	59854.4	148498	58003.6	57511.8	50136.2	57674
metab_1508	pos_1586	-	340.139	1.21623	pos	-	-	-	-	-	-0.8843	0.131691	4019.81	9189.01	32586.3	45075	52350.5	47920.5	16723.5	14913.7	11749.4	19071.2	11347.7	29744.7	23716.9	14947.8	13898.9	16829.4
metab_1509	pos_1587	-	207.149	1.21623	pos	-	-	-	-	-	1.9865	0.0207973	1664.97	1293.08	436.335	442.887	505.547	779.654	4715.55	712.395	6245.93	1619.27	2091.7	4914.83	3549.67	1734.19	3120.89	2673.87
metab_1510	pos_1588	-	142.097	1.21623	pos	-	-	-	-	-	1.8021	0.0134006	1420.62	1000.96	230.425	205.295	333.563	293.413	2782.6	567.86	3279.72	969.099	1989.1	2562.12	1312.99	1605.59	2067.33	1935.48
metab_1511	pos_1590	-	113	1.21623	pos	-	-	-	-	-	9.4712	0.129092	0	0	0	0	0	0	173.342	0	421.479	0	930.087	2733.62	0	0	292.791	363.752
metab_1512	pos_1591	-	244.117	1.23057	pos	-	-	-	-	-	0.2226	0.167914	59664.9	59395.5	80564.3	77976.4	69855.9	46853.5	68975.5	92063.8	75066.7	59615.5	73219.3	91158.5	71711.5	71486.1	69323.4	72389.4
metab_1513	pos_1592	-	165.138	1.23057	pos	-	-	-	-	-	-0.5614	0.169096	6047.79	9414.18	5621.85	8076.47	10138.5	3415.8	4812.81	7460.06	4420.4	8111.78	3862.14	277.142	8822.66	7966.24	2780.79	3441.5
metab_1514	pos_1593	-	379.123	1.23057	pos	-	-	-	-	-	-2.7078	0.0382159	3904.53	22780	75604.1	88539.5	76681.2	10504.2	191.385	0	34462.5	0	4195.97	3704.95	3813.18	4187.86	6112.24	8476.52
metab_1515	pos_1594	-	261.086	1.23057	pos	-	-	-	-	-	5.4386	0.148034	0	473.632	0	3.75881	735.275	0	1778.22	1476.33	2374.41	3698.41	7577.52	35685.9	1277.63	2395.57	588.437	3254.25
metab_1516	pos_1595	-	338.17	1.23057	pos	-	-	-	-	-	-0.1064	0.853665	11993.2	9579.85	1517.56	2357.12	1529.83	5704.55	8974.69	3660.48	3116.16	6187.01	5101.48	3317.7	954.816	1059.91	7247.81	5227.46
metab_1517	pos_1596	-	246.112	1.23057	pos	-	-	-	-	-	0.1127	0.90706	0	0	1800.73	3315.95	0	244.003	1468.06	902.915	697.264	511.356	421.993	1794.65	0	0	0	848.908
metab_1518	pos_1598	-	252.072	1.24455	pos	-	-	-	-	-	-1.2161	0.011366	117189	142925	346500	348880	396069	400675	112484	150265	130227	73346.2	123168	164765	168737	154637	151637	163196
metab_1519	pos_1599	-	436.174	1.24455	pos	-	-	-	-	-	1.0048	0.29537	104156	102988	58977.2	55622	53461.2	97412.5	99038.2	37465.5	471316	43907.1	253647	43006.9	127281	106456	121026	120661
metab_1520	pos_1600	-	260.091	1.24455	pos	-	-	-	-	-	1.5694	0.218889	9675.57	7243.46	1436.56	2511.19	1540.37	1429.84	37439.6	1535.1	18858.1	649.873	6042.99	6217	9835.19	11697.3	11313.9	10089.3
metab_1521	pos_1601	-	322.186	1.24455	pos	-	-	-	-	-	3.3398	0.110671	8211.6	7511.81	0	0	0	4.07097	15686.9	41636	1493.82	87297.8	11932.7	1185.3	17776.4	15618.2	16961.2	13542.9
metab_1522	pos_1602	-	199.06	1.24455	pos	-	-	-	-	-	1.3554	0.19714	2518.87	3250.64	647.848	2145.81	1251.85	1563.07	3241.11	0	6441.58	0	13802.3	5627.89	1312.85	3387.64	2415.54	1599.99
metab_1523	pos_1603	-	384.175	1.24455	pos	-	-	-	-	-	0.2019	0.780309	2370.57	10548.2	8544.46	7884.83	3281.21	12406.5	12370.2	1695.13	4516.89	4461.43	24946.3	3811.25	4308.25	7891.33	8336.19	13502.3
metab_1524	pos_1606	2,5-Dihydro-2,4-dimethyloxazole	100.076	1.25853	pos	M+H	C5H9NO	-	HMDB0040518	77311-02-5	1.2435	0.00632527	44193.1	40580.2	45803.6	46942.6	42220.3	37706	122599	108398	170918	57946.5	70403.7	79291	73169.5	66028.5	68183	66138.5
metab_1525	pos_1607	-	120.045	1.25853	pos	-	-	-	-	-	-0.5913	0.0450711	126472	109724	78542.9	74324.5	82958.6	89774.9	70054.3	79508.5	42224.6	101435	52234.5	27420.6	80962	71440.1	70676.6	70426.7
metab_1526	pos_1608	-	223.107	1.25853	pos	-	-	-	-	-	0.1635	0.679353	64164.4	52586.9	86973.7	83376.4	68328.2	58239.8	72799.7	165459	48262.5	81039.4	45929.5	49810.3	85924.3	81288.5	75846.3	80441.3
metab_1527	pos_1609	-	354.165	1.25853	pos	-	-	-	-	-	3.5756	0.0674471	24345.6	22701.1	6131.42	8173.51	4927.15	4994	417341	200724	3159.89	146637	59766.8	22118	114969	101164	95449.6	115280
metab_1528	pos_1610	-	346.16	1.25853	pos	-	-	-	-	-	-5.5079	0.0148941	8096.73	10397.4	130601	124073	168138	55656	1624.18	1633.76	4318.11	0	728.907	2616.44	16560.3	20599.9	21136.1	23867.9
metab_1529	pos_1611	-	199.144	1.25853	pos	-	-	-	-	-	2.0412	0.00944289	1329.94	1787.89	2478.61	5802.87	0	2566.15	5661.44	14398.7	13619.9	1699.51	8440.67	13660	6979.15	4164.83	6997.45	4809.05
metab_1530	pos_1612	-	575.209	1.25853	pos	-	-	-	-	-	-3.4056	0.000400152	52765.1	51092.1	39442	22879.9	60043.8	83761.6	20188.1	0	0	9062.7	0	0	9460.76	17235.6	21812.6	18812.3
metab_1531	pos_1613	Lysyl-Glutamate	240.133	1.2725	pos	M+H-2H2O	C11H21N3O5	-	HMDB0028950	-	3.0653	0.0689615	4853.8	4856.92	18066	9961.04	9197.62	21779.6	131717	279332	8380.31	91380.5	48293.7	16053.5	87657.4	80184.4	74837.2	72918.9
metab_1532	pos_1614	-	392.18	1.2725	pos	-	-	-	-	-	2.0936	0.0443299	79834.4	70224.9	0	0	1152.17	10183.3	48528.2	47174.2	263166	67685.1	92010.5	170281	60083.2	46307.6	48727.3	54773.8
metab_1533	pos_1615	-	167.089	1.2725	pos	-	-	-	-	-	-0.6038	0.0466801	3.05114e+06	2.56391e+06	1.94034e+06	1.81821e+06	2.04692e+06	2.11801e+06	1.68556e+06	1.97524e+06	1.07692e+06	2.41194e+06	1.29793e+06	461080	1.9416e+06	1.76558e+06	1.72576e+06	1.66727e+06
metab_1534	pos_1616	-	79.0547	1.2725	pos	-	-	-	-	-	-0.3438	0.179374	15589.7	12231	10914	8911.73	11003.3	11290.7	10040.6	11557.7	7969.52	13817.3	8322.2	3401.67	9527.41	8760.72	10014.4	10485.4
metab_1535	pos_1617	-	414.179	1.2725	pos	-	-	-	-	-	0.092	0.905339	0	5778.33	18561	23900.5	28971.2	33038.3	42818.1	28868.9	0	41392.4	4430.07	0	15114.8	17494.8	3757.96	7187.04
metab_1536	pos_1618	-	365.191	1.2725	pos	-	-	-	-	-	-0.7218	0.467459	797.377	854.296	12741.5	13911.2	12090.9	11516.9	3582.93	23629.2	145.815	4118.82	0	0	5877.43	4980.71	10931	7121.56
metab_1537	pos_1619	-	264.143	1.28688	pos	-	-	-	-	-	3.6379	0.0124225	14027.5	0	0	0	0	0	33549.4	0	44965.9	21423.7	16777.9	57901.6	18625.8	18626.5	21981.8	14840.3
metab_1538	pos_1620	-	240.17	1.28688	pos	-	-	-	-	-	-0.5455	0.494567	12491.4	6935.84	1697.37	3661.2	4334.73	0	4085.64	0	5549.04	0	3269.21	7048.2	1063.8	611.974	0	5415.55
metab_1539	pos_1621	-	193.133	1.3153	pos	-	-	-	-	-	-1.3751	0.121429	799.194	812.007	18227.2	13367.1	9595.25	9262.4	8518.48	6147.14	452.535	3936.2	574.231	443.801	4508.97	3985.22	4359.72	3469.03
metab_1540	pos_1622	-	98.0237	1.3153	pos	-	-	-	-	-	0.7161	0.482339	0	355.314	2379.4	1068.2	145.366	1018.85	0	0	3461.72	0	2068.99	2629.18	281.5	0	0	845.649
metab_1541	pos_1624	-	165.138	1.32928	pos	-	-	-	-	-	-0.3319	0.3999	46366.5	33833.7	45568.7	43510.1	41786.6	45746.8	52354.8	50886.5	12977.2	61049	24464.3	2308.73	40563.7	34044	36594.4	38218.3
metab_1542	pos_1625	-	361.069	1.32928	pos	-	-	-	-	-	1.7135	0.165262	83290.3	53489.7	3435.79	5711.6	3757.76	3223.96	51009.8	18778.6	43227.4	48110.9	80557.1	259800	47016.3	37387	39600.5	40911.8
metab_1543	pos_1627	-	71.086	1.32928	pos	-	-	-	-	-	-3.9272	2.07e-06	3302.16	2456.08	4629.48	4323.4	4046.77	4433.99	0	0	650.941	0	805.708	67.8977	1181.24	1768.83	1385.15	1255.89
metab_1544	pos_1628	-	129.091	1.32928	pos	-	-	-	-	-	3.9119	0.0872387	0	0	261.255	0	0	353.848	3978.54	0	3716.66	0	1336.56	226.725	795.336	1167.14	940.725	659.54
metab_1545	pos_1629	-	250.127	1.32928	pos	-	-	-	-	-	-1.3288	0.120906	0	3211.21	2462.3	2027.98	1306.54	1688.87	0	0	2153.22	0	0	2105.15	1604.45	2557.89	695.905	0
metab_1546	pos_1630	-	274.164	1.34367	pos	-	-	-	-	-	2.2868	0.000899191	38877.6	40490.7	15050.9	19611.2	17816.2	14651.1	71346.8	75110	175003	116173	180974	96267.6	66049.7	59325.5	64070.3	53989.6
metab_1547	pos_1631	-	381.121	1.34367	pos	-	-	-	-	-	3.4575	0.0305607	0	2201.52	0	833.25	0	0	7534.98	0	9098.91	1138.51	3308.33	12257.9	1759.87	0	692.841	0
metab_1548	pos_1632	-	305.149	1.34367	pos	-	-	-	-	-	0.5897	0.28314	3673.04	0	3401.99	3756.35	4588.72	3183.85	7390.94	5212.25	7650.8	1087.46	933.961	5723.28	2347.22	1773.34	1900.54	4533.98
metab_1549	pos_1633	-	288.155	1.34367	pos	-	-	-	-	-	1.7843	0.22301	2305.34	1989.07	2119.91	782.89	0	9671.73	34098.3	1734.59	3369.31	8994.13	9116.81	792.985	5436.6	8120.65	6396.89	7636.17
metab_1550	pos_1634	-	420.176	1.34367	pos	-	-	-	-	-	1.4837	0.252044	0	3092.26	4097.06	2250.17	3974.77	3260.88	21337.3	6251.28	0	19045.2	0	0	3841.46	6145.43	1538.05	6885.02
metab_1551	pos_1635	-	336.154	1.34367	pos	-	-	-	-	-	2.7485	0.157251	0	1311.58	3309.57	0	3002.05	0	30626.7	11842	1466	4248.54	1819.24	1228.31	4520.09	7524.69	7606.45	7398.67
metab_1552	pos_1636	-	283.175	1.35793	pos	-	-	-	-	-	-0.1204	0.766971	7268.73	9896.36	16819.1	16660.8	12288.8	8858.07	13832.3	17617.1	15552.4	0	6596.74	12447.1	10637.7	10400.8	13862.9	11562.7
metab_1553	pos_1637	-	389.202	1.35793	pos	-	-	-	-	-	2.6183	0.0966297	6779.95	4281.19	0	0	0	0	28921	0	1809.53	24242.7	9220.36	3724.19	6808.59	8285.65	5013.37	14541
metab_1554	pos_1639	-	325.139	1.37198	pos	-	-	-	-	-	0.5471	0.314572	0	5608.44	17169.4	13646.4	8741.86	6663.51	24635.8	12652.4	6601.58	11327	5484.94	15027.6	13971.6	10727.6	13438.8	16576.2
metab_1555	pos_1641	-	149.107	1.37198	pos	-	-	-	-	-	0.8116	0.0149587	8963.96	4391.38	11072.6	10001.3	7951.74	8436.94	22895.2	14173.7	13006.4	11605.3	9580.52	17934	8869.58	11679.4	13139.3	10374.3
metab_1556	pos_1644	-	200.091	1.3865	pos	-	-	-	-	-	0.6281	0.0908274	57532	48327.1	62799	55966.1	48151.8	46413.9	83486.5	52443.3	65352.3	56225.3	81806	154017	61499.7	60784.9	58803.5	59969.4
metab_1557	pos_1645	-	156.138	1.3865	pos	-	-	-	-	-	0.6502	0.233668	981.847	2763.01	11512.1	10908.8	6379.86	9224.93	19509	6245.37	9004.33	8971.73	17810.5	4013.98	8864.44	8983.75	9485.59	9591
metab_1558	pos_1646	-	457.19	1.3865	pos	-	-	-	-	-	5.5962	0.0692119	0	1487.77	0	0	0	0	314.866	0	21214.7	155.262	33703.4	16585.5	187.716	0	2835.58	0
metab_1559	pos_1648	-	423.169	1.3865	pos	-	-	-	-	-	-0.1518	0.901891	0	0	6570.06	2507.98	3277.74	0	0	6868.11	0	0	4253.36	0.113632	2530	1575.8	2343.38	0
metab_1560	pos_1649	-	232.107	1.3865	pos	-	-	-	-	-	1.8548	0.283874	1134.79	0	971.906	914.553	1804.91	1981.3	16565.3	664.604	0	1438.23	730.836	5222.87	913.168	1700.28	2060.44	1778.6
metab_1561	pos_1650	L-Pyridosine	237.123	1.40052	pos	M+H-H2O	C12H18N2O4	-	HMDB0029443	31489-08-4	-0.097	0.783806	130274	130443	200492	195833	189954	164283	247447	249422	71605	207114	125797	44107	176510	166642	159895	164887
metab_1562	pos_1651	Alpha-Methyltryptamine (AMT)	175.122	1.40052	pos	M+H	C11H14N2	-	-	-	-0.8244	0.198206	29497.9	36847.8	89963.3	100727	78250.6	59833.9	31978.8	111574	2747.5	58329.2	15320.6	3181.03	54131.9	52409.4	54036.4	53485.9
metab_1563	pos_1652	-	298.157	1.40052	pos	-	-	-	-	-	-2.4971	2.43e-05	50582.6	61637.2	75259.4	101241	78166.2	56067.8	14639.5	13865.3	8409.48	11040.6	5489.94	21472.2	26495.7	21974	25381.5	22601.9
metab_1564	pos_1653	-	210.076	1.40052	pos	-	-	-	-	-	0.4996	0.195857	32311.5	25565.6	20933.2	23388.7	21019.1	10166.8	27330.1	20574.3	55622.2	14213.5	37743.3	33102.6	23760.7	22822.2	21889	22270.8
metab_1565	pos_1654	-	295.092	1.40052	pos	-	-	-	-	-	1.1754	0.322316	23604.2	21973.5	3805.93	6238.49	3506.4	2781.85	25421.5	5826.16	750.359	6441.45	22506.4	78883.5	13509.6	13004	11942.1	11037.4
metab_1566	pos_1655	-	316.129	1.40052	pos	-	-	-	-	-	2.3875	0.0956957	3171.74	1259.08	328.05	1206.6	0	0	14391.2	0	0	8195.06	3739.6	4889.55	2633.02	2245.57	2745.41	777.586
metab_1567	pos_1656	-	73.0653	1.40052	pos	-	-	-	-	-	-4.4179	2.6e-05	1832.9	5340.53	4107.14	4309.77	4263.59	3572.41	0	1095.92	0	0	0	0	969.623	968.623	880.865	1107.21
metab_1568	pos_1659	-	244.081	1.41462	pos	-	-	-	-	-	-1.2869	0.0126871	24128.4	29473.8	42259.9	49315	40988	16469	8053.22	4984.02	24403.9	4383.56	28270.8	12948.4	19137.1	20540.7	18593.5	19598.2
metab_1569	pos_1661	-	627.29	1.41462	pos	-	-	-	-	-	0.4157	0.700407	0	0	6303.29	0	9444.33	12433.1	0	3357.19	10896.1	0	20406.3	2932.46	0	4304.21	7605.98	5949.11
metab_1570	pos_1662	-	147.091	1.41462	pos	-	-	-	-	-	0.0941	0.754578	15731.6	13517.3	16963.1	16231.9	11166.5	12102.3	11247.3	9699.74	23215.2	8863.71	13836.4	24624.2	10564.5	13032.4	11556.5	12775
metab_1571	pos_1663	-	476.186	1.41462	pos	-	-	-	-	-	2.4712	0.0352301	7729.97	4617.62	0	0	0	0	17889.3	0	14945.3	4219.42	8151.39	23263.5	4135.24	3576.53	8280.96	5939.35
metab_1572	pos_1664	-	133.097	1.41462	pos	-	-	-	-	-	3.4976	0.0775472	702.274	0	0	0	0	0	1565.69	1737.32	475.879	3949.51	203.929	0	0	479.996	638.387	319.616
metab_1573	pos_1665	-	584.204	1.42888	pos	-	-	-	-	-	-1.5546	0.0165362	111056	136132	442610	487148	513132	552248	197137	49474.9	80795.4	218211	154593	63123.9	186808	177274	166900	203406
metab_1574	pos_1666	-	252.158	1.42888	pos	-	-	-	-	-	2.5062	0.0164766	59489.1	36048.3	0	14.0229	7.60338	3.52486	12267.1	52459.9	130157	54139.4	147572	146317	36557.6	35208.5	34376.9	37833.4
metab_1575	pos_1667	-	219.112	1.42888	pos	-	-	-	-	-	0.0395	0.849383	15436.5	15571.8	14476.5	16049.6	14301.9	9651.67	18056	20181.4	11601.1	17331.4	10280.6	10408.7	16277.4	14589.3	16550.8	16904.3
metab_1576	pos_1668	-	180.149	1.42888	pos	-	-	-	-	-	-1.2971	0.368574	8472.44	4383.46	0	1103.07	0	0	2312.99	1513.21	0	1515.61	338.644	0	2328.57	1930.8	2717.05	1861.56
metab_1577	pos_1669	-	162.127	1.42888	pos	-	-	-	-	-	-4.1111	0.00865356	0	1261.37	8920.24	9167.15	9892.88	8644.32	1275.96	0	916.456	0	0	0	2053.79	893.485	1797.93	3444.39
metab_1578	pos_1670	-	173.08	1.44287	pos	-	-	-	-	-	-2.5468	1.54e-05	197497	222029	362694	338383	387762	309177	80378.3	39026.1	35236.3	62378	59294	34739	145672	135665	134518	135012
metab_1579	pos_1671	-	306.18	1.44287	pos	-	-	-	-	-	13.6758	0.158555	0	0	0	0	0	0	54971.9	7193.6	4117.37	0	12235.2	0	4784.16	6382.53	7757.45	6489.64
metab_1580	pos_1672	-	212.107	1.44287	pos	-	-	-	-	-	1.6492	0.118592	2156.68	3050.28	0	0	0	0	908.581	5528.76	3127.68	1603.63	0	5163.21	966.628	1293.56	163.013	732.156
metab_1581	pos_1673	-	346.163	1.44287	pos	-	-	-	-	-	0.7318	0.553399	20119.8	13163.3	0	0	0	0	7936.82	0	31636.5	0	7919.19	7779.56	1412.1	0	0	0
metab_1582	pos_1674	-	266.149	1.44287	pos	-	-	-	-	-	1.2434	0.303264	841.264	0	1331.04	1408.3	1298.78	0	1708.47	0	5234.42	0	0	4609.41	1543.27	1607.85	1999.99	0
metab_1583	pos_1676	-	100.111	1.44287	pos	-	-	-	-	-	-1.5655	0.027521	312.62	1259.59	2908.46	2379.83	1248.25	1719.94	418.161	86.6926	1125.85	0	689.357	1000.71	420.649	223.843	361.432	603.503
metab_1584	pos_1677	-	300.101	1.45688	pos	-	-	-	-	-	0.5105	0.399579	40897.1	78447.4	189746	168281	187570	175187	274326	306870	10869.5	362085	233643	9046.29	208029	205224	195175	207442
metab_1585	pos_1678	-	621.243	1.45688	pos	-	-	-	-	-	14.9026	0.00388189	0	0	0	0	0	0	47730.7	33082	23579.4	22843.4	56532.9	0	28002.4	26666.4	17626.5	27694.1
metab_1586	pos_1679	-	304.164	1.45688	pos	-	-	-	-	-	0.5294	0.502855	9983.68	5442.45	3452.82	7234.55	4779.28	6302.72	15782.1	8965.26	370.546	24000.8	4247.6	317.692	10132.8	5420.62	10914.7	9692.89
metab_1587	pos_1681	-	137.065	1.45688	pos	-	-	-	-	-	0.4679	0.41655	56948.3	78574.4	164580	147645	164940	162912	261520	265866	19569.9	319813	201616	4316.53	169258	175672	169102	174898
metab_1588	pos_1682	-	145.031	1.45688	pos	-	-	-	-	-	0.74	0.284858	3079.66	3719.36	11395.1	8680.07	13590.9	11632.9	21214.2	17619	411.205	29347.2	18419.9	0	13596.2	15640.9	13524.3	14434.6
metab_1589	pos_1684	-	196.06	1.45688	pos	-	-	-	-	-	-0.5697	0.200266	6998.01	9785.29	15208.4	15122.1	12754.3	7570.55	4238.34	6708.22	10674.1	2327.72	4469.21	17018.5	6667.39	5150.62	7870.18	5859.47
metab_1590	pos_1685	-	325.175	1.47137	pos	-	-	-	-	-	3.8991	0.0110494	10544.3	12234.7	5981.62	14782.7	10430.4	7441.77	309083	274899	66648.4	119859	106581	39181.5	98452.5	92570.1	85297.1	91739.2
metab_1591	pos_1686	-	305.106	1.47137	pos	-	-	-	-	-	4.4702	0.121304	959.335	1055.54	0	0	0	0	4901.47	6764.57	1668.82	1021.28	2366.16	27938.5	2597.73	1389.36	841.456	0
metab_1592	pos_1687	-	171.101	1.47137	pos	-	-	-	-	-	3.8618	0.0836202	1601.99	887.755	686.538	467.104	556.242	0	6470.43	184.412	21049.4	0	4256.94	29095.4	3705.89	4619.04	588.644	3870.2
metab_1593	pos_1690	-	293.112	1.48595	pos	-	-	-	-	-	0.4608	0.380767	118375	92280.4	32166	33617.4	35574.2	39285.9	125431	33891.8	33688.5	85364.4	63760.7	141372	58536.1	59877.1	58274.2	60629.3
metab_1594	pos_1691	-	172.133	1.48595	pos	-	-	-	-	-	0.5893	0.112386	31623.1	29730.6	44782.9	44078	40356.6	31980.8	50273.6	30824	67198.6	32425.2	54645.4	99477.6	38081.2	42951.7	43372.4	44012.3
metab_1595	pos_1692	-	456.197	1.48595	pos	-	-	-	-	-	-0.888	0.372426	75037.5	38480.6	16940.9	16048.4	8069.55	22887.9	7499.39	65794	0	22602.1	0	0	18820.2	22055	17763.5	19571
metab_1596	pos_1693	-	310.164	1.50038	pos	-	-	-	-	-	1.9046	0.0732449	482324	495045	15149.3	15927.6	10047.1	10061.7	81358.3	806938	1.37481e+06	68314.1	1.00486e+06	514651	298138	284401	279905	272474
metab_1597	pos_1694	-	270.111	1.50038	pos	-	-	-	-	-	1.1978	0.238818	94776.1	88041.1	8642.78	8752.95	9308.08	19262.8	113098	233341	9409.37	123049	10745.5	35167.1	64226.1	61549.7	57608.5	62444
metab_1598	pos_1695	-	762.356	1.50038	pos	-	-	-	-	-	2.7299	0.138911	50318.9	57727.3	35826.1	33664.8	20146	29574.2	6722.07	0	724883	5560.03	590048	180450	122324	106559	109043	126635
metab_1599	pos_1696	-	186.148	1.50038	pos	-	-	-	-	-	0.7844	0.0239899	2167.38	4721.66	11281.8	11473.1	10935.6	10078.5	21531.4	12554.9	16902.3	11592.7	11377.8	13295.1	11524.6	11614.4	11272.7	10195.7
metab_1600	pos_1697	-	317.113	1.50038	pos	-	-	-	-	-	0.2347	0.601857	4072.11	2901.46	8971.62	12537.4	5259.21	4609.66	13210.2	6079.63	4273.34	6246.27	4603.42	10712.9	8958.09	4751.41	3012.69	5338.34
metab_1601	pos_1698	-	236.211	1.51438	pos	-	-	-	-	-	-0.2888	0.61364	21430.3	15630.7	5384.41	7380.3	3858.43	6519.13	14882.9	6269.33	2957.06	12876.4	9280.11	3014.3	11279.4	9469.72	10807.4	10785.3
metab_1602	pos_1699	-	365.254	1.51438	pos	-	-	-	-	-	-3.1886	0.15395	269784	126109	12360.6	10054	0	32895.3	6802.16	6362.22	5573.18	26239.5	0	4512.16	24740.9	32833.5	20816.4	30035.8
metab_1603	pos_1700	-	303.169	1.51438	pos	-	-	-	-	-	-0.4174	0.378234	6654.74	5342.12	13237	14797.4	12779.3	10686.9	1439.54	17660.6	10103.4	5991.99	2602.34	9745.73	4759.78	6569.55	5843	6924.51
metab_1604	pos_1701	-	308.185	1.51438	pos	-	-	-	-	-	13.1176	0.325066	0	0	0	0	0	0	862.146	460.229	184.066	0	0	51820.2	0	0	153.419	178.078
metab_1605	pos_1702	-	105.067	1.51438	pos	-	-	-	-	-	-3.8415	4.63e-05	1050.01	969.651	431.508	797.832	820.306	1129.69	0	362.663	0	0	0	0	86.2481	0	0	187.634
metab_1606	pos_1703	-	201.159	1.51438	pos	-	-	-	-	-	1.3445	0.182983	2692.47	4103.81	715.19	0	0	0	0	565.391	6823.85	2094.16	5935.86	3655.13	1598.93	3598.65	1351.36	2664.26
metab_1607	pos_1704	-	191.117	1.51438	pos	-	-	-	-	-	1.1702	0.30073	731.888	724.086	3280.19	827.035	1199.56	2515.7	3257.97	5942.58	325.4	10698.5	0	655.768	3367.2	2173.72	3014.95	1904.62
metab_1608	pos_1705	-	391.206	1.52837	pos	-	-	-	-	-	-1.2872	0.265495	6407.71	8779.64	125708	227011	141944	120285	3989.74	240785	1009.22	8553.6	3196.27	669.42	89012	86838.7	86984.5	86356.4
metab_1609	pos_1706	-	188.139	1.52837	pos	-	-	-	-	-	-0.1004	0.847212	51917.1	40788.6	14814.6	14421.5	18542	21373.3	43490.8	21644.8	5570.37	41108.6	30884.7	8272.67	26373.4	26767.2	24158.5	21641.2
metab_1610	pos_1707	-	204.149	1.52837	pos	-	-	-	-	-	-1.9782	2.21e-06	28595	30688.1	28416.4	23610.9	31909.9	37811.3	11122.2	7107.81	11852.3	3912.86	4649.41	7303.79	14910.2	13502.6	13861.7	12011.6
metab_1611	pos_1708	-	693.578	1.52837	pos	-	-	-	-	-	2.9939	0.106232	16349.5	27380.2	8959.65	4523.79	7101.14	2471.82	0	0	266518	9224.92	131215	125081	24887.6	42190.6	57410.5	46191.1
metab_1612	pos_1709	-	528.244	1.52837	pos	-	-	-	-	-	2.6427	0.00558909	29605	22233	0	0	0	0	38092.5	20502.7	87362.5	46127.5	90674.8	40977.6	21869.2	24199.5	22229.2	31292.7
metab_1613	pos_1710	-	302.206	1.52837	pos	-	-	-	-	-	3.7022	0.0236239	0	713.707	0	1646.69	2697.35	4905.8	24653	8286.26	18624.6	16891	55929.3	5304.42	14362.3	14758.3	16103.1	13040.6
metab_1614	pos_1711	-	233.101	1.52837	pos	-	-	-	-	-	0.2763	0.787729	3559.44	3883.91	849.793	1379.91	780.952	0	0	635.625	7747.52	1154.56	1150.3	1972.54	1149.05	2600.18	1829.03	2074.33
metab_1615	pos_1712	-	79.0546	1.52837	pos	-	-	-	-	-	-1.545	0.0023881	5082.94	4072.52	2627.36	2140.4	2374.39	3077.76	720.931	1971.18	1316.4	971.545	217.875	1442.14	1340.8	2100.09	2057.08	2191.97
metab_1616	pos_1713	-	245.185	1.52837	pos	-	-	-	-	-	1.5967	0.186212	10638.7	5048.24	0	0	0	0	12960	4705.16	0	20878.2	8270.4	632.919	7320.16	7800.6	7113.58	7192.74
metab_1617	pos_1715	-	183.076	1.54237	pos	-	-	-	-	-	0.7992	0.177774	9351.42	16831.9	32769.4	28949.7	29946.6	29923	53270.2	67913.9	8770.07	82029.4	27728.3	17432.5	45681.5	43587.7	44288.2	42557.1
metab_1618	pos_1716	-	316.132	1.54237	pos	-	-	-	-	-	-0.7956	0.410942	7777.72	15032	85101.3	81676.9	74682.3	68105.3	15085.1	147917	3481.42	4003.9	0	20990.7	32057.6	34023.8	35523.1	34505.4
metab_1619	pos_1717	-	263.102	1.54237	pos	-	-	-	-	-	-0.1219	0.570073	35442.7	37384.4	23726.1	25618.8	26037	26070.8	35877.6	31461.1	12598.3	27444.5	24483.8	28289.6	28086.4	26310.1	22176.3	24350.9
metab_1620	pos_1718	-	429.175	1.54237	pos	-	-	-	-	-	3.0214	0.0648216	3766.12	3022.17	4797.65	1167.06	3979.6	923.948	34195.5	28420.9	5417.82	66211.6	9114.55	0	12988.6	16940.6	13245.4	15571.7
metab_1621	pos_1719	-	234.075	1.54237	pos	-	-	-	-	-	0.7457	0.600789	11345.3	10320.1	1732.95	1883.57	0	1640.3	0	0	9788.89	0	2797.34	32557	1268.06	3157.01	1953.51	1953.96
metab_1622	pos_1720	-	407.17	1.54237	pos	-	-	-	-	-	1.0816	0.287483	16897.6	12393.3	0	0	0	2386.57	22121	8076.29	0	24899.7	11032.2	910.739	0	7811.15	11540.8	5944.12
metab_1623	pos_1721	-	189.067	1.54237	pos	-	-	-	-	-	-0.094	0.879991	20815.1	5570.86	12381.6	8787.3	789.672	7038.54	14615.1	7125.25	7021.02	4351.74	1319.24	17456.6	12796.5	10504.3	26494.1	6188.05
metab_1624	pos_1722	-	389.169	1.54237	pos	-	-	-	-	-	14.4018	0.0198896	0	0	0	0	0	0	46713.5	42868.6	12218.1	20506	7564.66	0	11723.5	11924	12610.3	12869.8
metab_1625	pos_1723	-	265.084	1.54237	pos	-	-	-	-	-	-0.6487	0.420825	7296.05	4299.67	11000.9	7667.07	10213.7	8533.85	0	0	9201.88	0	1567.57	20493	0	2238.9	3317.1	2113.57
metab_1626	pos_1724	-	248.138	1.55647	pos	-	-	-	-	-	2.0834	0.0382452	25486.4	16023.3	14.4246	1.47181	229.334	3145.54	39356.9	35850.6	3900.97	69373.7	23526.1	18279.3	27627.4	27319.5	27618	24460
metab_1627	pos_1725	-	353.133	1.55647	pos	-	-	-	-	-	-0.9017	0.0834277	12935.2	26514.1	48121.3	43524.7	50830.1	39004.4	45131.1	19538.9	4747.33	6199.27	32896.7	9738.42	15225.7	18825.4	18648	17899.5
metab_1628	pos_1726	-	313.175	1.55647	pos	-	-	-	-	-	4.1763	0.0127605	0	0	1033.81	3077.14	0	0	14526	1384.1	23700.2	472.978	16617	17622.3	3488.37	5504.9	5081.52	3189.26
metab_1629	pos_1727	-	231.17	1.57047	pos	-	-	-	-	-	-0.0922	0.85691	69880.9	98631.8	207401	183627	243201	239588	263374	292201	28984.5	240581	142630	10022.4	178005	178810	165245	167898
metab_1630	pos_1728	-	153.991	1.57047	pos	-	-	-	-	-	-0.5598	0.271837	12684.4	12110.6	11221.5	14938.6	13515.1	6672.58	4052.56	2537.67	21000.6	2006.62	5566.47	13098.8	10070.6	7420.51	6506.25	6826.37
metab_1631	pos_1729	-	154.093	1.57047	pos	-	-	-	-	-	-0.2248	0.624382	2590.67	3510.01	2362.47	4553.53	3198.4	1807.12	1834.69	1483.73	4955.12	813.958	1412.51	4922.11	1688.47	2752.19	1807.91	1244.95
metab_1632	pos_1730	-	331.196	1.57047	pos	-	-	-	-	-	4.7381	0.00852602	1463.2	0	0	0	0	3141.82	41112.2	8127.55	10752	24286.7	33386.6	5231.32	15071.2	9084.08	11210.4	13993.9
metab_1633	pos_1731	-	387.175	1.57047	pos	-	-	-	-	-	-1.361	0.130427	3498.02	2185.95	30052	43882.7	33009.4	25657.2	4413.37	32232.1	0	14035.5	0	3156.91	15252.6	17748.9	13692.8	17508.4
metab_1634	pos_1732	-	370.159	1.58472	pos	-	-	-	-	-	1.1925	0.144291	2212.29	8335.18	2693.51	22.2802	4846.02	2269.03	14460.9	7113.69	1008.47	6962.85	15378.9	1650.6	8557.27	9394.49	8013.58	9009.19
metab_1635	pos_1733	-	689.274	1.58472	pos	-	-	-	-	-	4.2702	0.0560336	8587.3	0	0	0	0	0	18674.8	8676.3	6659.29	69973.2	59588.2	2124.61	1428.05	13911.9	13620.7	9718.03
metab_1636	pos_1734	-	270.144	1.58472	pos	-	-	-	-	-	-1.2032	0.157059	14638.3	7095.94	2337.86	1968.33	1845.45	8589.2	4917.4	0	1257.47	3190.26	1355.95	5121	1829.42	683.104	1904.76	3788.37
metab_1637	pos_1735	-	175.086	1.59873	pos	-	-	-	-	-	0.2577	0.445105	47479.9	49375.3	32001.4	32213.5	35067.9	36657.6	74890.8	55932.1	13632.3	61049.5	41262	31553.7	43465.3	42921.5	43412.2	40107.4
metab_1638	pos_1736	-	158.06	1.59873	pos	-	-	-	-	-	0.5372	0.0202399	13768.3	15340.3	11914	10152.6	11909.1	11048.6	22521.8	16446.6	11228.6	21763.5	14502.1	21112.3	13558.8	15324	15363.5	14897
metab_1639	pos_1737	-	228.122	1.59873	pos	-	-	-	-	-	2.5494	0.0147558	6825.08	8142.42	4967.77	6833.65	3808.59	1221.01	17121.5	9967.23	51543.2	10633	38871.8	58007	16142.2	16992.8	15538.2	14041.6
metab_1640	pos_1738	-	285.144	1.59873	pos	-	-	-	-	-	-0.426	0.16232	19685.1	20609.4	29387.7	31516	29059.6	27618.9	10627.8	23611.7	19264.1	10565.2	16862	36583.4	20967.3	19407.1	17497.9	16609.2
metab_1641	pos_1741	-	345.212	1.59873	pos	-	-	-	-	-	3.4491	0.0302944	0	3010.79	0	0	0	1668.07	17002.6	4876.25	3394.48	17987.4	7839.78	0	6330.42	7102.18	6643.31	7038.46
metab_1642	pos_1745	-	100.112	1.6128	pos	-	-	-	-	-	0.3456	0.10572	3356.35	4101.52	3129.52	2947.9	3848.76	3372.6	5063.55	2227.53	4787.1	4656.73	3915.32	5724.05	3588.38	3991.11	3515.98	3280.09
metab_1643	pos_1746	Trans-Zeatin riboside	352.16	1.62722	pos	M+H	C15H21N5O5	C16431	HMDB0030388	-	-2.3411	0.0143804	20849.2	15987.2	142467	159769	137531	123845	16502	53475.7	8258.49	20298.9	10659.2	9311.27	49193.2	46112.1	43026.2	44291.6
metab_1644	pos_1747	-	462.179	1.62722	pos	-	-	-	-	-	-1.8568	0.00265065	81144.4	102047	41795.8	36477.9	66798.4	77765.1	25269.3	32719.7	0	40925.2	13186.9	0	35261	29459.6	31403.6	32380.7
metab_1645	pos_1748	-	428.195	1.62722	pos	-	-	-	-	-	-1.47	0.0152836	28212.4	58719.9	82854.5	70955.1	118602	107554	58945.6	41639.6	0	49559.9	17896	506.127	40688.2	45661.7	41064.4	39720.5
metab_1646	pos_1749	-	338.12	1.62722	pos	-	-	-	-	-	3.3324	0.0463463	0	802.905	1538.4	1907.8	897.035	1609.49	793.839	4686.3	25833.8	2268.34	23803.1	10665.3	5770.57	6357.67	4939.41	6146.69
metab_1647	pos_1750	-	390.158	1.62722	pos	-	-	-	-	-	-13.5299	0.071385	34176	22195	74.641	0	3.88813	14517	0	1.0243	0	0	0	0	0	578.827	1896.7	0
metab_1648	pos_1751	-	281.105	1.62722	pos	-	-	-	-	-	4.4742	0.340407	265.199	255.727	7.84972	2.74876	47.6054	2.68124	5.00893	0.855571	174.79	179.789	139.872	12431	19.3241	81.5646	17.6157	39.7882
metab_1649	pos_1753	-	697.081	1.62722	pos	-	-	-	-	-	12.517	0.0990652	0	0	0	0	0	0	0	0	18598.2	0	4118.13	12452.3	0	0	0	4771.07
metab_1650	pos_1754	-	288.053	1.62722	pos	-	-	-	-	-	-3.0143	0.027986	0	1034.59	35833.1	27305.6	35827.1	18219.3	1182.34	6578.94	0	0	5234.12	1636.08	7486.18	8828.62	5970.89	5522.82
metab_1651	pos_1755	-	371.191	1.62722	pos	-	-	-	-	-	4.0948	0.0607899	1774.88	906.12	864.101	67.0445	0	1340.29	35787.8	1220.72	698.204	29428.4	14854.3	2632.86	11559.4	11617.7	10933.7	12443.6
metab_1652	pos_1756	-	242.102	1.64128	pos	-	-	-	-	-	1.4199	0.00098022	14339.6	23813.9	41582.3	41856.3	38500.7	31894.8	63877.7	76891.3	96268.4	51355.7	121817	103500	52885.7	52762	52149	53109.8
metab_1653	pos_1757	-	281.149	1.64128	pos	-	-	-	-	-	0.9404	0.0372618	35407.1	31396	26172.2	25194.6	28892.4	25173.6	97043.3	35994.6	36185.7	43746.9	37552.3	80007.8	49017.8	48455.6	45090.4	45250.8
metab_1654	pos_1758	-	280.176	1.64128	pos	-	-	-	-	-	0.9467	0.420249	15722	7736.9	2151.2	1512.11	1584.11	8108.9	1922.07	35665.2	0	27678	3139.48	2556.31	13398.6	12115.6	12777.6	11583.7
metab_1655	pos_1759	-	144.617	1.64128	pos	-	-	-	-	-	0.1839	0.792347	3266.84	2098.65	2231.49	2803.68	3354.44	1142.59	314.252	896.031	8201.63	1036.18	3866.89	2608.05	1912.99	2062.39	1219.11	1990.12
metab_1656	pos_1760	-	327.2	1.64128	pos	-	-	-	-	-	2.2156	0.0552816	709.6	2399.99	1743.2	1343.59	2514.58	2215.95	14626.6	1425.88	19437	994.435	9508.71	4758.46	8500.02	4865.56	7192.47	7419.55
metab_1657	pos_1761	-	246.159	1.6553	pos	-	-	-	-	-	-0.5661	0.341408	237760	205343	63427.3	60253.9	64513.1	75394.6	120967	54890	43534.4	118989	122384	16561.8	88956.7	90015.5	86663.6	81804.7
metab_1658	pos_1762	-	208.096	1.6553	pos	-	-	-	-	-	0.0422	0.887284	65487	35259.6	28917.6	26467.7	24825.1	28727.3	43814.2	38702.5	27876.6	31499.5	27328.4	46685.5	35063.2	33165.7	35240.2	35370.1
metab_1659	pos_1763	-	341.18	1.6553	pos	-	-	-	-	-	1.2577	0.0401725	17377.1	16014.4	3420.79	3818.69	1531.96	7898.76	33157.7	5129.93	22960.9	14079.6	27104.6	17274	16814	15682.6	15753.3	15595.2
metab_1660	pos_1764	-	302.113	1.6553	pos	-	-	-	-	-	3.7355	0.00980989	0	2140.63	0	0	1105.84	0	14736.8	3346.46	1088.78	10624.9	8530.88	4914.21	4132.6	4364.19	4859.77	3651.31
metab_1661	pos_1765	-	287.102	1.66933	pos	-	-	-	-	-	0.2919	0.353513	48318.1	50660.3	43870.2	42554.4	42994.1	34367.7	82595.8	42237	12904.4	58614.4	56236.8	69109.8	46696.6	47120.2	43842.9	47716.9
metab_1662	pos_1766	-	236.139	1.66933	pos	-	-	-	-	-	-1.2878	4.08e-06	32175.3	32276.2	29997.1	27829.7	33776.5	28599.3	14062.1	8876.77	19622.7	8694.64	9567.37	14807.1	17517.1	17110.2	17650.8	17264.1
metab_1663	pos_1767	-	190.122	1.68378	pos	-	-	-	-	-	0.216	0.41911	4789.32	2810.94	4103.99	5470.36	3225.71	4098.96	3614.56	5534.76	3399.7	7564.39	4968.07	3373.94	3744.91	3432.07	5444.48	4899.98
metab_1664	pos_1768	-	245.074	1.68378	pos	-	-	-	-	-	-0.8975	0.187317	6162.3	5337.45	7996.03	6808.86	9685.98	8890.13	991.708	2070.12	2363.94	1431.76	1505.65	15729.5	361.346	3283.34	2257.29	968.968
metab_1665	pos_1769	-	360.175	1.68378	pos	-	-	-	-	-	-1.5253	0.016205	3606.4	4427.54	3019.22	6402.29	5965.67	7543	2621.72	2273.04	0	5714.88	0	147.88	2957.55	1246.4	3926.55	1888.15
metab_1666	pos_1770	-	241.081	1.68378	pos	-	-	-	-	-	2.2538	0.00134932	1701.68	1948.6	341.977	0	430.18	727.281	6359.28	2512.62	5354.86	2961.17	4765.22	2607.65	1874.92	3611.48	3202.52	3457.25
metab_1667	pos_1771	-	293.16	1.68378	pos	-	-	-	-	-	12.0405	0.165662	0	0	5.7246	0.00221555	0	0	2363.32	17829.1	0	4546.27	531.639	5.30638	745.014	3300.23	3196.06	3945.96
metab_1668	pos_1772	-	247.143	1.68378	pos	-	-	-	-	-	3.3646	0.0228057	0	0	628.125	376.057	504.768	926.579	7931.39	8594.24	0	3002	3827.17	1730.9	1116.28	1332.48	2341.9	2492.11
metab_1669	pos_1773	-	345.137	1.6983	pos	-	-	-	-	-	-0.4257	0.622385	38120.1	32852.6	208107	227971	291893	203615	137119	464069	2975.05	114545	13207	14491.9	144164	151045	135210	144591
metab_1670	pos_1774	-	105.034	1.6983	pos	-	-	-	-	-	3.8996	0.186006	4959.47	1976.3	0	0	0	66.4166	72506.8	210.21	545.114	13290	17131.2	820.608	9409.06	9971.33	10596.4	10753.3
metab_1671	pos_1775	-	167.081	1.6983	pos	-	-	-	-	-	0.8604	0.0704529	8121.84	9007.67	14162.9	14973.9	15129	14633.6	21171.3	18571.2	16568	19448.4	14999.5	47272.5	12255.4	15939	15622.6	17315.8
metab_1672	pos_1776	-	162.055	1.6983	pos	-	-	-	-	-	0.8661	0.00966804	11262.5	9286.9	7065.62	6451.72	6714.53	5314.89	13777.9	8277.05	20492.5	11451.2	12717.3	17302.1	10735.7	10530.8	10228.6	11365.8
metab_1673	pos_1777	-	234.075	1.6983	pos	-	-	-	-	-	1.8989	0.157294	14973.9	9760.35	2437.62	3206.01	1802.46	4438.1	74767.6	3881.23	8244.01	12892.8	21390.2	15380.5	15798.6	13824.9	14066.9	14558.7
metab_1674	pos_1778	-	193.17	1.6983	pos	-	-	-	-	-	-0.999	0.0736475	4259.69	3919.13	8417.15	9595.82	8725.91	9193.39	6951.68	6472.93	0	7655.46	990.073	0	5376.49	4682.78	4564.06	5171.99
metab_1675	pos_1780	-	343.149	1.6983	pos	-	-	-	-	-	-0.2101	0.669461	0	6968.31	13017.1	17607.8	13610.6	11399.4	12961.5	11026.6	1929.49	5060.28	14849.6	8292.93	11460.5	4998.22	8217.25	9224.36
metab_1676	pos_1781	-	380.144	1.6983	pos	-	-	-	-	-	11.8018	0.113709	0	0	0	0	0	0	10911.6	726.279	0	0	9153.04	630.708	1140.8	2392.09	2762.14	1671.44
metab_1677	pos_1782	Gamma-Glu-Leu	261.144	1.71278	pos	M+H	C11H20N2O5	-	HMDB0011171	-	0.1368	0.768817	433971	479271	616949	569598	671390	680636	1.23298e+06	458994	196087	1.11507e+06	619912	172188	606229	585846	568323	580826
metab_1678	pos_1783	-	411.202	1.71278	pos	-	-	-	-	-	3.7363	0.259389	12539.3	1320.58	0	0	0	0	148043	0	4444.59	8425.39	23802.1	0	37540.9	32372.1	26976.2	23155.6
metab_1679	pos_1784	-	273.042	1.71278	pos	-	-	-	-	-	13.9316	0.168798	0	0	0	0	0	0	0	1080.63	64949.7	4121.97	23596.8	0	2335.06	950.005	1986.73	1907.39
metab_1680	pos_1785	-	437.184	1.71278	pos	-	-	-	-	-	-2.3193	0.0892165	1132.75	0	21507.7	20174.8	14165.8	1945.93	0	5691.87	200.544	3097.63	2625.36	191.299	2393.88	1047.96	2126.83	613.753
metab_1681	pos_1786	-	370.196	1.71278	pos	-	-	-	-	-	6.1295	0.0301802	0	0	0	0	635.456	0	15152.4	9791.37	0	15723.2	2647.88	1172.75	2854.86	5011.16	3026.46	4575.88
metab_1682	pos_1787	-	343.128	1.71278	pos	-	-	-	-	-	-3.0282	0.000120839	4615.15	9441.47	6431.11	9033.89	6414.78	5183.7	0	3604.81	0	888.279	0	547.579	0	2761.92	4915.01	1392.69
metab_1683	pos_1788	-	495.207	1.71278	pos	-	-	-	-	-	0.5699	0.472353	4664.93	18107.6	4254.04	3187.43	4616.46	7055.44	18342.8	3689.56	0	13819.1	23539.2	2786.55	1633.81	5942.85	4700.74	8638.88
metab_1684	pos_1789	-	429.212	1.71278	pos	-	-	-	-	-	0.401	0.625376	1206.51	3464.02	3261.66	8997.48	5199.35	5179.81	11791.9	12024.1	0	12242	0	0	10848.5	7525.22	5009.46	2680.71
metab_1685	pos_1790	Cyclohexylammonium	145.084	1.72713	pos	M+2Na-H	C6H14N+	-	HMDB0062716	-	-0.3407	0.242098	538570	498476	877669	825981	1.00535e+06	867406	887929	937000	484250	556044	383482	394449	719250	682454	661094	663747
metab_1686	pos_1791	-	188.164	1.72713	pos	-	-	-	-	-	-0.0062	0.991355	29024.6	39079.6	34744.7	31007.6	39046.1	36938.2	22912.6	92103.7	7151.13	56100.5	18607.2	12062.3	35896.3	36468	33990.6	35634.5
metab_1687	pos_1792	-	286.143	1.72713	pos	-	-	-	-	-	1.8865	0.0177823	26584	23817.1	3701.76	4618.75	3548.18	4352.19	55538.2	15585.2	66543.3	15248.5	30642.1	62763.4	22939	25380.6	26980	26300.5
metab_1688	pos_1793	-	208.133	1.72713	pos	-	-	-	-	-	1.3166	0.0224955	19013.4	12831.6	5623.95	6209.95	7341.92	7950.32	39290.8	12326.4	12854	39584.7	20099.1	22725.6	17783.8	16137.3	17192.3	16888
metab_1689	pos_1794	-	327.154	1.72713	pos	-	-	-	-	-	0.2251	0.624523	2531.33	5421.16	32150.3	33297	29568.8	19374.2	22761.5	23648.4	27179.9	11076.6	39886.3	18450.4	26329.7	27706.8	27007.1	25713.4
metab_1690	pos_1795	-	409.157	1.72713	pos	-	-	-	-	-	0.63	0.387722	46664.2	43333.9	899.475	2507.29	675.058	8263.41	12958.2	11243.6	44826.4	32531.7	32177.7	24650.3	17720.1	21853.4	18873.2	20957
metab_1691	pos_1796	-	116.062	1.72713	pos	-	-	-	-	-	-0.0629	0.891606	268.97	236.294	872.596	953.256	984.935	807.869	806.092	1004.65	641.086	186.618	226.275	1083.37	612.045	993.481	691.593	771.341
metab_1692	pos_1797	-	127.054	1.72713	pos	-	-	-	-	-	-0.422	0.780869	0	0	0	300.488	619.92	0	524.131	0	162.839	0	0	0	0	412.212	0	298.034
metab_1693	pos_1798	-	404.213	1.72713	pos	-	-	-	-	-	2.6169	0.0489173	2355.95	590.343	0	0	0	1147.97	6186.03	3726.39	0	9377.8	5825.24	0	3643.23	2173.63	2694.12	3227.47
metab_1694	pos_1799	-	264.086	1.74117	pos	-	-	-	-	-	1.9694	0.073773	4790.71	10523.9	7682.72	6890.4	5088.25	6682.6	72742.5	25377.1	3078.21	34146.1	14694.7	13101.6	20902.5	20249.3	18451.4	17684.2
metab_1695	pos_1800	-	344.196	1.74117	pos	-	-	-	-	-	-1.5823	0.211123	0	2410.2	21984.4	22257.4	13018.4	4184.08	0	20683.2	0	0	0	641.625	3393.86	4222.12	3587.11	5115.38
metab_1696	pos_1802	-	472.187	1.75538	pos	-	-	-	-	-	4.8321	0.169992	5381.66	4069.11	80.561	0	1937.33	1969.81	291.969	38.8261	235796	2512.34	144132	8.69485	23865.7	23857.3	17718.8	23131.8
metab_1697	pos_1803	-	265.117	1.75538	pos	-	-	-	-	-	1.912	0.00306317	1547.53	2176.59	5347.72	3191.09	1748.38	5454.89	21630.5	11524.3	11108.9	6050.2	14231.9	8713.98	10689.6	8592.87	7973.54	8780.31
metab_1698	pos_1804	-	285.122	1.75538	pos	-	-	-	-	-	1.4872	0.00199348	6835.77	6165.16	4139.11	7658.65	4460.39	9594.51	7425.03	27974.2	18455	20230.9	17688.5	17149.3	8872.63	9927.99	13055.5	12621.6
metab_1699	pos_1805	-	457.181	1.75538	pos	-	-	-	-	-	-3.3841	1.09e-05	10912.7	18071.3	24778.6	24517.3	19256.8	19526	1041.82	3421.86	0	4018.4	2523.65	206.406	2312.52	3723.67	4021.94	3919.14
metab_1700	pos_1807	-	390.158	1.75538	pos	-	-	-	-	-	-4.5716	0.0726291	22763.2	19887.5	17.9067	0	0	11513.2	0	69.6235	0	692.107	626.204	890.612	0	492.599	508.912	22.3465
metab_1701	pos_1810	-	303.133	1.77047	pos	-	-	-	-	-	0.2751	0.561125	11609.9	18536.9	21856.6	26508.8	18991.8	13930.9	20930.5	50451.8	8179.52	25709.1	13873.5	15700.5	20944.6	19787.2	21303.1	22966.5
metab_1702	pos_1813	-	326.121	1.77047	pos	-	-	-	-	-	4.0653	0.00894862	731.718	0	0	0	0	0	1447.84	3986.14	2481.69	0	1274.72	3058.78	0	786.66	1448.32	1993.26
metab_1703	pos_1815	-	157.06	1.77047	pos	-	-	-	-	-	8.9629	0.0271455	0	0	0	0	0	0	1144.64	0	588.723	0	913.081	347.635	0	397.109	0	240.443
metab_1704	pos_1816	-	235.143	1.77047	pos	-	-	-	-	-	9.1165	0.00477129	0	0	0	0	0	0	492.711	938.24	353.091	533.737	1012.6	0	0	0	909.293	471.206
metab_1705	pos_1817	-	295.128	1.78452	pos	-	-	-	-	-	-1.0125	0.00431671	969300	835135	546443	496158	573914	619380	397194	326416	126513	491469	256729	404357	391822	384892	376393	372674
metab_1706	pos_1818	-	252.122	1.78452	pos	-	-	-	-	-	-1.0897	0.0368127	14314.2	15604.7	41882.3	46098.6	40694.3	25795.9	7453.3	30220.8	17894.2	6467.91	10245.3	14354.9	15099.6	18097.9	19071.4	22204.5
metab_1707	pos_1819	-	147.065	1.78452	pos	-	-	-	-	-	-0.3037	0.513437	5253.39	5006.55	15740.9	18043.3	13043.7	7019.54	4938.56	2258.48	14892.3	7402.19	11220.8	11225.6	4235.6	5528.8	6889.07	6997.82
metab_1708	pos_1820	-	416.212	1.78452	pos	-	-	-	-	-	13.9353	0.0145073	0	0	0	0	0	0	23138.4	0	18234.7	0	32031.6	20586.2	5096.86	5176.57	6098.32	7286.9
metab_1709	pos_1822	-	144.617	1.78452	pos	-	-	-	-	-	2.0676	0.203081	690.789	556.513	0	600.151	0	197.413	0	0	4660.44	0	1082.68	2828.61	228.104	204.885	314.68	349.179
metab_1710	pos_1823	-	349.175	1.78452	pos	-	-	-	-	-	11.0245	0.0405433	0	0	0	0	0	0	4649.46	26.8559	787.491	1002.13	5033.86	998.769	0	0	1227.64	0
metab_1711	pos_1824	-	181.049	1.79933	pos	-	-	-	-	-	2.4798	0.098772	311.622	831.854	2525.6	2835.03	1392.24	510.237	5321.17	1156.85	8845.64	2040.79	5135.15	24395.2	3887.28	4255.11	3402.23	3666.54
metab_1712	pos_1825	-	427.207	1.79933	pos	-	-	-	-	-	-0.8656	0.401327	5202.2	9472.28	30746.3	40696.5	31332.4	30874.6	0	69531	0	11873.4	0	0	14926.9	18832.8	19665.9	20470
metab_1713	pos_1826	-	201.112	1.79933	pos	-	-	-	-	-	4.6134	0.0225344	477.552	844.235	264.676	0	539.184	0	3756.15	812.518	13079.9	5413.37	7350.71	21620.2	2644.91	4254.2	4049.84	4067.37
metab_1714	pos_1827	-	246.066	1.81343	pos	-	-	-	-	-	-0.8976	0.0100289	145560	123024	83418.4	87609	78334.1	75518.9	66844.8	51693.8	17427.5	75261.2	64281.6	43057.6	73675.6	68157.9	63324.3	62669.4
metab_1715	pos_1830	Isopropyl beta-D-glucoside	187.096	1.82767	pos	M+H-2H2O	C9H18O6	-	HMDB0032705	5391-17-3	-1.0237	0.00780791	529769	456418	308195	313335	328164	305332	259946	202627	77074.2	286214	238911	37581.6	268238	246596	246634	237173
metab_1716	pos_1831	-	246.159	1.82767	pos	-	-	-	-	-	-2.5934	0.000646718	70003.3	53044.9	23961.2	33007.1	39657.8	37412.5	17749.8	9801.87	1265.61	12948.2	702.484	130.443	17877.6	24580.8	2982.83	12578.6
metab_1717	pos_1832	-	249.123	1.82767	pos	-	-	-	-	-	-0.0466	0.906929	16756.3	26318.1	41894.6	33965.1	40367.6	44908.4	44428.9	54126.4	9092.4	51393	21367.8	17304.3	30939.7	32822.2	33454.4	36023.7
metab_1718	pos_1834	-	184.096	1.84315	pos	-	-	-	-	-	-1.1444	8.13e-06	63119.9	60409.6	90570.2	73617.4	76660.6	75508.2	34413.3	40437.1	28959.6	30008.4	28873.8	36297.4	43874.3	41420.3	40931.6	42369.6
metab_1719	pos_1835	-	197.092	1.84315	pos	-	-	-	-	-	1.1707	0.0880337	4618.95	6046.2	19841.4	18621.8	16432.3	17990.6	41324.6	44170.4	7633.54	62888.5	19917.6	12152.5	26267.7	25376	25525.6	24471.8
metab_1720	pos_1836	-	397.117	1.84315	pos	-	-	-	-	-	4.112	0.198126	5814.29	8386.74	909.846	0	0	0	190780	0	10380.3	19468.7	10792.1	29871.4	25851.3	25664.8	26351.2	26640.7
metab_1721	pos_1838	-	300.173	1.85765	pos	-	-	-	-	-	3.0896	0.0762839	0	1000.88	2977.19	3008.97	4479.71	7011.06	29595	12723.4	16567	6049.82	10205.5	82148.9	10691.9	11895.2	13345.1	12396.2
metab_1722	pos_1839	-	256.183	1.85765	pos	-	-	-	-	-	12.2139	0.141825	0	0	0	0	0	0	4234.4	1951.28	2747.15	277.872	0	19293.5	0	506.836	1586.46	1232.94
metab_1723	pos_1841	-	248.112	1.8729	pos	-	-	-	-	-	-0.1419	0.543586	206497	176113	161843	146193	147333	169115	184480	196516	65945.5	204206	164029	97560.1	168922	160131	157990	157166
metab_1724	pos_1842	-	410.155	1.8729	pos	-	-	-	-	-	-0.4646	0.663889	107351	70011.3	3680.21	387.284	1935.23	6351.06	23423	16617.1	5810.96	45470.5	25819.6	20342.9	20949	20004	20594.6	22095.6
metab_1725	pos_1843	-	446.259	1.8729	pos	-	-	-	-	-	6.0086	0.0173999	2130.51	1559.7	0	0	0	0	69528.9	5235.1	53040.7	6429.91	83124.1	20219.2	19657.8	17913.7	19856.3	19353.6
metab_1726	pos_1844	-	423.201	1.8729	pos	-	-	-	-	-	1.8349	0.239921	0	1614.81	1057.47	36.5851	7.6036	375.062	1290.78	1639.5	6804.58	389.844	904.442	0	790.375	106.032	1532.18	434.171
metab_1727	pos_1845	-	261.086	1.8871	pos	-	-	-	-	-	1.4861	0.0309012	7713.08	11236.9	4544.76	4344.26	4874.19	5693.97	23692.3	15658.8	2224.37	23688	9799.01	32526.4	9756	10042.2	9481.07	11708.6
metab_1728	pos_1847	-	460.238	1.90138	pos	-	-	-	-	-	15.1512	0.0252806	0	0	0	0	0	0	45456.4	0	53139	3482.2	90066	26189.2	12918.1	15600.3	17334.1	13895.2
metab_1729	pos_1849	-	374.065	1.90138	pos	-	-	-	-	-	4.1867	0.0455532	1297.17	0	0	0	0	0	1382.71	451.4	6250.81	3578.7	10763.6	1194.3	418.791	707.504	1394.52	1531.53
metab_1730	pos_1850	-	411.167	1.90138	pos	-	-	-	-	-	-1.0347	0.264604	12069.5	4296.98	5977.85	1997.66	4192.95	7093.59	0	13449.5	0	1987.31	0	1953.76	1711.53	1731.69	2447.05	2836.37
metab_1731	pos_1852	-	274.107	1.91685	pos	-	-	-	-	-	-1.017	0.000611839	41334.6	36213	28971.8	27053.5	25526.2	28988.7	11404.7	17313.4	21972.5	17163.2	17206.2	7880.03	22531.9	22832.5	22707.2	22791.5
metab_1732	pos_1853	-	151.075	1.91685	pos	-	-	-	-	-	1.2409	0.118613	6979.62	5932.03	4041.09	3631.83	3414.15	3265.61	7978.29	3776.17	10186.3	6312.15	8113.95	28072.4	5901.03	6143.27	5796.38	5819.56
metab_1733	pos_1854	-	318.227	1.91685	pos	-	-	-	-	-	12.6651	0.0104266	0	0	0	0	0	0	1778.13	783.218	10987.4	4829.54	13555.6	7035.96	1849.25	1549.26	2157.69	838.645
metab_1734	pos_1855	-	688.309	1.91685	pos	-	-	-	-	-	14.1017	0.0201261	0	0	0	0	0	0	8081.58	1166.06	26250.8	32030.6	35850.7	2100.9	6757.02	4504.34	4174.6	6274.61
metab_1735	pos_1856	-	139.111	1.93093	pos	-	-	-	-	-	0.7949	0.167358	3677.82	3142.32	3650.38	3314.5	3255.86	2295.53	6434.22	1528.54	7968.85	2000.52	3995.58	11619.9	4792.78	4068.33	4269.54	4126.61
metab_1736	pos_1857	-	328.168	1.93093	pos	-	-	-	-	-	-0.823	0.0584334	15694.5	17488.5	42032	43862.6	54656.5	48509.8	33120.8	17843.7	12763.1	15779.6	16223.5	29894.7	22249.1	19825	20618.7	22250.6
metab_1737	pos_1858	-	524.234	1.93093	pos	-	-	-	-	-	-4.8604	0.000221245	30131.1	10238.1	23965.7	20719.1	21546.7	40354.4	0	0	5058.97	0	0	0	32970.4	6304.44	2679.09	1521.53
metab_1738	pos_1859	-	217.154	1.9463	pos	-	-	-	-	-	1.3889	0.136373	56618.8	44750.6	79199.1	72329	74193.3	81578.1	462810	58144.4	66670.7	95050.4	87146.7	300413	222108	206115	199357	196758
metab_1739	pos_1860	-	332.181	1.9463	pos	-	-	-	-	-	0.5174	0.368581	89353.5	66707	24284.5	18003.2	16305.5	42240	122966	26661.2	32255.4	91172.4	50270.2	44397.2	65308.9	64723.5	61515.2	61428.2
metab_1740	pos_1861	-	235.132	1.9463	pos	-	-	-	-	-	1.3128	0.00490979	75397.5	61019.4	51452	46344.3	43261.8	43858.8	121567	65965.7	125759	119018	138070	227869	87668.5	85094.7	81320.2	80814.8
metab_1741	pos_1862	-	139.075	1.9463	pos	-	-	-	-	-	1.5423	0.00374319	2635.59	2580.67	2621.89	2280.28	2532.12	1697.67	6702.7	2722.33	7175.53	6058.29	7183.67	11947.3	4774.1	5021.83	4047.79	4203.63
metab_1742	pos_1863	-	379.206	1.9463	pos	-	-	-	-	-	-0.7874	0.297943	501.701	841.203	18351.6	21674.8	12616.1	8940.34	13001.1	4935.6	836.768	8364.24	2255.88	7065.25	13879	13860.6	14168.6	11750.4
metab_1743	pos_1864	-	147.08	1.9463	pos	-	-	-	-	-	10.9815	0.122107	0	0	0	0	0	0	933.984	0	2285.94	164.868	971.497	7774.91	111.66	152.534	152.287	102.865
metab_1744	pos_1865	-	249.132	1.9463	pos	-	-	-	-	-	5.5267	0.000134824	0	0	0	348.867	381.907	0	2622.22	6316.37	5164.27	8825.22	6966.22	3795.16	3701.67	3040.89	3034.96	3146.29
metab_1745	pos_1866	-	240.032	1.9463	pos	-	-	-	-	-	-2.4255	0.031209	13104.6	4787.53	2255.89	2743.69	3338.54	4876.12	221.787	569.28	1433.45	2501.07	1064.76	0	1405.45	2994.63	2311.9	2122.95
metab_1746	pos_1867	-	273.159	1.96092	pos	-	-	-	-	-	1.5988	0.00475626	15867.1	13214.9	16088	12978.3	14870.5	14982	61831.3	67430.6	26893.1	33295	19898.4	57206.4	34654.4	34485.9	33327.9	32612.2
metab_1747	pos_1868	-	266.174	1.96092	pos	-	-	-	-	-	6.586	0.00334083	241.853	0.0221819	301.174	47.542	791.001	44.1905	11120.8	8876.84	13140.7	43895.5	36058.2	23880.5	12136	12213	14021	10537.1
metab_1748	pos_1869	-	239.051	1.96092	pos	-	-	-	-	-	3.3078	0.0152586	1343.02	1162.02	0	0	0	537.012	2762.62	604.975	8743.15	2409.76	5684.9	9919.06	2620.74	2774.96	2953.87	2725.55
metab_1749	pos_1870	-	476.305	1.96092	pos	-	-	-	-	-	1.6066	0.0901279	0	2575.3	820.826	3221.85	2430.39	397.208	7698.16	1679.61	10813.9	0	5188.82	3383.91	5150.58	4241.7	5861.9	4121.17
metab_1750	pos_1871	-	167.07	1.96092	pos	-	-	-	-	-	2.4494	0.00816358	2381.12	2020.1	1553.41	2056.72	1713.72	1983.44	8530.33	3345.52	10633.9	8605.11	10044.8	22792.8	5790.27	5996.94	5556.12	4741.15
metab_1751	pos_1872	-	179.154	1.96092	pos	-	-	-	-	-	-0.6421	0.285103	1315.67	2147.16	5229.54	5278.74	6718.11	7174.67	5754.42	4307.68	189.025	5948.07	1655.21	0	3488.04	4083.47	3160.11	3534.42
metab_1752	pos_1873	-	462.179	1.97577	pos	-	-	-	-	-	-1.2511	0.0157213	74971.7	78897.9	39931.9	38315.9	54775.9	63534.9	39065.4	36618.8	0	56452.6	12332.6	2756.75	31786.5	32268.8	32779.1	30094
metab_1753	pos_1874	-	490.285	1.97577	pos	-	-	-	-	-	5.854	0.0197238	2067.67	0	0	0	0	504.979	48537	2900.38	37982.3	2517.06	45406.7	11461.6	8530.73	9981.42	11572.6	8427.95
metab_1754	pos_1875	-	292.117	1.97577	pos	-	-	-	-	-	-0.3383	0.215996	20466.2	21558.8	36594.1	36002.7	32331.7	29486	21979	36490.8	13943.3	24021.3	13352.4	29769	22728.5	23310.1	22493	23250.9
metab_1755	pos_1876	-	316.222	1.97577	pos	-	-	-	-	-	12.6486	0.0352053	1.22183	0	0.107865	5.75595	0	0	7483	2466.19	4240.54	9496.49	21582.6	229.767	4136.01	3999.76	3511.08	4296.04
metab_1756	pos_1877	2-Phenylglycine	152.07	1.99182	pos	M+H	C8H9NO2	-	HMDB0002210	2835-06-05	0.0777	0.46519	39110	37046.9	42833	43493.7	40389.8	36689.9	42426.5	36718.7	45733.4	33249.4	43022.7	51660	34720.2	35922.8	35630.7	36951
metab_1757	pos_1878	-	214.086	1.99182	pos	-	-	-	-	-	0.8366	0.0641567	18652.5	14682.9	10018.3	9057.99	9795.55	10934	32680.8	22720.7	6062.04	34437.9	16995.2	17724.1	17847.3	16255.2	16216.5	16177.7
metab_1758	pos_1879	-	297.18	1.99182	pos	-	-	-	-	-	0.462	0.494515	268.957	259.852	7534.2	7827.95	8155.38	7253.48	15520.4	11307.6	1881.6	8420.58	4730.42	1253.07	9032.4	7951.62	8253.82	8799.15
metab_1759	pos_1880	-	153.091	1.99182	pos	-	-	-	-	-	0.9454	0.108046	5985.78	4361.64	3624.82	3565.08	4161.16	3998.77	7125.96	3474	8975.06	5308.77	5922.66	18680.7	6499.42	5303.9	5367.22	5473.85
metab_1760	pos_1881	-	282.169	1.99182	pos	-	-	-	-	-	0.2167	0.809586	0.860678	17.0321	7632.13	8022.34	9719.29	8972.48	7553.53	6250.74	593.008	1541.52	1983.67	22011.3	1100.61	2953.49	3350.6	2195.86
metab_1761	pos_1882	-	365.083	1.99182	pos	-	-	-	-	-	1.9719	0.0809461	5056.79	2491.83	0	0	0	0	1960.41	2400.89	6539.06	7922.95	10788.5	0	2336.06	3144.9	3171.64	3846.24
metab_1762	pos_1883	-	243.133	2.00622	pos	-	-	-	-	-	1.2653	0.106096	89576.2	96066.2	66714.7	61091	69658.2	100267	324486	131469	32180.5	432375	173330	68075.1	154702	132307	139701	136834
metab_1763	pos_1884	-	444.207	2.00622	pos	-	-	-	-	-	2.9444	0.0259734	36048.9	22277.8	10259.8	9371.51	11635.9	10225.3	45045.6	319257	165497	83504.2	109926	45119.8	117025	99862.8	105513	102791
metab_1764	pos_1885	-	214.122	2.00622	pos	-	-	-	-	-	5.5256	0.178561	547.597	189.263	244.153	209.132	0	122.251	43510.5	691.378	3206.06	1380.6	2116.29	9550.62	12622.6	11214.7	11188.3	11469.2
metab_1765	pos_1886	-	410.155	2.00622	pos	-	-	-	-	-	-0.8988	0.449466	182885	106733	5609.31	3902.96	5705.74	14623.2	28298.1	32733.5	4715.95	56295.5	24060.9	25236	31747	31148	33727.3	32609.2
metab_1766	pos_1887	-	394.16	2.00622	pos	-	-	-	-	-	-2.6311	0.153318	146756	97278.3	5931.24	7321.92	5692.92	12913.4	7704.4	6892.92	1558.13	14011.5	7132.85	7235.32	17675.5	17425.9	16227.9	16636.1
metab_1767	pos_1889	-	184.076	2.00622	pos	-	-	-	-	-	-1.8529	0.0337236	790.52	1006.79	6473.97	6718.58	5959.14	2914.41	1046.88	2507.74	497.735	1543.73	487.041	522.981	1088.5	1504.22	1303.81	1436.1
metab_1768	pos_1890	-	230.048	2.02113	pos	-	-	-	-	-	0.8114	0.127031	69953.1	65916.9	47314.1	39454.5	48463.1	46515.3	161735	83876.2	8285.95	154938	69770.5	78772.8	80230.8	67853.2	70028.3	69721.6
metab_1769	pos_1891	-	139.039	2.02113	pos	-	-	-	-	-	1.4077	0.00938412	1682.86	2220.11	3307.77	3368.43	3157.59	2720.54	10557.9	2542.45	5277.89	5686.08	11423.2	8177.1	5131.17	5292.38	5365.79	5665.28
metab_1770	pos_1892	-	407.238	2.02113	pos	-	-	-	-	-	-1.9647	0.0623526	0	3172.47	89459.9	120366	101556	83008.1	10346.6	64571.8	0	25560.5	1375.55	0	33393.9	31156.1	32974.4	33412.6
metab_1771	pos_1893	-	170.096	2.02113	pos	-	-	-	-	-	0.1031	0.733854	4278.78	3977.17	2310.82	2451.93	3556.05	3562.58	5035.5	3821.58	1631.87	5675.68	2995.03	2469.29	3318.16	3655.8	3329.01	3466.79
metab_1772	pos_1894	-	200.164	2.02113	pos	-	-	-	-	-	0.4695	0.200578	201.191	790.714	2672.62	3083.39	3403.78	3382.91	3592.37	2061.48	3973.09	2759.36	3230.46	3123.79	2327.86	2711.71	2965.61	2375.02
metab_1773	pos_1896	-	222.075	2.03602	pos	-	-	-	-	-	0.9626	0.0118375	32100.7	29414.7	24237.3	26668.3	23128.4	17961.4	31271.8	28668.7	78216	46411	61190.8	53416.3	36230.9	33608	30965.1	34175.6
metab_1774	pos_1897	-	425.191	2.03602	pos	-	-	-	-	-	-0.6527	0.522726	1434.59	3285.15	18856.8	29694.7	18149.6	19726.2	3649.87	44807.3	266.869	5789.99	3381.79	82.0873	16045	16429.5	14533.7	14660.6
metab_1775	pos_1898	-	201.148	2.03602	pos	-	-	-	-	-	3.0232	0.00654224	457.163	472.299	1232.85	1082.74	1002.96	293.945	8103.36	2209.49	11325.7	1936.96	4497.17	8852.32	4286.26	3332.3	3509.3	3609.45
metab_1776	pos_1899	-	227.154	2.03602	pos	-	-	-	-	-	0.2939	0.104717	7321.81	6878.23	9277.5	7277.65	10435.1	9876.89	12758.2	11279.3	8594.93	10391.6	12317.5	7264.02	9941.25	8356.35	8623.65	9290.53
metab_1777	pos_1902	-	276.086	2.03602	pos	-	-	-	-	-	-0.1593	0.831837	355.939	2855.86	9166.41	7620.05	6364.17	5016.45	2429.38	3684.44	2250.62	1777.37	2678.49	15278.9	2824.81	3082.52	2688.66	3191.08
metab_1778	pos_1903	-	184.042	2.03602	pos	-	-	-	-	-	1.236	0.114121	562.551	710.728	554.872	340.306	892.691	614.812	3054.47	1250.48	0	2588.16	681.446	1084.09	862.194	1362.96	1145.48	1083.01
metab_1779	pos_1904	-	198.112	2.05243	pos	-	-	-	-	-	-0.061	0.665362	52281.9	53222	72013.9	75610.2	67387.3	61465.5	59277.4	51323.4	68197.2	45904.1	68010.6	73449.1	57701.4	55867.8	53442.2	53661.4
metab_1780	pos_1905	-	358.159	2.05243	pos	-	-	-	-	-	0.659	0.22483	31833.3	29324.6	27446.8	30508.1	25558.2	30668.3	96797.8	47614.4	14892.5	45772.8	61868.8	9917.4	43581.1	42037.3	39404.3	43769.9
metab_1781	pos_1906	-	311.123	2.05243	pos	-	-	-	-	-	-0.2216	0.629639	2064.38	4030.16	11198.6	9524.32	8784.01	5059.58	5603.09	5685.58	2686.17	6168.27	3225.07	11503.6	4664.01	3734.22	2793.91	4641.87
metab_1782	pos_1908	-	245.185	2.06773	pos	-	-	-	-	-	-0.4649	0.363724	32712.4	52192.1	173682	166840	200032	218369	155338	127931	36066.5	144383	135722	11912.7	124953	115029	114253	110750
metab_1783	pos_1909	-	288.17	2.06773	pos	-	-	-	-	-	0.2185	0.732349	60363.9	59674.9	18645.2	15747.6	21371.8	30639.9	50227.7	37074.6	5201.12	96883.5	42694.2	8119.13	42185.7	37571.1	37684.8	35202.9
metab_1784	pos_1910	Lys-Tyr-OH	418.16	2.06773	pos	M+H	C20H23N3O7	-	-	-	-0.4374	0.436302	79147.2	86782.2	23253.7	25772.1	22171	28421.1	20777.6	36433.3	13715	24547.6	63770.1	36854.3	34091.8	31553.7	30816.4	33832.2
metab_1785	pos_1911	-	191.081	2.06773	pos	-	-	-	-	-	2.1702	0.00720708	3543.76	4758.93	3816.19	3225.42	3637.23	2790.24	12587.1	5986.09	22287.6	10139.1	15483.6	31507.1	9818.38	8665.42	9096.46	8841.51
metab_1786	pos_1912	-	377.134	2.06773	pos	-	-	-	-	-	-0.4504	0.1048	14729.5	22802.9	22209.5	22003.8	22063.8	20667.3	17118.1	18289	5142.64	16949.2	24654.2	8944.76	17388.4	16850.5	15945.3	18526.5
metab_1787	pos_1913	-	221.128	2.06773	pos	-	-	-	-	-	-0.5276	0.369304	1754.04	3563.18	22876.7	20557.1	21336.6	20349.4	14813.5	21991.6	2324.53	11241.6	6564.92	5798.82	11161.9	12671.7	12477.5	11229
metab_1788	pos_1914	-	304.165	2.08282	pos	-	-	-	-	-	0.5721	0.364361	65995.7	60455.6	43048.4	36840.7	49243.5	57631.1	140156	85642.7	7588.92	161711	60671.8	9882.19	71759.3	65111.4	64508.7	62241.5
metab_1789	pos_1915	-	245.149	2.08282	pos	-	-	-	-	-	0.3029	0.581703	1849.95	2742.45	11511	12487.2	12640.1	8817.37	19821	13684.5	6103.51	9481.78	12648.3	0	12395	10815.3	8856.3	9727.51
metab_1790	pos_1916	-	157.097	2.08282	pos	-	-	-	-	-	1.7903	0.0207789	363.012	1086.64	877.748	803.563	1028.35	1378.06	2556.38	2214.38	7047.48	2614.04	3370.81	1350.47	1466	1343.27	2189.54	2224.4
metab_1791	pos_1917	-	204.065	2.08282	pos	-	-	-	-	-	0.475	0.337004	11231.1	10812.1	18825.8	25664.1	16537.2	9171.99	15445.9	10687.1	21919.7	14091.5	19070.9	46994.1	13884.6	13464.5	14148.5	13697.3
metab_1792	pos_1918	-	437.186	2.08282	pos	-	-	-	-	-	-2.5033	0.000593187	13079.6	16012.7	31350.8	26650.3	36999.2	24616.3	6052.56	4347	13.1167	3550.4	12265.6	0	9951.78	9474.24	11166.5	11385.4
metab_1793	pos_1919	-	139.075	2.08282	pos	-	-	-	-	-	1.2164	0.0257462	1185.94	1284.25	991.722	1175.88	1163.67	849.163	2047.6	1018.28	2979.22	1892.57	2498	5018.64	1654.22	1457.44	1419.75	1481.47
metab_1794	pos_1920	-	668.31	2.09728	pos	-	-	-	-	-	-4.8738	1.93e-08	110554	104190	122506	116539	153442	133627	0	10471.3	2573.16	7280.49	4943.38	0	38800.7	35769.1	30580.8	37972.2
metab_1795	pos_1921	-	156.138	2.09728	pos	-	-	-	-	-	0.3227	0.254932	4076.56	4488.2	4715.78	4870.53	4234.66	4793.78	3977.78	3471.08	6943.9	4173.89	5967.03	9458.56	4364.06	4393.1	4480.46	4477.67
metab_1796	pos_1922	-	297.169	2.09728	pos	-	-	-	-	-	3.911	0.0317068	2220.91	465.699	284.062	725.895	1413.38	244.147	7259.77	655.321	17529.5	8458.17	10765.3	35874.5	4873.35	3733.57	4708.72	4081.29
metab_1797	pos_1923	-	314.15	2.09728	pos	-	-	-	-	-	0.4303	0.257559	6118.74	5401.14	2811.92	5593.07	3633.98	3740.96	7605.86	5225.02	2806.67	10179.8	3038.29	7931.62	5694.11	4912.97	5254.68	3723.81
metab_1798	pos_1924	-	249.075	2.09728	pos	-	-	-	-	-	3.7405	0.0019493	0	382.964	603.725	484.65	345.28	0	7061.62	2833.48	2409.05	1778.15	6399.86	3799.18	2493.13	2129.35	1745.3	2101.71
metab_1799	pos_1925	-	146.117	2.09728	pos	-	-	-	-	-	0.831	0.113192	20186.1	16467.9	17642.4	16868.7	15098.4	17793.6	17416	12778.4	52287.9	17732.2	56491.7	28409.1	21947.5	22339.6	21988.4	22236.9
metab_1800	pos_1926	-	189.123	2.11323	pos	-	-	-	-	-	-0.3243	0.238403	33951.3	27769.9	31487.9	26712.2	21777	29807.2	19982.2	11938.2	27792.9	26015.4	39143	12106.5	21837	20916.1	18841.3	20471.6
metab_1801	pos_1927	-	437.202	2.11323	pos	-	-	-	-	-	0.1784	0.764851	8150.97	14404	17903	11645.9	19920.9	23924.8	38184.7	16040.4	492.481	22418.2	31444	0	22550.4	20907.5	20630	19543.7
metab_1802	pos_1928	-	350.217	2.11323	pos	-	-	-	-	-	-1.2205	0.36653	61298.4	20198.7	6461.68	1811.71	1062.25	7843.18	1506.19	2005.12	5867.67	7504.89	3159.75	22301.7	6639.4	5997.27	6027.79	5895.21
metab_1803	pos_1929	-	234.169	2.11323	pos	-	-	-	-	-	2.9416	0.0445127	0	396.259	383.243	1040.21	178.943	565.747	4064.61	582.199	1902.59	2180.6	1948.29	9023.5	2255.12	1610.46	1620.26	1469.36
metab_1804	pos_1930	-	371.16	2.11323	pos	-	-	-	-	-	1.374	0.27073	947.293	0	762.984	509.81	998.161	860.973	2650.86	5602.92	0	2315.1	0	3.90387	202.867	623.632	1664.96	1415.56
metab_1805	pos_1931	-	345.144	2.12895	pos	-	-	-	-	-	-0.7477	0.0165449	41676.2	41236.5	34432.3	34945.4	35397.5	35063.2	31885.4	34388.2	8583.5	30540	21302.2	5960.26	30653.9	27318.2	24906.8	25051.3
metab_1806	pos_1932	-	302.206	2.12895	pos	-	-	-	-	-	1.8773	0.00947418	0	1240.54	4393.27	3416.62	5079.97	9412.72	18750.2	9698.56	14282.3	17875.9	23198.6	2687.31	11545.5	10166.2	10003.2	9474.13
metab_1807	pos_1933	-	1029.52	2.12895	pos	-	-	-	-	-	14.6799	0.123863	0	0	0	0	0	0	0	0	73085.1	6474.46	77926.2	0	10611.9	14755.7	16257.5	15950.4
metab_1808	pos_1934	-	347.159	2.12895	pos	-	-	-	-	-	0.0899	0.839476	21417.4	17052.7	22126.7	17451.1	20357.3	18837	40045	33281.6	7748.19	17835.5	23987	1882.41	23002.6	22136.7	21980.4	23008.2
metab_1809	pos_1935	-	308.09	2.12895	pos	-	-	-	-	-	4.7956	0.000448758	549.901	519.719	0	331.488	0	209.069	8939.86	7150.73	6983.86	7487.21	12365.5	1791.21	4249.32	3343.97	4283.16	5511.55
metab_1810	pos_1936	-	284.127	2.12895	pos	-	-	-	-	-	10.3029	0.0645687	0	0	0	0	0	0	3477.1	2491.23	70.1458	0	1540.67	0	510.604	226.322	442.48	406.537
metab_1811	pos_1937	-	366.165	2.14443	pos	-	-	-	-	-	-0.1749	0.758685	337532	176616	76510.1	64880.2	64430.6	91738.3	160861	88875.7	59539.8	202807	95519	111447	122770	116060	111125	116269
metab_1812	pos_1938	-	366.201	2.14443	pos	-	-	-	-	-	0.4972	0.13403	10689.5	9888.19	9753.59	9911.88	8317.74	13651.5	11482.8	9506.32	18153.6	15972.6	24511.3	8187.27	12442.6	11315.5	10526.9	9844.77
metab_1813	pos_1939	-	357.18	2.14443	pos	-	-	-	-	-	0.706	0.353071	1670.72	2373.73	8256.1	8134.61	6302.5	5723.59	13815.1	10234.8	1229.19	4359.23	1440.91	21875.5	5833.51	7164.2	4403.28	5410.76
metab_1814	pos_1940	-	370.215	2.14443	pos	-	-	-	-	-	-1.3515	0.117575	0	289.494	9256	7945.1	10966.1	9047.08	5835.68	1722.01	0	5105.66	0	2034.24	2239.35	2989.77	1994.51	2766.92
metab_1815	pos_1941	-	153.138	2.14443	pos	-	-	-	-	-	1.8498	0.416285	0	102.134	443.657	572.425	288.481	395.236	301.934	0	189.558	0	339.575	5663.99	73.5803	330.615	283.714	253.068
metab_1816	pos_1943	-	193.069	2.14443	pos	-	-	-	-	-	4.4454	0.0712748	162.576	0	0	0	0	0	1812.05	845.334	77.648	600.369	206.693	0	367.708	647.179	491.741	377.91
metab_1817	pos_1944	-	273.191	2.14443	pos	-	-	-	-	-	0.8577	0.177794	1485.56	275.565	1508.74	1335.23	993.483	3677.31	1120.81	3696.65	227.131	2822.58	4183.74	4757.92	3284.05	2491.17	2363.02	2543.88
metab_1818	pos_1945	-	360.178	2.1595	pos	-	-	-	-	-	-1.3556	0.0124261	51595.1	42931.5	66082.4	53601.2	58248.8	71401.3	13811.1	74218.6	3958.01	22034.8	6624.41	13720.2	35122.8	27708.6	25512.5	31063.5
metab_1819	pos_1946	-	458.231	2.1595	pos	-	-	-	-	-	-2.3658	0.00105763	41987.3	44185.7	85101.5	82222.7	110041	121471	12370.9	33457.9	7012.06	28972.7	3645.59	8639.98	31682.8	28552.7	28357	31949.2
metab_1820	pos_1947	-	164.093	2.1595	pos	-	-	-	-	-	-1.7824	0.134261	4090.5	588.194	113.577	209.373	3027.75	1365.53	958.493	75.3647	504.5	364.365	599.888	228.459	1179.47	748.472	1090.52	1332.7
metab_1821	pos_1948	-	374.21	2.1595	pos	-	-	-	-	-	-1.0689	0.068255	7125.48	5677.17	14318.2	13228.6	11642.9	12100	2548.62	917.07	6395.65	2487.2	2043.52	16159.8	4358.52	2346.51	3635.98	3522.18
metab_1822	pos_1949	-	393.212	2.1595	pos	-	-	-	-	-	1.6407	0.115244	6595.61	6245.17	514.091	0	781.09	3490.6	14891.8	8973.41	232.905	21786.6	8536.63	543	6438.49	5360.15	6535.66	6443.37
metab_1823	pos_1950	-	137.082	2.1595	pos	-	-	-	-	-	-6.2645	0.103005	805.643	17.3152	0.895918	91.779	1064.45	92.7414	9.60027	1.80792	3.19892	7.23011	3.8288	1.29558	14.6	5.00163	166.104	171.873
metab_1824	pos_1951	-	213.159	2.1595	pos	-	-	-	-	-	0.0562	0.737747	2467.35	1635.12	1384.98	1651.94	1474.29	1882.2	2066.55	1654.76	1823.86	2283.19	1574.27	1510.36	1744.7	1694.15	1639.02	1414.85
metab_1825	pos_1952	-	260.091	2.17462	pos	-	-	-	-	-	-0.7266	0.000601665	36721.7	42340.6	36190	34349.1	34193.5	31701.8	18693.9	20261.3	32183	14252.6	20518.6	24322.6	22907.4	22256.4	22837.3	22905.3
metab_1826	pos_1953	-	325.117	2.17462	pos	-	-	-	-	-	1.0271	0.054082	6490.84	9576.93	9708.2	13278.2	9697.43	9159.18	31134.4	9980.34	35467.8	10575.2	12641.7	18219.6	8887.36	10532.1	11197.2	11106.9
metab_1827	pos_1954	-	314.195	2.17462	pos	-	-	-	-	-	2.336	0.0752698	4865.57	5763.22	8403.36	5033.37	6211.77	7445.46	16586.7	22623.7	21318.7	14391	20038.9	95508.8	14283.1	16006.7	14658.9	14126.2
metab_1828	pos_1955	-	212.107	2.17462	pos	-	-	-	-	-	-0.423	0.294771	48940.8	39692.8	19508.8	18822.7	18207.9	16130.1	23260.7	19815.2	8427.84	24433.7	24500.6	19875.1	20024.2	19566.5	19727.6	20844.4
metab_1829	pos_1956	-	247.096	2.17462	pos	-	-	-	-	-	-0.3292	0.52444	6113.92	4580.07	2854.46	3516.82	3557.89	4947.21	1876.25	564.227	3968.7	1654.5	3288.43	9000.84	2969.65	2481.59	2568.07	1836.42
metab_1830	pos_1957	-	736.382	2.18965	pos	-	-	-	-	-	6.1705	0.00511671	4567.6	0	0	0	0	0	48053.3	34750.3	53851.6	96344.8	95988.5	0	29533.3	29674.8	31561	30152.1
metab_1831	pos_1958	-	285.169	2.18965	pos	-	-	-	-	-	5.8835	0.209626	753.107	0	0	164.615	0	1.51927	282.165	213.792	4980.5	3950.02	2880.66	41960.7	1483.53	1989.43	800.283	760.738
metab_1832	pos_1960	-	97.0286	2.20445	pos	-	-	-	-	-	0.2412	0.165236	5193.28	5097.78	4762.2	5104.51	4442.96	4508.39	4977.47	4380.92	8181.23	4771.77	5608.25	6487.53	4240.77	4493.44	4804.54	4989.07
metab_1833	pos_1961	-	327.191	2.20445	pos	-	-	-	-	-	1.9896	0.000653133	14000.2	8778.5	4514.29	3521.67	4993.24	5360.37	23687.5	10114.5	37235.1	29666.6	30201	32583.1	17794.5	16872.1	15532.6	15747.2
metab_1834	pos_1962	-	260.16	2.20445	pos	-	-	-	-	-	-0.9382	0.0632324	5674.36	9593.25	16946.3	14432.3	15244.5	18859.1	11788.2	13046.3	1909.04	11687.4	3145.86	564.642	7015.52	7615.34	9457.79	7254.24
metab_1835	pos_1963	-	285.086	2.20445	pos	-	-	-	-	-	-0.3224	0.722029	5446.76	7469.04	0	480.513	1231.39	616.342	3547.75	1217.24	177.961	2268.27	1428.58	3551.83	1460.51	1949.26	1946.19	1946.56
metab_1836	pos_1964	-	134.045	2.20445	pos	-	-	-	-	-	-0.3906	0.195544	5259.05	6149.88	3721.91	3425.98	3495.61	4500.79	3693.6	4710.24	1847.64	4651.97	4145.73	1206.13	3775.53	3641.55	3267.87	3993.12
metab_1837	pos_1965	-	283.153	2.22087	pos	-	-	-	-	-	6.6794	0.046933	183.984	130.704	652.944	1367.37	863.621	703.832	10296.6	12589.6	33543.2	73436.4	68458.5	201666	25266.3	21166.7	21154.7	23628.3
metab_1838	pos_1966	-	245.128	2.22087	pos	-	-	-	-	-	0.0141	0.972471	18464.3	15904.8	19784.6	18647.3	18842.6	21782.9	27357.3	37703.4	2075.5	22491.8	11233.4	13678.5	18601.7	18616.4	17522.4	17443.5
metab_1839	pos_1967	-	331.164	2.22087	pos	-	-	-	-	-	-0.1882	0.528234	48609.6	42906.8	38140.2	33361.2	37303.4	42812.6	45929.9	53137.3	13347.4	54659.1	23629.2	22692.1	41301	42636.4	39002.3	39052.8
metab_1840	pos_1968	-	144.617	2.22087	pos	-	-	-	-	-	-0.0389	0.900219	12712.2	11487.2	8473.15	7564.32	7869.64	7086.87	6980.1	5733.05	14846.1	5618.08	13278	7269.6	8172.61	8366.01	7717.26	6179.32
metab_1841	pos_1969	-	313.111	2.22087	pos	-	-	-	-	-	2.4043	0.163894	1723.46	1964.1	1435.25	1212.96	944.901	1108.78	1697.27	2559.7	94.8308	21896.4	17832.5	330.183	3790.99	3167.28	3381.78	2603.14
metab_1842	pos_1971	-	419.155	2.23612	pos	-	-	-	-	-	-2.3183	0.00382508	11803.5	14016.9	49385.3	38770.5	46123.7	49799.4	419.505	5935.41	12751	1881.31	9215.8	11881.7	11954.1	11795.6	12224.7	14398.6
metab_1843	pos_1972	-	296.196	2.23612	pos	-	-	-	-	-	0.3216	0.815651	0	0	5960.04	5104.11	8786.08	8780.95	3953.56	29312.1	311.604	1520.02	314.09	369.118	6150.39	5786.94	5763.2	6468.8
metab_1844	pos_1973	-	701.856	2.23612	pos	-	-	-	-	-	14.5865	0.14831	0	0	0	0	0	0	0	0	40123.2	565.827	96499.8	10420.2	4207.87	6932.11	6619.09	8981.21
metab_1845	pos_1974	-	384.194	2.23612	pos	-	-	-	-	-	-0.6454	0.335519	0	1071.5	5169.9	6468.83	5899.36	6233.04	4852.39	1700.7	0	4274.16	358.509	4696.36	5198.33	2146.22	3708.25	2468.55
metab_1846	pos_1975	-	179.106	2.25192	pos	-	-	-	-	-	2.0565	0.0236183	13735.6	10046.3	8232.21	9060.2	7916.58	7125.91	37651.2	13623.2	33124	27583.4	29894.8	91558.4	22620.4	20638.5	18961.2	18627.1
metab_1847	pos_1976	-	197.117	2.25192	pos	-	-	-	-	-	2.2777	0.00233575	7053.73	4725.46	3541.76	2970.93	3374.66	3387.29	23223.5	6460.26	21443.3	17882.9	16655	35825.5	12036.1	11652.9	10246.5	10129.9
metab_1848	pos_1977	-	312.134	2.25192	pos	-	-	-	-	-	-0.4304	0.249719	38512.9	46659.6	33102.1	33451.4	31185.2	30627.4	38600.5	42862.9	5575.87	39908.5	26810	4703.4	32050.9	30191.6	29312.8	29660
metab_1849	pos_1978	-	153.091	2.25192	pos	-	-	-	-	-	1.2798	0.0654398	4629.71	3499.35	3061.48	2774.24	2637.61	2610.29	7249.03	2879.24	7580.52	5218.88	5560.74	18162.5	5998.53	5186.99	4403.2	4756.24
metab_1850	pos_1980	-	190.159	2.25192	pos	-	-	-	-	-	-0.1163	0.893291	156.593	421.386	1117.09	478.17	1223.02	1887.18	1473.18	2505.15	0	895.842	0	0	914.942	779.039	1016.98	882.365
metab_1851	pos_1981	-	197.08	2.25192	pos	-	-	-	-	-	0.716	0.190934	16073.3	14754.9	14833.7	14406.6	10768.6	10694	18395.4	6743.79	24075.2	12938.7	21410.4	50364.8	16865.3	15403.1	15666.2	10937.2
metab_1852	pos_1982	-	267.097	2.25192	pos	-	-	-	-	-	0.1911	0.771197	431.492	1156.54	854.318	444.74	258.962	1609.88	1242.15	629.578	381.118	372.332	493.703	2310.49	239.949	1122.86	565.86	643.382
metab_1853	pos_1983	-	386.21	2.26648	pos	-	-	-	-	-	0.4302	0.399992	25708.2	23296	15758.4	14593.7	15694.7	17111.8	50856.7	15847.5	9668.78	16439.9	14412.7	43899.6	21827.3	20102.2	18241.6	21583.8
metab_1854	pos_1984	-	223.155	2.26648	pos	-	-	-	-	-	-1.5544	0.144995	28649.6	21519.2	5921.18	2785.59	2505.86	7506.79	940.22	11088.3	565.089	6998.82	1219.52	2643.09	6098.29	5453.87	5336.09	5849.34
metab_1855	pos_1985	-	494.215	2.26648	pos	-	-	-	-	-	-2.9569	5.8e-05	17778.9	47819.3	35137.1	31571.6	44500	41389.4	3027.69	9058.23	647.738	3245.84	1217.59	10904.9	15220.8	15204.6	13999	15057
metab_1856	pos_1986	-	394.196	2.26648	pos	-	-	-	-	-	0.1492	0.780562	14916.9	13075.8	7111.73	5987.96	8101.87	9181.48	13816.9	10231.8	3913.89	25147	10108.9	1515.44	12298.1	11804	10410.5	11164.6
metab_1857	pos_1987	(S)-a-Amino-2,5-dihydro-5-oxo-4-isoxazolepropanoic acid N2-glucoside	299.084	2.26648	pos	M+H-2H2O	C12H18N2O9	-	HMDB0029404	29790-46-3	4.4224	0.159292	3203.86	1696.31	2702.77	3596.28	6050.58	2808.89	94539.3	282938	0	49094	3551.71	0	55074.4	54426.3	55874.7	53388.2
metab_1858	pos_1988	-	226.122	2.26648	pos	-	-	-	-	-	0.1237	0.914403	33.7691	177.37	1069.68	810.51	1071.36	2468.27	1550.44	4161.44	0	0	423.041	0	1236.31	1123.19	1465.76	767.936
metab_1859	pos_1989	-	296.112	2.28237	pos	-	-	-	-	-	-1.6587	0.00535663	322631	230612	125607	125614	128547	129780	53753	67965.7	30698.1	72991.1	60498.2	50705	94365.5	86206.5	82031.2	82644.1
metab_1860	pos_1990	-	170.096	2.28237	pos	-	-	-	-	-	0.123	0.826245	4155.35	5061.15	5892.61	6169.84	6554.61	6607.2	9268.39	15246.9	1112.97	7043.29	3640.29	1192.89	6059.32	6729.45	6471.34	5719.51
metab_1861	pos_1991	-	270.169	2.29775	pos	-	-	-	-	-	0.5501	0.0158856	20227	19293.4	26413.7	21941.5	23544.2	20990.6	39508.3	20938.8	23453.4	37067.6	39982.6	32917.8	30425.7	26163.9	27899.5	26449.2
metab_1862	pos_1992	-	293.128	2.31328	pos	-	-	-	-	-	1.8062	0.105788	19312.8	15104.5	5079.46	3556.53	4836.77	5233.01	48615.1	77451.4	2033.81	40337.5	4920.06	12423.3	23119.6	20892	19979.6	18050.9
metab_1863	pos_1993	-	688.31	2.31328	pos	-	-	-	-	-	5.8035	0.00372716	14103.8	2442.27	0	0	0	0	95511.8	46358.2	262619	186169	267330	66101	74248.8	70067.8	69162	68115
metab_1864	pos_1994	-	358.196	2.31328	pos	-	-	-	-	-	-1.8822	0.0454669	1241.54	1602.42	49106.6	54602.8	48933.4	41727.9	7284.47	21889.1	3833.28	4516.02	4065.55	11910.1	15853.8	15208	14787.6	15442.3
metab_1865	pos_1995	-	752.379	2.31328	pos	-	-	-	-	-	7.2208	0.200875	0	0	0	439.787	258.648	0	997.939	0	12684.4	791.547	79366.2	10342.1	3822.09	5534.42	3866.31	5107.32
metab_1866	pos_1996	-	141.091	2.31328	pos	-	-	-	-	-	1.1623	0.125728	1382.88	1133.23	1249.29	1112.83	821.929	940.315	1920.84	888.423	2940.45	1329.33	1482.55	6300.87	1338.43	1374.13	1360.94	1435.65
metab_1867	pos_1997	-	120.044	2.32917	pos	-	-	-	-	-	4.3798	0.294905	41404.1	25880	23206.5	18074.2	14395.2	19531.8	133084	14072.8	39770.4	69983	87781.9	2.62176e+06	106992	97754.1	98762	118512
metab_1868	pos_1998	-	92.0497	2.32917	pos	-	-	-	-	-	11.7438	0.308289	0	0	0	0	0	0	507.139	0	59.0372	215.558	396.451	19399	424.06	364.867	552.868	546.412
metab_1869	pos_1999	-	316.211	2.32917	pos	-	-	-	-	-	1.2907	0.0315992	4088.49	3389.83	2552.7	3105.3	3716.54	4281.54	8016.9	4594.54	9483.08	5027	6563.24	18020.8	6260.27	7516.85	5241.87	6052.81
metab_1870	pos_2000	-	276.18	2.32917	pos	-	-	-	-	-	1.2956	0.170625	10666.3	10761.5	4730.75	4451.38	4504.85	3066.04	9125.79	1370.7	23039.9	6492.58	11271.7	42428.2	8170.26	8167.73	9092.42	7716.78
metab_1871	pos_2001	-	173.117	2.32917	pos	-	-	-	-	-	0.2982	0.58709	3099.05	1476.47	2103.5	1105.83	1161.28	2186.82	2610.81	912.788	3485.95	461.824	1337.64	4879.74	1739.71	2058.9	2057.37	1706.29
metab_1872	pos_2002	-	199.144	2.32917	pos	-	-	-	-	-	0.4864	0.38258	0	114.895	1767.41	1339.25	1716.34	1730.14	2034.55	2574.85	1765.51	1606.78	1324.45	35.1218	1107.56	1316.22	1245.14	1510.85
metab_1873	pos_2003	-	222.16	2.32917	pos	-	-	-	-	-	-2.5725	4.17e-05	2036.74	1466.7	3095.61	2852.94	2863.78	3042.04	1144.15	322.485	104.159	257.891	269.622	483.613	749.568	1040.67	688.278	972.819
metab_1874	pos_2004	-	172.133	2.34468	pos	-	-	-	-	-	0.1133	0.78477	34151.3	20600.3	26502.1	21656.7	18569.3	26894.7	24053.8	13103.2	39061.5	12079.4	17946.9	54248.7	25059.1	24142.6	22975	21451.6
metab_1875	pos_2005	-	273.18	2.34468	pos	-	-	-	-	-	0.1786	0.834044	21039.4	12140.2	1726.43	1337.29	1110.06	1769.3	10846.9	2760.38	1695.72	5151.03	8527.39	15295.5	6529.43	6178.23	5644.13	5355.48
metab_1876	pos_2006	-	310.183	2.34468	pos	-	-	-	-	-	4.8728	0.136006	86.6836	59.4899	0	150.548	380.704	739.929	5595.26	928.199	3304.17	1431.49	3013.59	27253.8	625.603	1129.91	1794.64	1720.16
metab_1877	pos_2007	-	245.149	2.36003	pos	-	-	-	-	-	-1.2962	0.0378721	15971.8	7063.44	28486.5	24514	31719.5	53704.7	13834.3	9461.24	10063.3	5701.83	10043.1	16644.5	15336.3	15040.6	14725.4	14725.1
metab_1878	pos_2008	-	132.065	2.36003	pos	-	-	-	-	-	0.6332	0.00356813	11882.9	11628.2	11271.1	9684.48	11508.1	12188.8	23110.3	15149.1	13013	21535	17612.7	15304.3	8621.59	12228.7	13229.7	14318.6
metab_1879	pos_2009	-	368.217	2.36003	pos	-	-	-	-	-	4.3475	0.302849	0	0	0	242.666	303.071	177.346	0	13165	154.873	973.475	248.819	178.075	1123.69	907.472	770.946	1067.86
metab_1880	pos_2010	-	391.14	2.36003	pos	-	-	-	-	-	-0.6065	0.215458	10945.9	11282.5	7432.34	5785.44	7955.27	7575.56	4972.72	10110.2	0	12798.2	4000.83	1598.84	3422.45	4839.69	5572.69	6199.9
metab_1881	pos_2011	-	227.154	2.3751	pos	-	-	-	-	-	-0.4272	0.059052	58803.6	43064.2	37584.2	35919.1	39161.4	45110.8	38274.4	42652.1	20486.3	40306.8	29677	21698.9	34985.3	34708.9	32029.9	32065.7
metab_1882	pos_2013	-	377.161	2.3751	pos	-	-	-	-	-	1.0548	0.156305	11600.4	7097.68	9724.67	7337.11	9454.24	6802.74	7183.51	8763.11	16896.6	28181.3	42597	4442.92	7355.01	9166.13	9791.99	8663.56
metab_1883	pos_2014	-	169.122	2.3751	pos	-	-	-	-	-	1.0503	0.00955397	4652.17	3245.92	2949.87	2779.88	3180.6	2775.08	8205.19	2775.61	8322.48	4843.88	6603.95	9805.74	5248.72	5322.83	4962.74	4874.24
metab_1884	pos_2015	-	227.091	2.3751	pos	-	-	-	-	-	1.3143	7.83e-05	1846.24	1630.06	2977.45	2839.97	2692.23	1287.83	5988.92	3687.43	6600.45	5160.81	5354.25	6217.16	3767.31	4016.56	3597.99	3131.87
metab_1885	pos_2016	-	402.204	2.3751	pos	-	-	-	-	-	-2.4885	0.0105415	2176.97	3007.09	17083.7	12923.8	17413.8	15966.8	1262.71	3562.82	0	1003.69	877.492	5511.87	4562.33	4538.93	4698.29	3613.93
metab_1886	pos_2017	-	248.164	2.3751	pos	-	-	-	-	-	-0.0474	0.943652	377.456	473.794	2895.12	1538.15	3863.62	3642.5	1877.09	3276.34	0	4844.35	1378.55	1000.7	1081.87	1507.32	1476.34	2104.52
metab_1887	pos_2018	-	153.127	2.39078	pos	-	-	-	-	-	2.2696	0.0132971	1091.25	795.233	821.835	762.367	679.532	593.776	4037.97	1470.64	8126.29	1663.23	2925.34	4652.01	2671.38	2558.84	2361.85	2382.33
metab_1888	pos_2019	-	259.143	2.39078	pos	-	-	-	-	-	-0.8482	0.089167	4950.85	4941.08	7251.18	7017.42	7732.7	9187.09	6527.83	8499.07	258.753	5796.08	1737.46	0	5315.01	4672.11	4838.33	4413.79
metab_1889	pos_2020	-	233.08	2.39078	pos	-	-	-	-	-	2.3266	0.160646	0	461.3	845.199	560.313	408.136	169.901	2807.85	1140.85	196.795	506.795	7059.21	552.474	1689.51	1653.86	1564.27	1519.67
metab_1890	pos_2021	-	471.169	2.39078	pos	-	-	-	-	-	-3.7871	0.000186012	23281.9	30724.6	14798	8300.26	23787.1	20011.6	842.499	4330.92	0	1396.35	2188.04	0	4893.71	8893.77	5453.89	5672.78
metab_1891	pos_2022	-	377.135	2.39078	pos	-	-	-	-	-	-0.498	0.244574	3890.74	4487.26	7949.17	5680.07	7231.29	6700.52	5700.14	8316.98	0	6330.46	3074.63	2024.92	4241.17	4560.61	4837.61	5534.6
metab_1892	pos_2023	-	123.044	2.39078	pos	-	-	-	-	-	0.6919	0.016539	7693.78	7219.13	4888.1	3903.04	4348.9	4716.21	10599	6138.23	6824.3	10207.5	11925.3	7242.5	5443.53	5962.49	6723.75	6741.56
metab_1893	pos_2024	-	319.165	2.40707	pos	-	-	-	-	-	0.568	0.123359	12637.9	11546.7	13155.7	11494.2	12297.9	13368.1	28241.2	22595.3	3110.45	22638.6	15110	18747.9	15470.6	14207.4	15225.9	13902.6
metab_1894	pos_2025	-	355.165	2.40707	pos	-	-	-	-	-	2.1356	0.018736	9454.81	7670.11	6139.41	3558.25	5066.67	7037.05	47435.4	49080.3	1035.5	32315.8	11766.4	29413.9	15866	17347.9	16199.7	15360.7
metab_1895	pos_2027	-	465.234	2.40707	pos	-	-	-	-	-	10.8204	0.293533	0	0	0	6.64362	0	0	0	0	10988.4	0	1024.97	0	823.423	1189.93	1888.75	1695.94
metab_1896	pos_2028	-	157.105	2.40707	pos	-	-	-	-	-	0.4156	0.586627	0	97.6721	0	256.527	426.23	374.869	555.588	201.726	262.371	88.3043	433.009	0.00858132	113.691	409.814	513.529	135.729
metab_1897	pos_2029	-	305.16	2.42238	pos	-	-	-	-	-	2.2878	0.0999217	990.39	3661.28	8708.59	5428.47	7694.81	9034.81	83229.3	37886.6	269.463	33737.6	16851.8	1470.5	22642.2	22457.3	20642.6	20452
metab_1898	pos_2030	-	346.196	2.42238	pos	-	-	-	-	-	1.3545	0.0672936	9330.36	4709.09	1659.18	371.834	920.815	3175	12293.9	618.27	4424.43	13149.2	13446	7636.04	9190.14	9686.12	9135.52	8289.7
metab_1899	pos_2031	-	316.117	2.42238	pos	-	-	-	-	-	-1.2514	0.0324887	3234.73	5094.16	8682	8363.2	8500.95	6338.9	292.606	7081.14	6427.35	138.724	2035.54	915.809	3742.39	4076.76	3996.72	4402.68
metab_1900	pos_2032	-	175.115	2.42238	pos	-	-	-	-	-	0.203	0.62719	136.567	184.418	1182.21	691.079	1200.55	1173.08	1162.02	1040.66	584.186	727.821	651.198	1092.13	752.999	861.68	689.371	838.372
metab_1901	pos_2033	-	516.338	2.42238	pos	-	-	-	-	-	12.0016	0.0589012	0	0	0	0	0	0	4936.49	2175.77	425.305	4228.82	12836.1	0	709.739	1176.46	1691.44	2132.82
metab_1902	pos_2034	-	243.17	2.42238	pos	-	-	-	-	-	-0.8865	0.144132	1422.49	1185	479.251	518.912	514.683	1181.16	1185.59	707.234	0	324.7	650.189	0	386.359	549.939	743.177	309.996
metab_1903	pos_2035	-	259.164	2.437	pos	-	-	-	-	-	-2.4645	0.0357946	3404.11	4018.13	100780	64105.2	76783.1	41284.8	10344.3	4394.97	16202.3	6569.41	14251.8	846.67	19230.4	19225.1	19495.8	19312.6
metab_1904	pos_2036	-	437.148	2.437	pos	-	-	-	-	-	2.4037	0.0801065	1281.39	436.9	2913.15	2862.17	6249.28	7241.47	45652.8	34820.7	0	19579.5	10988.5	0	11814.5	13795.7	11654.7	13129.9
metab_1905	pos_2037	-	308.09	2.437	pos	-	-	-	-	-	1.6843	0.0506548	1394.02	988.683	4349.22	3289.61	3715	5444.32	19769.2	18310.2	1944.46	10555.8	8757.33	2306.87	7163.53	7226.88	7470.39	8416.88
metab_1906	pos_2038	-	177.048	2.437	pos	-	-	-	-	-	-1.0584	0.0155832	9049.13	6213.36	4488.35	3444.85	4710.2	3930.18	2562.79	2226.05	1419.32	3088.4	1638.87	4351.62	1980.49	1965.01	2305.51	1958.12
metab_1907	pos_2039	-	290.159	2.437	pos	-	-	-	-	-	1.0273	0.126208	391.27	390.738	1646.55	1590.67	1328.78	2713.14	1524.36	4713.2	721.864	2565.36	1631.2	5274.32	1766.11	1709.87	1773.1	1866.63
metab_1908	pos_2040	-	337.236	2.437	pos	-	-	-	-	-	7.0261	0.00829824	201.975	0	0	0	0	0	3479.88	669.073	9394.84	4716.14	6557.97	1506.41	1803.46	1927.82	2387.61	1306.59
metab_1909	pos_2041	-	161.096	2.45298	pos	-	-	-	-	-	2.2675	0.0617184	3024.85	2646.69	1351.88	1262.13	1210.36	1351.48	6561.1	2106.41	6912.45	5344.24	6704.86	24598.6	4292.34	3766.97	3889.08	3929.12
metab_1910	pos_2042	-	280.19	2.45298	pos	-	-	-	-	-	2.4312	0.00572235	1754.64	1843.64	0.986716	0	2.67303	5.0955	5396.68	669.463	3206.54	2415.36	3920.03	3845.74	2891.55	2374.07	1666.92	1932.03
metab_1911	pos_2043	-	400.225	2.45298	pos	-	-	-	-	-	-2.1412	0.0546398	0	421.722	11784.6	10658.8	6481.2	10809.8	676.291	1204.05	0	951.178	109.586	6162.1	1358.8	396.984	1961.78	1535.35
metab_1912	pos_2045	-	272.185	2.46895	pos	-	-	-	-	-	-0.3736	0.141936	59276.2	62979.2	97288	85835.1	85435.7	68412.7	42913.7	39095.2	37620.5	69442	75205.9	90168.6	57138.7	53545	53677.2	51271
metab_1913	pos_2046	-	481.265	2.46895	pos	-	-	-	-	-	3.3487	0.344062	0	5095.19	894.089	287.825	0	3272.67	152.521	0	89500.7	0	6928.6	705.705	13904.8	12934.9	12735.6	11589.5
metab_1914	pos_2047	-	343.128	2.48498	pos	-	-	-	-	-	-0.1628	0.548229	11615.9	16707.3	25975.8	25390.7	24301.6	22996.1	21931.7	23292.8	21036.4	12953.4	25950.1	8270.58	20333.1	19630.2	21880.9	20997.9
metab_1915	pos_2048	-	213.148	2.48498	pos	-	-	-	-	-	1.5553	1.69e-06	3792.16	2333.58	4059.91	3067.12	3299	4367.1	13019.9	9830.89	9861.52	8769.6	9348.4	10649.5	7860.62	7030.73	6727.04	6719.4
metab_1916	pos_2049	-	386.21	2.48498	pos	-	-	-	-	-	-0.4031	0.293352	21563.4	18945.3	25669	22726.2	27447.8	27118.6	29580.5	11181.5	2815.81	14395.2	14271.2	36252.6	14455.3	15673.9	14840.9	16997.7
metab_1917	pos_2050	-	473.185	2.48498	pos	-	-	-	-	-	-2.2386	0.00252045	14400.8	13828.3	6830.15	3683.3	10935.9	9241.06	2347.03	5030.4	0	4701.24	405.961	0	3190.47	4482.86	4273.71	2718.73
metab_1918	pos_2053	-	139.982	2.48498	pos	-	-	-	-	-	-0.4237	0.208008	22659.2	23807.5	21362.6	25333.8	21658.2	16230.5	10197.7	9091.36	32292	8536.05	14018.3	23563	15078.8	14764.2	14875	16861.4
metab_1919	pos_2054	-	146.096	2.48498	pos	-	-	-	-	-	-1.1384	0.000105184	2345.85	1921.13	1889.74	1674.9	2042.39	2001.67	825.17	1236.27	637.61	1461.15	699.359	535.042	782.318	1145.34	1357.51	983.468
metab_1920	pos_2055	7-Methylguanosine	321.107	2.5003	pos	M+Na	C11H16N5O5+	-	HMDB0005862;HMDB0001107	20244-86-4	0.1016	0.875313	193229	145667	22595.3	22594.9	24262.2	35424.4	72743.8	52418.9	39808.9	91510.2	90414.7	129244	62871.9	61365.7	60517.3	61254.2
metab_1921	pos_2056	3,3',4,5'-Tetrahydroxy-trans-stilbene	245.08	2.5003	pos	M+H	C14H12O4	-	-	-	1.5632	0.290604	7673.04	12930	19486	18873.6	17490	12973	61492.5	8349.65	10532.6	16631.9	166594	650.569	27801.9	27091.1	27485.4	27287
metab_1922	pos_2057	-	190.049	2.5003	pos	-	-	-	-	-	1.8287	0.117625	6314.44	4192.65	3627.61	1805.28	2313.05	3361.03	10216.2	5357.05	9444.51	5414.59	7216.67	39129.3	6171.69	6297.41	5680.84	5693.82
metab_1923	pos_2059	-	275.102	2.51577	pos	-	-	-	-	-	-0.1498	0.779382	55078.3	46035.6	15048.9	11636.4	14738.8	17091.1	31548.8	21580	5097.41	35837.7	16165.6	33661.2	20312.3	20356.5	20403.5	21010.6
metab_1924	pos_2060	-	358.121	2.51577	pos	-	-	-	-	-	-1.4285	3.83e-05	10677.8	13705.5	10968.5	9293.83	8830.44	9870.58	4979.11	4747.17	3291.36	4144.67	5268.34	1103.36	5910.53	5580.6	5666.72	5013.67
metab_1925	pos_2061	-	122.087	2.51577	pos	-	-	-	-	-	-0.6888	0.171095	3015.76	2226.65	1888.61	804.677	1443.11	2039.9	1321.73	2219.56	408.219	2285.8	848.654	0	1007.75	1347.32	1459.41	1444.07
metab_1926	pos_2062	N-Acetyl-L-phenylalanine	208.096	2.53143	pos	M+H	C11H13NO3	C03519	HMDB0000512	2018-61-3	-0.0322	0.893197	69262.1	74357.8	112859	104801	112158	97370.8	124183	135170	82257.8	79181.7	90516.9	46882.4	102215	87427.9	90224.6	92513.1
metab_1927	pos_2063	Citrulline	414.205	2.53143	pos	2M+ACN+Na	C6H13N3O3	C00327	HMDB0000904	372-75-8	-2.6276	0.0235436	20487.1	28619.5	751346	638253	775990	689585	71734.8	273991	34337.4	56890.3	15648	17340.9	215956	202386	204930	202200
metab_1928	pos_2064	-	613.329	2.53143	pos	-	-	-	-	-	3.9472	0.371839	3964.44	2241.28	430.122	1398.67	462.614	4615.98	0	0	202270	0	0	0	6418.81	3172.62	2881.41	4829.45
metab_1929	pos_2066	-	364.222	2.53143	pos	-	-	-	-	-	1.2051	0.0719488	1712.79	3352.57	1985.92	1146.97	2209.11	5497.19	7025.43	8853.5	1727.14	11083.3	6734.35	1243.55	4681.2	4201.26	5377.82	4705.71
metab_1930	pos_2068	-	368.199	2.54685	pos	-	-	-	-	-	-1.5901	0.0210754	55811	40904.7	258821	252575	265121	289970	95818.9	61847	22992.9	62841.1	65431.9	77428.7	94180.7	95624.1	98169.3	90175.3
metab_1931	pos_2069	-	204.159	2.54685	pos	-	-	-	-	-	2.5154	0.176154	2442.08	2192.16	1365.4	898.263	1127.02	1785.65	5779.09	853.909	4371.36	4948.95	4550.96	35587.8	3980.97	3224.79	3548.92	2857.24
metab_1932	pos_2071	-	276.243	2.56272	pos	-	-	-	-	-	-0.3888	0.474011	2178.53	1731.06	1317.45	2011.7	1784.82	2655.73	3789.26	1995	240.664	2256.56	314.533	324.383	931.943	1074.82	1531.54	1673.05
metab_1933	pos_2072	-	260.185	2.57823	pos	-	-	-	-	-	-1.7989	0.000292983	174007	203502	416894	340312	393595	339550	87183.1	87414.9	79699.4	99509.1	89285.1	93735.8	139496	131629	133368	130815
metab_1934	pos_2073	-	188.107	2.57823	pos	-	-	-	-	-	0.3536	0.430058	11267.9	8993.81	11242.3	9524.03	10767.7	15322.2	22123	27138.1	3729.87	15508.2	8678.56	8583.88	10985.3	13846.3	12523.8	12159
metab_1935	pos_2074	-	330.201	2.57823	pos	-	-	-	-	-	2.6641	0.0172355	5901.93	3869.31	2127.16	817.797	344.932	1903.46	28558.1	21445.4	958.919	25009.5	14563.2	4316.41	12771.9	14218.7	13039.6	12780
metab_1936	pos_2075	-	718.371	2.57823	pos	-	-	-	-	-	5.3241	0.0460957	6062.15	0	0	0	0	461.861	42030.8	18505.7	7248.74	124056	65019.7	4483.58	18741.6	13007.5	18238.7	15094.8
metab_1937	pos_2077	-	183.101	2.57823	pos	-	-	-	-	-	1.786	0.0407564	20090.3	15207.4	12705.1	11612.6	12288.3	11829.5	44831.1	16070.5	38888.8	40588.2	30836.3	117546	27310.7	25383.3	26417.7	26433
metab_1938	pos_2078	-	373.244	2.57823	pos	-	-	-	-	-	1.7604	0.0554324	1341.71	2847.32	4883.89	1403.25	6770.89	11747.3	32080.6	7379.2	5604.93	20521.1	28780	3866.65	10530.6	10709	10763.5	11316.8
metab_1939	pos_2079	-	172.133	2.59382	pos	-	-	-	-	-	0.7399	0.226867	22047.3	17306.5	22126.9	17594.1	19349.5	27665.9	88107.2	17372.2	25863.2	30717.8	19327.9	29183.3	33572.5	31335.3	31339.7	30164.1
metab_1940	pos_2080	-	193.17	2.59382	pos	-	-	-	-	-	0.7391	0.455886	2969.68	3603.28	14014.1	13343.8	13682.8	16693.4	25155.3	56511.6	0	21764.3	3323.02	581.009	16970	16457.7	15088.6	15680.7
metab_1941	pos_2081	-	348.237	2.59382	pos	-	-	-	-	-	3.112	0.165201	31129.6	19355	6003.42	3452.05	2951.37	6554.44	38395.9	8660.85	82161	39674.3	40751	390791	36782	38682.2	39612.7	36094
metab_1942	pos_2082	-	514.217	2.59382	pos	-	-	-	-	-	-0.8919	0.282695	26426.5	17937	7766.77	7345.73	4965.41	14921.9	2795.2	26422.4	0	11291.7	2260.78	0	9218.27	7383.06	8469.86	8190.58
metab_1943	pos_2083	-	238.18	2.59382	pos	-	-	-	-	-	0.6771	0.195823	578.022	556.147	1695.59	2238.46	2681.14	1896.24	2888.47	1593.69	1957.3	1725.38	1856.72	5401.2	1338.45	1943.59	1533.17	1619.05
metab_1944	pos_2084	-	403.253	2.59382	pos	-	-	-	-	-	13.1654	0.135689	0	0	0	0	0	0	2612.82	23.8235	6661.62	206.742	36523.9	9095.64	2856.75	3529.14	2358.44	2934.75
metab_1945	pos_2085	-	227.154	2.60903	pos	-	-	-	-	-	-1.2703	0.0357659	10782.3	10683.5	27642.5	25768.3	24820.6	33359	7693	27065	2673.47	9945.27	4963.28	2822.44	12730	12366.1	11894.3	11063.9
metab_1946	pos_2086	-	278.121	2.60903	pos	-	-	-	-	-	0.2478	0.620723	27807.1	17299.6	15652.5	12830.5	13620.6	15705.5	44406.6	11983.7	3473.61	26824.2	12696.7	22818.6	14464.2	14889.1	12472.3	14243.7
metab_1947	pos_2087	-	376.269	2.60903	pos	-	-	-	-	-	0.6877	0.382372	20677.7	9361.92	13161.3	9663.46	5903.65	10468.3	11379.5	4049.01	39080.1	3113.18	9703.52	44196.2	10033.6	12088.6	12201.3	12173.9
metab_1948	pos_2088	-	251.185	2.60903	pos	-	-	-	-	-	1.0875	0.247594	2114.77	1351	2353.2	2476.83	1885.11	2573.43	12177.7	420.492	8446.84	599.83	2988.62	2470.96	3291.5	3735.62	4265.83	3890.61
metab_1949	pos_2089	N-Acetyl-DL-tryptophan	247.107	2.60903	pos	M+H	C13H14N2O3	-	-	-	0.3185	0.288489	24371.5	28848.7	23626.7	25345.3	25711.5	22438.6	53818.2	27128.4	23482.7	28436.8	38804.3	15805.5	28889.7	22885.1	28574	26809.5
metab_1950	pos_2092	-	433.21	2.62442	pos	-	-	-	-	-	6.3742	0.164534	0	294.237	84.8013	77.5946	50.9351	85.2595	753.554	406.006	12690.7	0	33341.4	1985.6	4929.46	2733.2	3373.23	2170.39
metab_1951	pos_2093	-	256.19	2.62442	pos	-	-	-	-	-	8.3039	0.0509705	0	0	0	0	101.123	0	12337.9	3868.86	0	13098.7	1310.84	1340.57	3338.8	3246.38	3597.19	3148.78
metab_1952	pos_2094	-	335.159	2.62442	pos	-	-	-	-	-	-1.8372	0.000700648	8765.83	11609.7	6791.5	6294.93	6081.89	8019.42	3073.75	5720.15	506.202	2273.08	1522.47	215.799	4343.5	4046	4565.34	3955.05
metab_1953	pos_2095	-	388.269	2.64015	pos	-	-	-	-	-	5.246	0.00615472	748.265	755.404	110.453	0	48.219	335.346	7976.07	2182.56	24159.5	6873.85	12912.2	21708.3	4869.88	6089.69	5284.74	4615.73
metab_1954	pos_2096	-	736.38	2.64015	pos	-	-	-	-	-	13.5786	0.015042	0	0	0	0	0	0	9551.68	4980.86	10232.3	27272.8	21365.9	0	5622.76	4201.56	5473.81	4082.4
metab_1955	pos_2099	-	310.128	2.6561	pos	-	-	-	-	-	-0.5098	0.298084	57135.8	44492.2	18782	16692.9	15324.2	19786.8	29125.3	15547.9	16287.8	19925.3	28464.2	11596.7	19104.1	21180.1	21352.5	20785.4
metab_1956	pos_2100	-	165.091	2.6561	pos	-	-	-	-	-	2.3091	0.00234862	4132.03	2824.37	1528.15	1593.61	1604.54	2058.2	12747.7	4087.18	9745.22	11071.8	9837.81	20607.1	5908.66	6232.06	6161.87	5592.45
metab_1957	pos_2101	-	300.134	2.6561	pos	-	-	-	-	-	-0.6565	0.272631	2328.73	1340.78	9953.31	8231.04	8585.46	8989.16	6706.5	7389.83	74.3989	7605.2	1060.79	2177.45	5438.48	5241.54	4409.29	4842.46
metab_1958	pos_2102	-	173.128	2.67187	pos	-	-	-	-	-	-1.0155	0.0803831	16408.7	11811.5	4851.39	4232.33	3815.28	15399.4	3268.75	3794.2	6374.31	3275.99	6237.92	5005.67	5131.18	4968.33	5384.79	4505.11
metab_1959	pos_2103	-	334.258	2.67187	pos	-	-	-	-	-	12.3196	0.259496	0	0	0	0	0	0	1527.33	0	2491.43	0	256.399	26395.4	324.409	751.957	1059.38	1194.3
metab_1960	pos_2104	-	166.122	2.68692	pos	-	-	-	-	-	-0.5202	0.153013	5642.17	6080.38	18090.7	17728.1	18556.1	18068.8	10847.4	9882.84	8373.38	7806.84	8045.96	13732.1	8968.02	9613.81	9446.3	9514.7
metab_1961	pos_2105	-	180.138	2.68692	pos	-	-	-	-	-	-0.7284	0.114365	4767.95	4701.55	18300	17465.4	17994	21735.5	12982.5	8452.47	5545.91	6455.68	7365.79	10478.2	8019.77	9336.27	10212.7	9127.44
metab_1962	pos_2106	-	342.183	2.68692	pos	-	-	-	-	-	-0.4705	0.12384	7810.05	7276.67	12993.2	11011.1	13827.8	16118	8554.98	7262.4	5362.5	7031.32	7320.22	14294.6	7070.12	8389.95	7234.19	7363.88
metab_1963	pos_2107	-	512.241	2.68692	pos	-	-	-	-	-	1.3177	0.324899	1418.99	303.52	1250.65	0	1811.86	2188.77	1299.48	445.538	810.862	652.185	3377.74	10797.8	838.822	1835.74	1365.24	2548.56
metab_1964	pos_2108	Shihunine	204.102	2.70288	pos	M+H	C12H13NO2	C10615	-	-	-1.5343	0.00308109	71735	59701.4	33112.6	30706.5	30337.6	38057.2	15700.2	23770.2	9964.13	12071.4	12628.5	16889.3	21873.6	22212.2	23020.3	21661.3
metab_1965	pos_2109	-	121.028	2.70288	pos	-	-	-	-	-	2.3937	0.0842022	627.849	548.171	522.889	508.58	599.806	556.703	8762.17	1904.67	523.233	3453.36	2330.62	704.082	1705.41	1921.62	1816.74	1849.78
metab_1966	pos_2110	-	357.201	2.70288	pos	-	-	-	-	-	1.6278	0.085837	704.636	1163.09	2570.07	544.065	2265.83	3152.8	13182.7	5747.93	556.415	7305.65	2848.89	2500.36	4694.05	3659.22	4813.01	4525.39
metab_1967	pos_2111	-	192.101	2.71882	pos	-	-	-	-	-	-1.0095	0.0416182	401007	220099	156021	137747	116567	173628	86089.3	98692.3	112276	115049	68395.7	118087	122992	119279	122832	129045
metab_1968	pos_2112	-	214.122	2.71882	pos	-	-	-	-	-	-2.4087	0.00924163	1689.13	2506.68	10482.8	9105.03	10358.3	9717.48	531.993	5283.26	163.376	362.45	597.139	1321.47	3120.15	2870.95	3044.16	3380.56
metab_1969	pos_2113	-	319.164	2.71882	pos	-	-	-	-	-	-0.1482	0.784501	4223.3	5393.48	16063.2	13554.2	14451.9	13173	17394	20342.9	1418.72	11460.8	8963.06	751.313	12212.2	12201.2	12094.9	11126.1
metab_1970	pos_2114	-	231.149	2.71882	pos	-	-	-	-	-	0.6191	0.436141	2906.36	2881.03	1335.61	1104.67	1270.73	1779.37	3192.48	5028.19	0	7383.86	1717.78	0	1403.42	2285.7	2606.86	2154
metab_1971	pos_2115	-	146.096	2.71882	pos	-	-	-	-	-	-0.6486	0.0253605	4063.23	2773.43	2672.65	1820.97	2563.35	2771.99	1243.29	2347.29	1267.77	2648.24	1731.55	1392.65	1574.14	1869.32	2132.01	1741.67
metab_1972	pos_2116	-	119.073	2.71882	pos	-	-	-	-	-	-0.8462	0.162894	1955.27	1461.4	607.183	586.503	519.436	1442.59	442.212	833.353	325.725	1535.56	400.565	118.396	315.694	937.628	871.508	960.166
metab_1973	pos_2117	-	246.16	2.73407	pos	-	-	-	-	-	1.8768	0.0672653	8595.38	6336.15	1435.01	1007.73	2152.58	2614.29	12014	23399	197.967	30585	9366.69	5755.36	8499.41	8858.96	9565.94	9432.06
metab_1974	pos_2118	-	373.233	2.73407	pos	-	-	-	-	-	1.4827	0.104478	1055.2	3534.53	3229.78	2925.62	3310.26	5275.03	20345.3	2725.75	643.921	16119.3	9285.49	4902.13	6582.86	7132.48	7960.86	7490.74
metab_1975	pos_2120	-	860.411	2.74973	pos	-	-	-	-	-	10.1993	0.049755	0	0	0	0	149.69	0	2483.8	0	71690.8	1305.52	58626.2	41886.2	8906.46	8593.44	11225.3	9088.5
metab_1976	pos_2121	-	369.156	2.74973	pos	-	-	-	-	-	3.6453	0.0722044	262.586	110.839	783.922	692.924	901.447	1532.7	1068.1	1088.67	10054.1	13006.4	26526.5	1866.76	2041.45	2937.07	2530.18	2932.8
metab_1977	pos_2122	-	123.044	2.74973	pos	-	-	-	-	-	0.4652	0.0389662	2095.03	2244	1307.12	1407.96	1344.99	1484.38	2439.72	2404.17	1662.86	3038.98	2312.05	1786.25	1291.08	1564.91	1675.24	1849.54
metab_1978	pos_2123	-	706.408	2.7653	pos	-	-	-	-	-	3.2767	0.0276316	22390	10288.5	1439.23	0	1083.02	9516.71	165753	3306.89	65836.7	80480.7	107229	10759.6	47319.7	43763.2	40651.7	44237.2
metab_1979	pos_2124	-	257.149	2.7653	pos	-	-	-	-	-	1.5723	0.0854024	2597.14	2205.36	1015.01	770.803	1011.97	2327.86	4009.94	5472.43	1058.93	11568.3	6980.4	434.748	4213.99	4158.06	3652.71	3756.32
metab_1980	pos_2125	-	558.32	2.78038	pos	-	-	-	-	-	-1.4094	0.0399863	58982.4	70883.7	252481	227570	295159	387538	88834.6	159564	6466.42	102993	36583.9	92179.3	124439	112987	118281	115634
metab_1981	pos_2126	-	305.149	2.78038	pos	-	-	-	-	-	-0.3298	0.205272	42876.2	36850.4	54109.8	43993.3	39095.6	44749.2	39842.8	56032.2	15006.9	42273.5	20799.7	34238.4	32984.1	34526.5	34868	33431.4
metab_1982	pos_2127	-	336.166	2.78038	pos	-	-	-	-	-	-2.8188	0.0170907	2228.25	1810.52	31598.3	37561.1	29686.4	29140.8	2221.99	2580.41	925.406	1314.33	1062.99	10606.5	7480.83	7621.07	6946.43	7031.2
metab_1983	pos_2129	-	227.154	2.79588	pos	-	-	-	-	-	-0.569	0.156751	28998.7	26451.8	55749.7	60024.6	56788.7	72249.6	31006.5	66695	18690.3	38955.2	32977.7	14071.2	34786.9	37466.7	38101.1	37960.7
metab_1984	pos_2130	-	344.253	2.79588	pos	-	-	-	-	-	1.22	0.0509814	2571.56	6386.76	19415.7	18712.9	23084	36787.6	61883.3	49146	25566.9	63746.8	45235.9	3574.05	35479.3	29925.9	32278.3	30743.3
metab_1985	pos_2131	-	117.057	2.79588	pos	-	-	-	-	-	0.2113	0.734471	836.457	859.495	1333.25	1425.96	1712.49	1241.94	2141.01	3539.51	6.63727	1727.36	951.119	212.634	1248.64	1238.1	1413.64	1304.34
metab_1986	pos_2133	-	151.111	2.81082	pos	-	-	-	-	-	1.5589	0.00345103	5908.33	4832.46	4183.1	3471.31	3968.87	4005.17	16744	5702.83	11012.7	11142.8	11643.3	21444.4	8824.2	8047.23	7782.81	7611.48
metab_1987	pos_2134	-	273.159	2.81082	pos	-	-	-	-	-	0.2298	0.475578	1698.09	5339.76	13992.3	11313.1	14713.5	15361.9	12715.7	15590.2	12296.2	11467.5	10822.9	10301.9	12137.3	9770.54	9563.13	10160.6
metab_1988	pos_2135	-	554.292	2.81082	pos	-	-	-	-	-	8.8278	0.0789453	0	0	294.862	0	0	0	25593.5	679.821	0	8368.15	74412.2	24927.3	6637.49	6927.45	6456.09	9840.65
metab_1989	pos_2136	-	353.217	2.81082	pos	-	-	-	-	-	9.5879	0.0389125	0	0	0	29.7343	0	19.0284	14098.9	9755.37	3.49154	12105.4	1232.32	330.207	3341.56	3900.99	3475.77	3799.9
metab_1990	pos_2137	-	458.222	2.81082	pos	-	-	-	-	-	4.8958	0.163015	335.88	168.173	0	576.365	0	43.7609	704.872	1896.11	23190	396.888	2561.07	4719.07	1999.7	2310.55	2416.75	2195.83
metab_1991	pos_2138	-	255.185	2.82587	pos	-	-	-	-	-	0.0098	0.989242	10601.7	6102.32	7033.27	7104.62	6487.53	11516.6	8962.74	24016.8	0	14006.9	731.785	1459.47	7283.23	7227.65	8330.16	7415.01
metab_1992	pos_2139	-	295.144	2.82587	pos	-	-	-	-	-	0.6908	0.384877	440.887	3684.2	2208.16	675.747	1122.56	2056.12	5251.01	5969.11	222.192	3377.21	1624.48	1.07325	2473.67	1784.52	2723.84	2255.97
metab_1993	pos_2140	-	332.127	2.82587	pos	-	-	-	-	-	-0.7123	0.557163	0	20.5731	3537	11614.4	8861.61	6579.18	9.92713	16270.4	674.594	647.788	1003.89	77.6532	2257.75	1914.18	2318.32	2195.91
metab_1994	pos_2141	-	221.08	2.82587	pos	-	-	-	-	-	-1.1915	0.000454094	14008.5	13075.1	15610.7	14214	13263	11483.9	8043.67	1714.9	4213.21	4489.19	5848.19	11443.9	6933.6	7173.16	6173.71	6674.55
metab_1995	pos_2142	-	156.01	2.82587	pos	-	-	-	-	-	-0.7861	0.00966962	10873.6	9096.39	8648.12	11329.1	10026.6	6540.97	4029.97	3538.78	9680.33	3245.07	5220.88	7059.15	9514.53	4693.64	5165.76	5598.12
metab_1996	pos_2143	-	218.081	2.8411	pos	-	-	-	-	-	-0.5256	0.0189999	18442.1	16521	11594.4	11814.7	11200.1	11988	12701.3	9796.34	7124.36	10039.2	8041.29	8953.67	11478.9	9008.61	10455.8	12465.8
metab_1997	pos_2144	-	282.123	2.8411	pos	-	-	-	-	-	-0.943	0.112056	15707	11672.6	5963.98	3902.11	6390.98	8580.46	6695.71	9142.06	0	7780.19	3543.58	0	6195.29	4919.15	5514.27	6036.78
metab_1998	pos_2145	-	253.07	2.8411	pos	-	-	-	-	-	-2.6494	0.0282053	491.094	838.865	10400.6	8347.39	7173.91	6733.73	0	5012.84	0	403.919	0	0	2958.6	2102.64	2443.33	2652.27
[truncated: 13,153 more rows]
