# Supplementary material for: Utilization of functional agro-waste residues for oyster mushroom production: Nutritions and active ingredients in healthcare
Source: Front Plant Sci. 2023 Jan 4;13:1085022. doi: 10.3389/fpls.2022.1085022 (PMC9846735; doi:10.3389/fpls.2022.1085022)
Supplement: Supplementary Table 2 — Metabolites annotated with HMDB and KEGG databases. [file Table_2.xlsx]

## Sheet: Table S2
Metabolite_ID	Mode_ID	Metabolite	m/z	Retention time	Log2_FoldChange(CSL/CONTROL)	P_value	Adducts	Formula	KEGG_ID	HMDB_ID	CAS_ID
metab_210	pos_215	radicamine A	256.117	0.6262	12.0081	0.0169	-	-	-	-	-
metab_8859	neg_2492	Bicyclo-PGE2	379.213	2.6678	7.532	0.0035	M+FA-H	C20H30O4	-	LMFA03010034;HMDB0060054	-
metab_2525	pos_2757	Putreanine	323.268	5.8148	6.9576	0.0058	2M+H	C7H17N2O2+	-	HMDB0006078	25887-39-2
metab_14024	neg_8316	6-methoxy-4-formyl quinoline	186.055	1.8205	6.8627	0.009	-	-	-	-	-
metab_13425	neg_7652	17,18-DiHETE	381.229	2.9931	6.3672	0.0183	M+FA-H	C20H32O4	-	LMFA03060078;HMDB0010211	-
metab_9243	neg_2931	Cynaratriol	281.14	3.8839	6.0921	0.0447	M-H	C15H22O5	-	HMDB0034983	70894-20-1
metab_5348	pos_6039	Buprenorphine glucuronide	688.31	2.5469	5.5781	0.0017	M+2Na-H	C35H49NO10	-	HMDB0060928	-
metab_13631	neg_7875	S-(PGA2)-glutathione	686.298	2.5431	5.4824	0.001	M+FA-H	C30H47N3O10S	-	HMDB0013062	-
metab_4566	pos_5140	Atraetylenolide II	233.153	5.8597	5.0651	0.0013	-	-	-	-	73069-14-4
metab_13182	neg_7390	Menthol-glucoronide	315.182	3.6479	4.7386	0.0012	M-H	C16H28O6	-	HMDB0060004	-
metab_2636	pos_2895	Atraetylenolide	249.148	6.8433	4.5957	0.0025	-	-	-	-	-
metab_9041	neg_2697	MG(10:0/0:0/0:0)	291.182	3.1797	4.5534	0.0445	M+FA-H	C13H26O4	-	HMDB0072866	-
metab_2542	pos_2777	Arachidyl alcohol	337.284	5.9504	4.372	0.0037	M+K	C20H42O	-	HMDB0011619	629-96-9
metab_14533	neg_8895	lobetyolinin or Codonopilodiynoside B or Tangshenyne B	557.221	1.194	4.0964	0.0451	-	-	-	-	142451-48-7
metab_9300	neg_2993	Cortol	367.249	4.1023	3.9158	0.0232	M-H	C21H36O5	C05482	HMDB0003180	516-38-1
metab_13347	neg_7567	Leukotriene C4	670.303	3.1797	3.8197	0.0167	M+FA-H	C30H47N3O9S	C02166	LMFA03020003;HMDB0001198	72025-60-6
metab_5699	pos_6425	syringaldehyde	183.065	1.7993	3.8127	0.0082	-	-	-	HMDB0258653	134-96-3
metab_9158	neg_2837	Sterebin A	355.213	3.5978	3.7702	0.0001	M+FA-H	C18H30O4	-	HMDB0035337	107647-14-3
metab_13408	neg_7632	Talaromycin A or hexyl-α-D-fructofuranoside	275.15	3.026	3.7511	0.0139	M+FA-H	C12H22O4	-	HMDB0030143	83720-10-9
metab_9722	neg_3513	Pristanoylglycine	400.307	6.3427	3.7223	0.0349	M+FA-H	C21H41NO3	-	HMDB0013303	-
metab_4203	pos_4685	PC(17:1(9Z)/0:0)	508.339	7.7514	3.6861	0.011	M+H	C25H50NO7P	-	LMGP01050126	-
metab_1153	pos_1180	L-Arginine	175.119	0.542	3.5999	0.0001	M+H-H2O, M+H	C6H14N4O2	C00062	HMDB0062762;HMDB0000517	74-79-3
metab_8165	neg_1696	N-(1-Deoxy-1-fructosyl)proline	258.099	1.2805	3.5587	0	M-H2O-H	C11H19NO7	-	HMDB0038493	29118-61-4
metab_4847	pos_5479	vanillin	153.04	4.3818	3.5375	0.044	-	-	C00755	HMDB0012308	121-33-5
metab_6746	neg_180	3-O-Caffeoylquinic acid methyl ester	367.102	0.5991	3.4918	0.0373	-	-	-	-	123483-19-2
metab_13164	neg_7369	Desglucocheirotoxol	551.287	3.698	3.4914	0.0025	M-H	C29H44O10	-	HMDB0033828	29336-13-8
metab_5310	pos_5996	Diplosporin	225.112	2.6561	3.4508	0.0467	M+H	C12H16O4	-	HMDB0030680	69199-05-9
metab_4881	pos_5514	Alhpa-tocopheronic acid	297.169	4.2609	3.4238	0.0004	M+H	C16H24O5	-	LMPR02020062	-
metab_2197	pos_2367	2,3-Dihydrowithanolide E	489.284	3.6835	3.399	0.0028	M+H	C28H40O7	-	HMDB0034057	38253-76-8
metab_8216	neg_1753	lanceolune A	205.05	1.3373	3.3564	0.0059	-	-	-	-	-
metab_6961	neg_398	12,20-Dioxo-leukotriene B4	393.196	4.3882	3.3386	0.0171	M-H, M+FA-H	C20H28O5	-	HMDB0060094	-
metab_13386	neg_7608	(3S,5R,6R,7E)-3,5,6-Trihydroxy-7-megastigmen-9-one	287.15	3.0774	3.3306	0.0101	M+FA-H	C13H22O4	-	HMDB0038736	-
metab_14259	neg_8579	2-(2-hydroxy-4-methoxyphenyl)-2-oxoacetic acid	195.029	1.5297	3.2899	0.0021	M-H	C9H8O5	-	HMDB0137120	-
metab_2155	pos_2321	Janthitrem C	552.352	3.4857	3.2141	0.0418	M+H-H2O	C37H47NO4	C20601	HMDB0040684	73561-91-8
metab_12836	neg_6999	Sterebin D	339.218	4.821	3.2116	0.0014	M+FA-H	C18H30O3	-	HMDB0036832	-
metab_7634	neg_1082	20-oxo-leukotriene B4	395.208	2.6841	3.2101	0.0097	M+K-2H, M+FA-H	C20H30O5	-	LMFA03020064;HMDB0012641	-
metab_13200	neg_7410	Lucidenic acid A	503.266	3.5978	3.1733	0.0017	M+FA-H	C27H38O6	-	HMDB0037611	95311-94-7
metab_9216	neg_2903	Ucriol	365.234	3.8001	3.1662	0.0058	M+FA-H	C20H32O3	-	HMDB0036705	87376-64-5
metab_68	pos_69	Curcumenone	507.295	3.1191	3.1449	0.0006	M+H-H2O, 2M+K, M+H	C15H22O2	C17492	LMPR0103400001;HMDB0033253	100347-96-4
metab_531	pos_543	Macrocarpal I	491.3	3.349	3.1091	0.0018	M+H, M+Na	C28H42O7	-	HMDB0041587	179388-54-6
metab_7640	neg_1088	n-hexyl-β-D-glucopyranoside	263.15	2.7155	3.1053	0.0059	M-H, M+Na-2H	C12H24O6	-	HMDB0031688	59080-45-4
metab_13322	neg_7542	(S)-9-Hydroxy-10-undecenoic acid	245.139	3.2473	3.0832	0.0373	M+FA-H	C11H20O3	-	HMDB0032662;LMFA01050436	-
metab_13480	neg_7712	Pilosulyne F	253.145	2.844	3.0613	0.0203	-	-	-	-	-
metab_14008	neg_8298	2-Hepteneoylglycine	230.103	1.8524	3.0536	0.049	M+FA-H	C9H15NO3	-	HMDB0094728	-
metab_13208	neg_7418	Lucidenic acid G	521.277	3.5813	2.9994	0.005	M+FA-H	C27H40O7	-	HMDB0035599	-
metab_12392	neg_6476	Glutathione	306.077	6.7926	2.9964	0.038	M-H	C10H17N3O6S	C02471;C00051	HMDB0000125;HMDB0062697	70-18-8
metab_8886	neg_2525	3-(1,2-dihydroxybut-3-en-1-yl)-1H-isochromen-1-one	277.072	2.7475	2.9375	0.0328	M+FA-H	C13H12O4	-	HMDB0130065	-
metab_6613	neg_46	(5alpha,6beta,14alpha,20R,22R)-5,6,14,20,27-Pentahydroxy-1-oxowith-24-enolide	505.282	3.6812	2.9082	0.01	M-H, M+Cl, 2M-H	C28H42O8	-	HMDB0033198	222609-97-4
metab_7426	neg_872	Tetrahydrocortisone	363.218	4.1869	2.8925	0.0021	M-H, M+Cl	C21H32O5	C05470	HMDB0000903	1953-05-04
metab_7656	neg_1104	Uridine diphosphate-N-acetylglucosamine	606.076	0.5286	2.8744	0	M-H, M+K-2H	C17H27N3O17P2	C00043	HMDB0000290	528-04-1
metab_9355	neg_3057	2-[2,4-dihydroxy-3-(3-methylbut-2-en-1-yl)phenyl]-2-hydroxyacetic acid	233.082	4.338	2.8718	0.0194	M-H2O-H	C13H16O5	-	HMDB0137142	-
metab_13140	neg_7344	Corchorosol A	535.292	3.7658	2.8671	0.0024	M-H	C29H44O9	-	HMDB0041137	23838-13-3
metab_9718	neg_3508	5-Tetradecenoic acid	271.192	6.3269	2.7578	0.0323	M+FA-H	C14H26O2	-	HMDB0000499	544-66-1
metab_2314	pos_2500	Withanolide B	455.278	4.3818	2.7266	0.0007	M+H	C28H38O5	-	HMDB0030020	56973-41-2
metab_4894	pos_5531	17-Ketostypolhydroperoxide	473.289	4.1994	2.7019	0.001	M+H	C28H40O6	-	-	-
metab_579	pos_591	2,4-nonadlenic acid	167.106	4.0939	2.6839	0.023	-	-	-	-	-
metab_13851	neg_8124	5-Hexyltetrahydro-2-oxo-3-furancarboxylic acid	259.119	2.1153	2.6646	0.0007	M+FA-H	C11H18O4	-	HMDB0030984	-
metab_5363	pos_6056	Benzenemethanol, 2-(2-hydroxypropoxy)-3-methyl-	197.117	2.5003	2.6358	0.041	M+H	C11H16O3	-	-	-
metab_3028	pos_3364	Decyl alcohol	358.367	9.2658	2.6321	0.0379	2M+ACN+H	C10H22O	C01633	HMDB0011624	112-30-1
metab_6947	neg_384	Vamonolide	471.276	4.2203	2.6045	0.0137	M-H, M+FA-H	C28H40O6	-	HMDB0037379	114332-66-0
metab_13062	neg_7257	N-[[3-Hydroxy-2-(2-pentenyl)cyclopentyl]acetyl]isoleucine	306.208	4.0182	2.5943	0.0014	M-H2O-H	C18H31NO4	-	HMDB0041248	162854-97-9
metab_5167	pos_5839	n-butyl allophanate	161.096	3.1191	2.4953	0.0053	-	-	c01010	HMDB0248159	3147-85-1
metab_9561	neg_3313	Polyporusterone A	523.328	5.4188	2.4763	0.0097	M+FA-H	C28H46O6	-	HMDB0038495	141360-88-5
metab_13153	neg_7357	4,5-Dihydrovomifoliol	271.155	3.7317	2.4211	0.0154	M+FA-H	C13H22O3	-	HMDB0040615	142173-08-8
metab_8387	neg_1951	Gallic acid	169.013	1.6028	2.3834	0.0201	M-H	C7H6O5	C01424	HMDB0005807	149-91-7
metab_12881	neg_7047	Traumatic Acid	227.129	4.655	2.3649	0.0101	M-H	C12H20O4	C16308	HMDB0000933;LMFA01170002	6402-36-4
metab_45	pos_46	Dexpanthenol	206.138	1.3153	2.3546	0.0454	M+H, M+ACN+Na, M+K	C9H19NO4	C05944	HMDB0004231	-
metab_7496	neg_943	4-hydroxy benzoic acid	137.023	1.7729	2.3255	0.0473	-	-	C00156	HMDB0000500	99-96-7
metab_6839	neg_275	Pyro-L-glutaminyl-L-glutamine	256.094	0.7818	2.2847	0.0343	M-H, 2M+FA-H	C10H15N3O5	-	HMDB0039229	109481-23-4
metab_8913	neg_2553	sweroside	357.113	2.7961	2.2209	0.0447	-	-	C17071	HMDB0258643	14215-86-2
metab_308	pos_318	4-Hydroxymethyl-3-methoxyphenoxyacetic acid	213.075	1.3437	2.2015	0.0011	M+H-H2O, M+H	C10H12O5	-	-	-
metab_1505	pos_1583	Methionyl-Tyrosine	354.147	1.2162	2.1884	0.0009	M+ACN+H	C14H20N2O4S	-	HMDB0028985	-
metab_4411	pos_4947	Amprotropine	308.221	6.7516	2.182	0.0063	M+H	C18H29NO3	C11760	-	-
metab_1356	pos_1413	S-(1,2-DICARBOXYETHYL)GLUTATHIONE	424.101	0.7801	2.1583	0.0068	M+H	C14H21N3O10S	-	-	-
metab_6116	pos_6893	Laccarin	195.112	1.0741	2.0745	0.0035	M+H	C10H14N2O2	-	HMDB0041440	175669-28-0
metab_4197	pos_4677	Methyl 9,10-epoxy-12,15-octadecadienoate	309.241	7.7946	2.0666	0.0083	M+H	C19H32O3	-	LMFA01070012	-
metab_13760	neg_8020	6-hydroxy-2-(4-hydroxyphenyl)-7,8-dimethoxy-3,4-dihydro-2H-1-benzopyran-4-one	361.094	2.2912	2.0621	0.0119	M+FA-H	C17H16O6	-	HMDB0133294	-
metab_9360	neg_3063	Muzanzagenin	487.271	4.3716	2.0064	0.0095	M+FA-H	C27H38O5	-	HMDB0032601	197080-19-6
metab_4810	pos_5439	Riesling acetal	475.304	4.5785	1.9834	0.0019	2M+Na	C13H22O3	-	HMDB0037562	-
metab_11664	neg_5638	(25R)-3beta-hydroxycholest-5-en-7-one-26-oate	475.307	8.8449	1.9742	0.0401	M+FA-H	C27H42O4	-	HMDB0062613	-
metab_14048	neg_8346	5-methoxymethyl-2-furaldehyde	139.039	1.7885	1.9534	0.0206	-	-	-	-	1917-64-2
metab_7969	neg_1450	Nalpha-Acetyl-L-glutamine	187.072	0.7678	1.9427	0.0324	M-H	C7H12N2O4	-	-	-
metab_5507	pos_6218	vanillic acid	169.049	2.1897	1.9408	0.0098	-	-	C06672	HMDB0000484	121-34-6
metab_13681	neg_7928	1-(beta-D-Glucopyranosyloxy)-3-octanone	351.166	2.4487	1.9276	0.0074	M+FA-H	C14H26O7	-	HMDB0031315	194919-40-9
metab_4882	pos_5515	9,12,13-trihydroxy-10,15-octadecadienoic acid	329.231	4.2457	1.8764	0.0383	-	-	C14833	HMDB0004708	-
metab_8836	neg_2464	(E)-2-hexenyl-β-D-glucopyranoside or (Z)-3-hexenyl-β-D-glucopyranoside	261.135	2.6046	1.8731	0	-	-	-	-	-
metab_12856	neg_7020	Ixocarpanolide	471.276	4.7546	1.8725	0.0075	M-H	C28H40O6	-	HMDB0033899	108157-59-1
metab_14889	neg_9347	woodorien	329.087	0.5571	1.8639	0.0495	-	-	-	-	155112-92-8
metab_5009	pos_5658	dibutyl terephthalate	279.159	3.6987	1.8553	0.0045	-	-	-	-	1962-75-0
metab_13911	neg_8189	2-Isopropyl-3-oxosuccinate	155.034	2.0202	1.8231	0.022	M-H2O-H	C7H10O5	C04236	HMDB0012149	-
metab_12873	neg_7039	Spirotaccagenin	491.302	4.6722	1.8158	0.0002	M+FA-H	C27H42O5	-	HMDB0034424	-
metab_9923	neg_3753	Sambutoxin	474.263	7.2377	1.8135	0.0431	M+Na-2H	C28H39NO4	-	HMDB0041085	160047-56-3
metab_4664	pos_5266	2,4-nonadlenic acid	167.106	5.2717	1.7826	0.0088	-	-	-	-	-
metab_12707	neg_6841	1,11-Undecanedicarboxylic acid	243.16	5.4355	1.7693	0.0067	M-H	C13H24O4	-	HMDB0002327	505-52-2
metab_520	pos_532	Pilosulyne B	251.127	3.242	1.7654	0.0257	-	-	-	-	-
metab_4626	pos_5216	(+)-Prosopinine	314.268	5.5112	1.7273	0.014	M+H	C18H35NO3	C10167	-	-
metab_591	pos_603	Coprocholic acid	489.284	4.3818	1.7188	0.0004	M+Na, M+K	C27H46O5	-	HMDB0000601	547-98-8
metab_2514	pos_2743	5,8,12-trihydroxy-9-octadecenoic acid or 5,6,9-trihydroxy-octadec-7-enoic acid	331.247	5.7385	1.6612	0.0435	M+H	C18H34O5	-	HMDB0030936;LMFA01050543;LMFA02000221	-
metab_7351	neg_797	N-Linoleoyl GABA	364.286	8.0688	1.6303	0.0146	M-H, M+Cl	C22H39NO3	-	HMDB0062334	-
metab_2005	pos_2154	Pilosulyne C or tetradeca-4E,8E,12E-triene-10-yne-1,6,7-triol	237.148	2.8725	1.6024	0.0029	-	-	-	-	-
metab_3039	pos_3376	PS(24:0/24:0)	924.747	9.3278	1.5937	0.034	M+H-2H2O	C54H106NO10P	-	HMDB0112908	-
metab_4112	pos_4571	PE(18:1(9Z)/0:0)	480.308	8.1857	1.5894	0.0491	M+H	C23H46NO7P	-	LMGP02050004	-
metab_13661	neg_7906	n-butyl-α-D-fructofuranoside	235.119	2.497	1.5806	0.0035	-	-	-	-	80971-60-4
metab_11669	neg_5643	12-hydroxyheptadecanoic acid	285.244	8.8286	1.5503	0.0084	M-H	C17H34O3	-	HMDB0061663	-
metab_1034	pos_1059	1,2,3,4-tetrahydro-β-carboline-3-carboxylic acid	215.081	1.8871	1.5342	0.0121	-	-	-	-	-
metab_9401	neg_3109	Schidigeragenin B	473.291	4.5884	1.5291	0.0093	M+FA-H	C27H40O4	-	HMDB0035506	267003-21-4
metab_14415	neg_8757	2-Hydroxyphenylacetic acid O-b-D-glucoside	313.094	1.3373	1.5271	0.0176	M-H	C14H18O8	-	HMDB0038333	-
metab_6974	neg_411	Pubescenol	473.291	4.951	1.5004	0.0095	M-H, M+FA-H	C28H42O6	-	LMPR0104300001;HMDB0030085	90685-93-1
metab_6262	pos_7064	N2-Succinyl-L-ornithine	233.113	0.7801	1.4753	0.0081	M+H	C9H16N2O5	C03415	HMDB0001199	899816-95-6
metab_9004	neg_2650	(1beta,2beta,5beta)-p-Menth-3-ene-1,2,5-triol	231.124	3.0432	1.4602	0.0029	M+FA-H	C10H18O3	-	HMDB0038978	359875-80-2
metab_8953	neg_2593	Nicotine glucuronide	359.125	2.9092	1.4559	0.0056	M+Na-2H	C16H22N2O6	-	HMDB0001272	152306-59-7
metab_9085	neg_2752	Polyethylene, oxidized	243.124	3.3304	1.4414	0.0073	M-H	C12H20O5	-	HMDB0032472	68441-17-8
metab_10061	neg_3922	Muricin H	625.469	7.8352	1.4244	0.038	M+FA-H	C35H64O6	-	HMDB0039453	-
metab_14924	neg_9385	Urocanic acid	137.035	0.5431	1.4151	0.0105	M-H	C6H6N2O2	C00785	HMDB0000301	104-98-3
metab_1769	pos_1891	4-hydroxy benzoic acid	139.039	2.0211	1.4077	0.0094	-	-	C00156	HMDB0000500	99-96-7
metab_8569	neg_2160	Hydroxylated N-acetyl desmethyl frovatriptan	334.142	1.9745	1.3825	0.0347	M+FA-H	C15H19N3O3	-	HMDB0061151	-
metab_4427	pos_4967	Corchorifatty acid D	309.205	6.6001	1.3668	0.0053	M+H	C18H28O4	-	HMDB0033243	-
metab_6375	pos_7202	Isocrotonic acid	87.0443	0.5983	1.3577	0.0363	M+H	C4H6O2	-	LMFA01030194;HMDB0034439	503-64-0
metab_13354	neg_7574	p-hydroxy benzaldehyde	121.028	3.1626	1.3516	0.0448	-	-	C00633	HMDB0011718	123-08-0
metab_6868	neg_304	n-butyl-β-D-fructofuranoside	235.119	1.2805	1.3467	0.0006	-	-	-	-	80971-60-4
metab_8831	neg_2459	vanillic acid	167.034	2.5893	1.3341	0.0292	-	-	C06672	HMDB0000484	121-34-6
metab_5681	pos_6405	Miraxanthin-V	347.123	1.8577	1.3287	0.0124	M+H	C17H18N2O6	C08557	-	-
metab_1740	pos_1861	lobetyol	235.132	1.9463	1.3128	0.0049	-	-	-	-	136171-87-4
metab_556	pos_568	Pilosulyne A or G	253.143	2.2045	1.2962	0.0009	-	-	-	-	-
metab_7524	neg_971	3-Methyladipic acid	159.065	1.9125	1.2908	0.0031	M-H2O-H, M-H	C7H12O4	-	HMDB0000555	3058-01-03
metab_13899	neg_8176	5-Hydroxyindoleacetaldehyde	220.061	2.0358	1.2684	0.0177	M+FA-H	C10H9NO2	C05634	HMDB0004073	1892-21-3
metab_11253	neg_5190	PE(15:0/18:2(9Z,12Z))	700.494	10.2384	1.2506	0.0151	M-H	C38H72NO8P	-	HMDB0008895;LMGP02011232	-
metab_1524	pos_1606	2,5-Dihydro-2,4-dimethyloxazole	100.076	1.2585	1.2435	0.0063	M+H	C5H9NO	-	HMDB0040518	77311-02-5
metab_6972	neg_409	Alpha-dihydroartemisinin	283.155	4.338	1.2293	0.0011	M-H2O-H, M-H	C15H24O5	-	HMDB0060593	81496-81-3
metab_5707	pos_6433	Caffeoylputrescine	251.138	1.7845	1.221	0.0124	M+H	C13H18N2O3	C03002	HMDB0029876	-
metab_1297	pos_1340	2-Pyrrolidinone	86.0603	0.5983	1.2184	0.0467	M+H	C4H7NO	C11118	HMDB0002039	616-45-5
metab_12528	neg_6632	(10betaH,11xi)-11-Hydroxy-13-nor-6-eremophilen-8-one	267.161	6.2294	1.1941	0.0037	M+FA-H	C14H22O2	-	HMDB0037605	348615-40-7
metab_11223	neg_5159	PA(15:0/18:2(9Z,12Z))	657.451	10.4016	1.1691	0.0241	M-H	C36H67O8P	-	LMGP10010915;HMDB0114815	-
metab_12952	neg_7129	Erinacine D	523.292	4.3716	1.1616	0.0001	M+FA-H	C27H42O7	-	HMDB0031896	157397-40-5
metab_7987	neg_1471	L-4-Hydroxyglutamate semialdehyde	128.034	0.7958	1.1401	0.0157	M-H2O-H	C5H9NO4	C05938	HMDB0006556	-
metab_6820	neg_256	vanillic acid	167.034	0.9933	1.1363	0.0408	-	-	C06672	HMDB0000484	121-34-6
metab_13841	neg_8112	(E)-2-hexenyl-β-D-glucopyranoside or (Z)-3-hexenyl-β-D-glucopyranoside	261.134	2.1311	1.1333	0.0435	-	-	-	-	-
metab_481	pos_492	Pilosulyne F	255.158	2.8725	1.1209	0.0108	-	-	-	-	-
metab_10236	neg_4122	24-Oxo-1alpha,25-dihydroxyvitamin D3	475.307	8.5135	1.1173	0.019	M+FA-H	C27H42O4	-	HMDB0060128	-
metab_14399	neg_8736	Xi-2,3-Dihydro-2-oxo-1H-indole-3-acetic acid	236.056	1.3669	1.0928	0	M+FA-H	C10H9NO3	-	HMDB0035514	2971-31-5
metab_7619	neg_1067	Cystathionine	221.06	0.5431	1.0473	0.0104	M-H, M+Na-2H	C7H14N2O4S	C02291;C00542	HMDB0000099	-
metab_11940	neg_5943	3-hydroxypentadecanoic acid	257.212	8.1623	1.0065	0.0237	M-H	C15H30O3	-	HMDB0061657	-
metab_8548	neg_2139	De-O-methylsimmondsin	342.12	1.928	-1.0111	0.0401	M-H2O-H	C15H23NO9	-	HMDB0041208	135105-75-8
metab_5818	pos_6561	3,4-Dihydroxy-2-hydroxymethyl-1-pyrrolidinepropanamide	169.097	1.5847	-1.0214	0.0001	M+H-2H2O	C8H16N2O4	-	HMDB0039948	-
metab_1715	pos_1830	Isopropyl beta-D-glucoside	187.096	1.8277	-1.0237	0.0078	M+H-2H2O	C9H18O6	-	HMDB0032705	5391-17-3
metab_8166	neg_1697	N-Acetyl-L-tyrosine	222.077	1.2805	-1.0322	0.0007	M-H	C11H13NO4	C01657	HMDB0000866	537-55-3
metab_14844	neg_9296	Erythronic acid	135.029	0.5991	-1.0763	0.0001	M-H	C4H8O5	-	HMDB0000613	13752-84-6
metab_3830	pos_4239	DG(18:1(11Z)/18:4(6Z,9Z,12Z,15Z)/0:0)	597.487	9.359	-1.0895	0.0268	M+H-H2O	C39H66O5	-	HMDB0007193	-
metab_384	pos_395	2-Methylbutyroylcarnitine	246.169	1.8277	-1.0969	0.0082	M+H, 2M+H	C12H23NO4	-	HMDB0000378;LMFA07070034	31023-25-3
metab_2879	pos_3184	3beta,15alpha-Diacetoxylanosta-8,24-dien-26-oic acid	620.387	8.3763	-1.1118	0.006	M+ACN+Na	C34H52O6	-	HMDB0036442	117842-20-3
metab_3815	pos_4221	PC(16:0/20:4(5Z,8Z,10E,14Z)(12OH[S]))	798.562	9.4506	-1.1146	0.0444	M+H	C44H80NO9P	-	LMGP20010002	-
metab_14234	neg_8551	N-Acetylserotonin glucuronide	393.134	1.5439	-1.1195	0	M-H	C18H22N2O8	-	HMDB0060833	-
metab_137	pos_141	13S-HpOTrE(gamma)	293.21	5.6773	-1.1277	0.0097	M+H-H2O, M+Na, M+H-2H2O	C18H30O4	-	LMFA02000112	-
metab_3110	pos_3456	SM C16:1	754.536	9.8049	-1.1317	0.0185	M+K	C40H80N2O6P+	-	HMDB0029216	-
metab_1164	pos_1191	chrysoeriol	301.072	0.514	-1.162	0.0003	-	-	C04293	HMDB0030667	491-71-4
metab_7467	neg_914	Isoglobotriaose	523.168	1.5155	-1.1718	0.015	M+Na-2H, M+FA-H	C19H34O15	-	HMDB0006598	41744-59-6
metab_2955	pos_3275	Ergothioneine	230.095	8.8169	-1.1757	0.0001	M+H	C9H15N3O2S	C05570	HMDB0003045	497-30-3
metab_1994	pos_2141	lanceolune B	221.08	2.8259	-1.1915	0.0005	-	-	-	-	-
metab_8071	neg_1581	L-2-Amino-5-hydroxypentanoic acid	114.055	1.0499	-1.1969	0.0188	M-H2O-H	C5H11NO3	-	HMDB0031658	-
metab_11897	neg_5898	Palmitoleoyl Ethanolamide	342.265	8.3055	-1.1989	0.0005	M+FA-H	C18H35NO2	-	HMDB0013648	94421-67-7
metab_13761	neg_8021	Tyramine glucuronide	294.099	2.2912	-1.1995	0.0122	M-H2O-H	C14H19NO7	C03033	HMDB0010328	27972-85-6
metab_3938	pos_4369	Amasterol	413.341	8.8759	-1.2314	0.009	M+H	C28H44O2	-	HMDB0030054	85643-78-3
metab_3799	pos_4201	PE(P-16:0e/18:1(9Z))	668.544	9.5283	-1.2384	0.0285	M+H-2H2O	C39H78NO7P	-	HMDB0011157	-
metab_544	pos_556	Alpha-Aminodiphenylacetic acid	228.101	3.5771	-1.2477	0.0274	M+H-H2O, M+H	C14H13NO2	-	-	-
metab_2615	pos_2871	15-methyl-15(S)-PGE1	369.263	6.6606	-1.2797	0.0002	M+H	C21H36O5	-	-	-
metab_7072	neg_512	LysoPE(16:0/0:0)	452.279	8.0998	-1.29	0.0209	M-H, 2M-H	C21H44NO7P	-	HMDB0011503	-
metab_14845	neg_9297	Erythrose	165.04	0.5991	-1.2934	0.0127	M+FA-H	C4H8O4	C01796	HMDB0002649	1758-51-6
metab_1397	pos_1460	Phenylacetaldehyde	121.065	0.892	-1.3208	0.0102	M+H	C8H8O	C00601	HMDB0006236;HMDB0041610	122-78-1
metab_3638	pos_4011	DG(18:1(11Z)/18:3(9Z,12Z,15Z)/0:0)	599.502	10.2404	-1.3231	0	M+H-H2O	C39H68O5	-	HMDB0007192	-
metab_6234	pos_7026	adenosine	268.103	0.8221	-1.325	0	-	-	C00212	HMDB0000050	58-61-7
metab_13794	neg_8058	Suberylglycine	230.103	2.2272	-1.326	0.0001	M-H	C10H17NO5	-	HMDB0000953	60317-54-6
metab_2898	pos_3208	N-linoleoyl valine	380.315	8.4949	-1.336	0.0003	M+H	C23H41NO3	-	LMFA08020121	-
metab_3860	pos_4273	PE-NMe2(18:4(6Z,9Z,12Z,15Z)/20:4(5Z,8Z,11Z,14Z))	820.544	9.2206	-1.3824	0.0318	M+CH3OH+H	C45H74NO8P	-	HMDB0114169	-
metab_478	pos_489	N-lactoyl-phenylalanine	238.107	2.7188	-1.4022	0.0301	M+H-H2O, M+H	C12H15NO4	-	HMDB0062175	-
metab_8516	neg_2098	Adipic acid	145.05	1.8524	-1.4505	0.0015	M-H	C6H10O4	C06104	HMDB0000448;LMFA01170048	124-04-9
metab_2213	pos_2386	Idarubicin	995.338	3.7447	-1.4526	0.0011	2M+H	C26H27NO9	-	HMDB0015308	58957-92-9
metab_9670	neg_3453	MG(0:0/20:0/0:0)	423.287	6.0346	-1.4637	0.0093	M+K-2H	C23H46O4	-	HMDB0011542	-
metab_8037	neg_1538	N-lactoyl-Leucine	202.108	0.9649	-1.4731	0.0477	M-H	C9H17NO4	-	HMDB0062176	-
metab_22	pos_23	PE(16:0/0:0)	454.292	8.0988	-1.4789	0.0173	M+H, M+Na, 2M+H, M+H-H2O	C21H44NO7P	-	LMGP02050002;HMDB0011503	-
metab_6264	pos_7066	uracil	113.034	0.7801	-1.4871	0.0108	-	-	C00106	HMDB0000300	66-22-8
metab_7610	neg_1058	Phenyllactic acid	165.055	2.5264	-1.4937	0.0011	M-H2O-H, M-H	C9H10O3	C01479	HMDB0000779	828-01-3
metab_12885	neg_7051	Thalictroidine	278.14	4.638	-1.5018	0.0013	M+FA-H	C14H19NO2	-	HMDB0034684	248259-06-5
metab_6939	neg_376	LysoPC(20:5(5Z,8Z,11Z,14Z,17Z))	540.312	4.0516	-1.5035	0.0008	M-H, M+Cl	C28H48NO7P	C04230	HMDB0010397	-
metab_5430	pos_6131	Piperalol	291.133	2.3751	-1.5158	0.0032	M+K	C15H24O3	-	HMDB0035767	100288-35-5
metab_14870	neg_9327	PERSEITOL	211.082	0.5711	-1.5243	0	M-H	C7H16O7	C08255	HMDB0033750	-
metab_1964	pos_2108	Shihunine	204.101	2.7029	-1.5343	0.0031	M+H	C12H13NO2	C10615	-	-
metab_2538	pos_2773	N-palmitoyl threonine	358.294	5.9361	-1.5395	0.0339	M+H	C20H39NO4	-	LMFA08020107	-
metab_7203	neg_645	PS(14:1(9Z)/20:0)	782.499	14.0282	-1.5537	0.0001	M+Na-2H, M+K-2H	C40H76NO10P	-	HMDB0112277;LMGP03010127	-
metab_8737	neg_2353	Kainic acid	212.093	2.3533	-1.581	0	M-H	C10H15NO4	C12819	-	-
metab_2780	pos_3063	Δ7-stigmasta-7-ene-3-one	409.341	7.7208	-1.5852	0.0258	-	-	-	-	-
metab_3922	pos_4346	N-Oleoyl phenylalanine	452.315	8.9507	-1.5854	0.0015	M+Na	C27H43NO3	-	LMFA08020092;HMDB0062336	-
metab_14839	neg_9291	N2-Acetyl-L-ornithine	173.092	0.5991	-1.6482	0	M-H	C7H14N2O3	C00437	HMDB0003357	-
metab_6299	pos_7113	N-(1-Deoxy-1-fructosyl)alanine	234.096	0.6542	-1.6493	0.0472	M+H-H2O	C9H17NO7	-	HMDB0038662	16124-24-6
metab_10603	neg_4533	PE(18:2(9Z,12Z)/18:3(9Z,12Z,15Z))	782.499	10.0264	-1.6604	0.0001	M+FA-H	C41H72NO8P	-	LMGP02010665;HMDB0009095	-
metab_13236	neg_7448	Codonopsinol C	238.108	3.5141	-1.6873	0.0408	-	-	-	-	-
metab_10533	neg_4458	PG(18:1(11Z)/18:3(9Z,12Z,15Z))	769.503	9.6814	-1.6891	0.0069	M-H	C42H75O10P	-	HMDB0010622	-
metab_5892	pos_6646	5-Phenyl-1,3-oxazinane-2,4-dione	192.065	1.4569	-1.6945	0.0235	M+H	C10H9NO3	C16596	HMDB0060400	-
metab_11782	neg_5765	Tetradecanoylcarnitine	352.286	8.6406	-1.6986	0	M-H2O-H	C21H41NO4	-	LMFA07070107;HMDB0005066	25597-07-3
metab_9759	neg_3558	Alpha-Linolenoyl ethanolamide	366.265	6.519	-1.7028	0.023	M+FA-H	C20H35NO2	C13828	HMDB0013624	-
metab_3962	pos_4396	MG(0:0/15:0/0:0)	671.484	8.7303	-1.8266	0.0017	2M+K	C18H36O4	-	HMDB0011532	-
metab_3935	pos_4366	PA(20:3(5Z,8Z,11Z)/18:1(11Z))	689.495	8.8904	-1.8376	0.0001	M+H-2H2O	C41H73O8P	-	HMDB0115124	-
metab_10042	neg_3899	2(R)-hydroxydocosanoic acid	393.276	7.7404	-1.8642	0.0058	M+K-2H	C22H44O3	-	HMDB0061660	-
metab_10411	neg_4324	taraxeryl acetate or β-amyrin acetate	467.386	9.1038	-1.8841	0.0059	-	C32H52O2	-	HMDB0249099	2189-80-2
metab_7	pos_8	N-(1-Deoxy-1-fructosyl)phenylalanine	310.128	1.2585	-1.8844	0.0028	M+H-H2O, M+Na, M+H, M+H-2H2O	C15H21NO7	-	HMDB0037846	87251-83-0
metab_9339	neg_3036	L-Thyronine	272.093	4.2702	-1.8885	0.012	M-H	C15H15NO4	-	HMDB0000667	1596-67-4
metab_2972	pos_3298	DG(16:0/18:3(9Z,12Z,15Z)/0:0)	573.486	8.9367	-1.8932	0.0008	M+H-H2O	C37H66O5	-	HMDB0007105	-
metab_9506	neg_3244	1-(m-Methoxycinnamoyl)pyrrolidine	276.124	5.1131	-1.8947	0.005	M+FA-H	C14H17NO2	-	HMDB0038839	29647-01-6
metab_5854	pos_6601	Hydroxyisovaleroyl carnitine	284.148	1.5284	-1.9131	0.0009	M+Na	C12H23NO5	-	LMFA07070073;HMDB0062555	-
metab_8190	neg_1724	caffeic acid	179.035	1.3089	-1.9319	0.017	-	-	-	-	-
metab_5127	pos_5794	3-(4-hydroxy-3-methoxyphenyl)-N-(4-oxobutyl)prop-2-enimidic acid	246.112	3.242	-2.0247	0.0123	M+H-H2O	C14H17NO4	-	HMDB0139920	-
metab_14630	neg_9020	N-(1-Deoxy-1-fructosyl)leucine	292.14	0.9649	-2.0426	0.0385	M-H	C12H23NO7	-	HMDB0037840	34393-18-5
metab_13304	neg_7522	N-(p-Hydroxyphenyl)ethyl p-hydroxycinnamide	328.12	3.2972	-2.069	0.0042	M+FA-H	C17H17NO3	-	HMDB0039521	36417-86-4
metab_10543	neg_4468	PI(16:0/18:2(9Z,12Z))	833.521	9.7312	-2.0995	0.0001	M-H	C43H79O13P	-	LMGP06010959;HMDB0009784	-
metab_5077	pos_5735	Anserine	304.139	3.4251	-2.1029	0.0124	M+ACN+Na	C10H16N4O3	C01262	HMDB0000194	584-85-0
metab_6831	neg_267	succinic acid	117.018	0.8662	-2.1414	0	-	C4H6O4	C00042	HMDB0000254	110-15-6
metab_10523	neg_4448	oleanolic acid or Δ5,22-stigmasterol	455.354	9.6316	-2.1627	0.0156	-	-	C17148	HMDB0002364	508-02-1
metab_3753	pos_4145	DG(16:0/18:2(9Z,12Z)/0:0)	575.502	9.7283	-2.1963	0	M+H-H2O	C37H68O5	C00165	HMDB0007103	-
metab_14257	neg_8577	Endalin	264.055	1.5297	-2.2076	0	M+Cl	C9H12FN3O3	-	HMDB0041887	106908-12-7
metab_12841	neg_7004	13,14-Dihydro PGF-1a	403.271	4.8049	-2.2328	0.0074	M+FA-H	C20H38O5	-	HMDB0005076	-
metab_6134	pos_6912	2-Hydroxydecanedioic acid	260.149	1.0321	-2.2337	0.0033	M+ACN+H	C10H18O5	-	HMDB0000424	103963-71-9
metab_4450	pos_4994	5-Isopropylbicyclo[3.1.0]hexan-2-one	139.111	6.4639	-2.2522	0.0001	M+H	C9H14O	-	HMDB0035229	513-20-2
metab_6130	pos_6907	4-Methylene-L-glutamine	159.076	1.0461	-2.262	0.0138	M+H	C6H10N2O3	C01109	-	-
metab_3076	pos_3418	DG(11D3/9D3/0:0)	655.49	9.6358	-2.2653	0	M+H-H2O	C41H68O7	-	HMDB0116375	-
metab_9999	neg_3847	PG(16:0/0:0)[U]	483.273	7.6009	-2.3394	0	M-H	C22H45O9P	-	-	-
metab_12199	neg_6243	1-Palmitoylglycerophosphoinositol	571.289	7.43	-2.3399	0	M-H	C25H49O12P	-	HMDB0061695	-
metab_1643	pos_1746	Trans-Zeatin riboside	352.16	1.6272	-2.3411	0.0144	M+H	C15H21N5O5	C16431	HMDB0030388	-
metab_11618	neg_5588	Sorbitan stearate	411.312	9.0067	-2.3604	0.0022	M-H2O-H	C24H46O6	-	HMDB0029888;LMFA07011020	1338-41-6
metab_9990	neg_3837	6Z,9Z-octadecadienoic acid	325.239	7.5702	-2.3625	0.004	M+FA-H	C18H32O2	-	HMDB0062238;LMFA01030332	28290-77-9
metab_6595	neg_28	diferulic acid	385.091	1.5155	-2.3786	0.0005	M-H	C20H18O8?	C10446	HMDB0304593	436-96-4
metab_7383	neg_829	Trihydroxycoprostanoic acid	509.349	7.0959	-2.4674	0.0008	M+Cl, M+FA-H	C28H48O5	-	HMDB0002163;LMST01010246;HMDB0000601	863-39-8
metab_4774	pos_5400	Ovalicin	360.18	4.7302	-2.5204	0.02	M+ACN+Na	C16H24O5	C09674	HMDB0038120	19683-98-8
metab_7500	neg_947	2-Isopropylmalic acid	175.06	1.8046	-2.5438	0	M-H2O-H, M-H	C7H12O5	C02504	HMDB0000402	3237-44-3
metab_1355	pos_1412	THTC	133.031	0.7801	-2.5632	0.0095	M+H	C5H8O2S	C11074	-	-
metab_14838	neg_9290	Ribitol	151.06	0.5991	-2.568	0.0096	M-H	C5H12O5	C00474	HMDB0000508	488-81-3
metab_12610	neg_6733	4-Hydroxycinnamoylagmatine	597.317	5.8731	-2.5805	0.0217	2M+FA-H	C14H20N4O2	C04498	HMDB0033460	7295-86-5
metab_11297	neg_5235	PE(20:3(5Z,8Z,11Z)/18:2(9Z,12Z))	810.53	10.0432	-2.6139	0.0068	M+FA-H	C43H76NO8P	-	HMDB0009324	-
metab_1927	pos_2063	Citrulline	414.205	2.5314	-2.6276	0.0235	2M+ACN+Na	C6H13N3O3	C00327	HMDB0000904	372-75-8
metab_12507	neg_6607	(3S,4S,6R,7S)-1,10-Bisaboladiene-3,4-diol	283.192	6.3269	-2.6971	0.0345	M+FA-H	C15H26O2	-	HMDB0031383	129673-87-6
metab_12734	neg_6878	hexyl-β-D-glucopyranosyl-(1→2)-β-D-glucopyranoside	425.209	5.2579	-2.8006	0.048	M-H	-	-	-	-
metab_4016	pos_4461	Ergosterol	379.335	8.5554	-2.8088	0	M+H-H2O	C28H44O	C01694	LMST01030093;HMDB0000878	57-87-4
metab_10488	neg_4410	PI(18:1(11Z)/18:3(6Z,9Z,12Z))	857.52	9.4984	-2.8637	0	M-H	C45H79O13P	-	HMDB0009827	-
metab_4803	pos_5432	2,5-dihydroxy-4-(2-hydroxyphenyl)-5-(methylamino)-3-phenylpentanoic acid	314.138	4.6096	-2.8897	0.0074	M+H-H2O	C18H21NO5	-	HMDB0134817	-
metab_13068	neg_7264	Dolichyl b-D-glucosyl phosphate	465.227	3.985	-2.9228	0.008	M-H	C21H39O9P	C01246	HMDB0001054	220496-27-5
metab_4939	pos_5584	Arginyl-Valine	318.154	3.9876	-2.9355	0.0158	M+2Na-H	C11H23N5O3	-	HMDB0028722	-
metab_12789	neg_6944	Tyrosyl-Isoleucine	587.313	4.9838	-3.0016	0.009	2M-H	C15H22N2O4	-	HMDB0029108	-
metab_2795	pos_3083	PS(DiMe(11,3)/DiMe(9,3))	822.49	7.8532	-3.2951	0.001	M+H-H2O	C44H74NO12P	-	HMDB0061555	-
metab_10021	neg_3874	Linoelaidyl carnitine	460.284	7.6951	-3.3678	0	M+K-2H	C25H45NO4	-	LMFA07070078;HMDB0006461	-
metab_2272	pos_2449	Octanoylcarnitine	288.216	4.0634	-3.5303	0.0041	M+H	C15H29NO4	-	-	-
metab_2932	pos_3247	PS(16:0/18:1(9Z))	806.494	8.6577	-3.6915	0.0026	M+2Na-H	C40H76NO10P	-	LMGP03010024;HMDB0012357	-
metab_950	pos_974	PI(18:1(11Z)/18:3(9Z,12Z,15Z))	859.53	9.4981	-3.698	0	M+H, M+Na	C45H79O13P	-	HMDB0009828	-
metab_10537	neg_4462	PE-NMe(18:2(9Z,12Z)/22:6(4Z,7Z,10Z,13Z,16Z,19Z))	846.53	9.6986	-3.792	0.0014	M+FA-H	C46H76NO8P	-	HMDB0113190	-
metab_10264	neg_4152	Sorbitan oleate	409.297	8.6093	-3.798	0	M-H2O-H	C24H44O6	-	LMFA07011018;HMDB0029886	1338-43-8
metab_14385	neg_8721	lanceolune B	219.065	1.3817	-4.0664	0.0027	M-H	C12H12O4	-	-
metab_3171	pos_3528	Cavipetin D	878.573	10.2712	-4.2093	0.0015	2M+ACN+H	C25H38O5	-	HMDB0030365	128530-04-1
metab_14163	neg_8472	8-(1,2-dihydroxypropan-2-yl)-9-hydroxy-2H,8H,9H-furo[2,3-h]chromen-2-one	259.061	1.6186	-4.2264	0.0001	M-H2O-H	C14H14O6	-	HMDB0128947	-
metab_13965	neg_8250	Asparaginyl-Phenylalanine	260.104	1.928	-4.8912	0.0276	M-H2O-H	C13H17N3O4	-	HMDB0028738	-
metab_4168	pos_4635	Ganoderic acid alpha	616.344	7.9695	-5.0186	0.0001	M+ACN+H	C32H46O9	-	HMDB0033024	220181-81-7
metab_5717	pos_6444	Asparaginyl-Isoleucine	228.133	1.7705	-6.6065	0.0268	M+H-H2O	C10H19N3O4	-	HMDB0028734	-
metab_6323	pos_7148	5,7,3′,5′-tetrahydroxy-flavone-7-O-β-D-glucopyranoside	439.12	0.6262	-14.9421	0.0002	M+H	-	-	-	-
