# Supplementary material for: Utilization of functional agro-waste residues for oyster mushroom production: Nutritions and active ingredients in healthcare
Source: Front Plant Sci. 2023 Jan 4;13:1085022. doi: 10.3389/fpls.2022.1085022 (PMC9846735; doi:10.3389/fpls.2022.1085022)
Supplement: Supplementary Table 3 — Phytometabolites in Codonopsis from metabolomics data. [file Table_3.xlsx]

## Sheet: Table S3
No.	Metabolites	Exact Mass	Formula	Pubchem_CID	Mode_pos_ [M+H]+	Log2_FoldChange(CSL/CK)	Mode_neg_[M-H]-	Log2_FoldChange(CSL/CONTROL)
Polyacetylenes, polyenes and their glycosides
1	lobetyolin	396.178	C20H28O8	53486204
2	lobetyolinin	558.231	C26H38O13	5459227			metab_14533	metab_14533: 4.0964
3	lobetyol	234.126	C14H18O3	5807986	metab_614;metab_1740	metab_1740: 1.3128
4	9-(tetrahydropyran-2-yl)-non-trans-2,8-diene-4,6-diyn-1-ol	216.115	C14H16O2
5	Pilosulyne A	252.136	C14H20O4		metab_144;metab_556;metab_2453	metab_556: 1.2962
6	Pilosulyne B	250.12	C14H18O4		metab_520	metab_520: 1.7654	metab_9485
7	Pilosulyne C	236.141	C14H20O3		metab_2005	metab_2005: 1.6024
8	Pilosulyne E	452.256	C28H36O5		metab_4655		metab_12552
9	Pilosulyne D	396.178	C20H28O8
10	Pilosulyne F	254.152	C14H22O4		metab_481	metab_481: 1.1209	metab_13480	metab_13480: 3.0613
11	Pilosulyne G	252.136	C14H20O4		metab_144;metab_556;metab_2453	metab_556: 1.2962
12	9-(tetrahydropyran-2-yl)-non-trans-8-ene-4,6-yn-l-ol	218.131	C14H18O2
13	Codonopilodiynoside A	396.178	C20H28O8
14	Codonopilodiynoside B	558.231	C26H38O13				metab_14533	metab_14533: 4.0964
15	Codonopilodiynoside C	558.231	C26H38O13				metab_14533	metab_14533: 4.0964
16	Codonopilodiynoside D	398.194	C20H30O8
17	Codonopilodiynoside E	542.236	C26H38O12				metab_12696
18	Codonopilodiynoside F	542.236	C26H38O12				metab_12696
19	Codonopilodiynoside G	542.236	C26H38O12				metab_12696
20	tetradeca-4E,8E,12E-triene-10-yne-1,6,7-triol	236.141	C14H20O3		metab_2005	metab_2005: 1.6024
21	Cordifolioidyne B	396.178	C20H28O8	24787197
22	Tangshenyne A	412.173	C20H28O9				metab_12474;metab_7627	metab_7627: 3.2313
23	Tangshenyne B	558.231	C26H38O13				metab_14533	metab_14533: 4.0964
Flavonoids and their glycosides
1	luteolin	286.048	C15H10O6	5280445	metab_1163
2	apigenin	270.053	C15H10O5	5280443			metab_9173	metab_9173: 15.8555
3	tricin	330.074	C17H14O7	5281702
4	chrysoeriol	300.063	C16H12O6	5280666	metab_1164	metab_1164: -1.162
5	quercetin	302.043	C15H10O7	5280343			metab_14152
6	kaempferol	286.048	C15H10O6	5280863	metab_1163
7	wogonin	284.068	C16H12O5	5281703
8	5-hydroxy-4',6,7-trimethoxy flavone	328.095	C18H16O6	161271
9	5-hydroxy-4',7-dimethoxy flavone	298.084	C17H14O5	5281601
10	apigenin-7-O-β-D-glucopyranoside	432.106	C21H20O10	5280704
11	luteolin-7-O-β-D-glucopyranoside	448.101	C21H20O11	5280637
12	luteolin-5-O-β-D-glucopyranoside	448.101	C21H20O11	5317471
13	luteolin-7-rutinoside	594.158	C27H30O15	44258082
14	luteolin-7-galactoside	448.101	C21H20O11	5291488
15	tectoridin	462.116	C22H22O11	5281810
16	cynaroside	448.101	C21H20O11	5280637
17	luteolin-7-O-β-D-glucopyranosyl-(1→6)-[(6′’’-O-caffeoyl)-β-D-glucopyranoside]	772.185	C36H36O19
18	luteolin-7-O-D-gentibioside	610.153	C27H30O16
19	luteolin-7-O-[(6′’’-caffeoyl)-β-D-glucopyranosyl-(1→6)]-β-D-glucopyranoside	772.185	C36H36O19
20	5,7,3',5'-tetrahydroxy-flavone-7-O-β-D-glucopyranoside	438.116	C20H22O11		metab_6323	metab_6323: -14.9421
21	neokurarinol	470.23	C27H34O7	102090469
Coumarins
1	angelicin	186.032	C11H6O3	10658			metab_8610	metab_8610: 5.9265
2	psoralen	186.032	C11H6O3	6199			metab_8610	metab_8610: 5.9265
Lignans and their glycosides
1	tangshenoside I	678.237	C29H42O18	6441191
2	tangshenoside I-methyl ester	690.237	C30H42O18
3	tangshenoside II	372.142	C17H24O9	5321613			metab_14820	1.9797
4	tangshenoside III	726.273	C34H46O17	11968970
5	tangshenoside IV	1018.35	C45H62O26	102056192
6	tangshenoside V	470.142	C21H26O12
7	tangshenoside VI
8	tangshenoside VIII	1032.37	C46H64O26	102103095
9	codonoside A	824.274	C38H48O20
10	codonoside B	824.274	C38H48O20
11	codonopiloneolignanin A	384.157	C22H24O6
12	syringin	372.142	C17H24O9	5316860			metab_14820	1.9797
13	3',4',5,9,9'-pentahydroxy-5,4,7'-epoxylignan
14	ethyl-syringin	364.173	C16H28O9				metab_7649;metab_14115	metab_14115: 1.6679
15	syringaresinol	418.163	C22H26O8	443023
16	Lariciresinol	360.157	C20H24O6	332427	metab_4792	metab_4792: 2.369	metab_13197	metab_13197: 1.9198
17	methyl syrigin	402.152	C18H26O10
18	lanceolune A	206.058	C11H10O4	56964234	metab_387		metab_8216	metab_8216: 3.3564
19	lanceolune B	220.074	C12H12O4	56964235	metab_1994	metab_1994: -1.1915	metab_14385	metab_14385: -4.0664
20	lanceolune C	218.058	C12H10O4	56964356	metab_5415	metab_5415: 3.3465
Alkaloids and their glycosides
1	codotubulosine A	268.155	C14H22NO4+	25130789
2	codotubulosine B	352.176	C18H26NO6+	102508688
3	codonopyrrolidium A	350.197	C19H28NO5+	102333903
4	codonopsine	267.147	C14H21NO4	442631			metab_9797	4.3359
5	codonopsinine	237.137	C13H19NO3	10889945			metab_12861	1.0481
6	codonopsinol	283.142	C14H21NO5	44570118	metab_6157	metab_6157: 13.6079	metab_8499	metab_8499: 3.6305
7	choline	104.108	C5H14NO+	305	metab_6380
8	perlolyrine	264.09	C16H12N2O2	160179
9	1,2,3,4-tetrahydro-β-carboline-3-carboxylic acid	214.074	C12H10N2O2		metab_1034	1.5342
10	adenosine	267.097	C10H13N5O4	60961	metab_6234	-1.325	metab_9128	1.2386
11	hypoxanthine	136.038	C5H4N4O	135398638	metab_267;metab_1380;metab_1181;metab_5247;metab_5382;metab_5636		metab_7484
12	nicotine	162.116	C10H14N2	89594
13	5-hydroxy-2-hydroxymethylpyridine	125.048	C6H7NO2	419490			metab_13216;metab_13984
14	Codonopsinol C	239.116	C12H17NO4	72714647			metab_7581
15	Codonopiloside A	415.184	C19H29NO9	72714648
16	Codonopsinol A	269.126	C13H19NO5	44570116
17	Codonopsinol B	253.131	C13H19NO4	44570115			metab_9124	1.4014
18	uracil	112.027	C4H4N2O2	1174	metab_6264;metab_6564	metab_6264: -1.4871	metab_14733
19	radicamine A	255.111	C12H17NO5	10083681	metab_210	metab_210: 12.0081
20	6-methoxy-4-formyl quinoline	187.063	C11H9NO2		metab_1055;metab_6565		metab_14024;metab_8753	metab_14024: 6.8627; metab_8753: 4.5368
21	6-methoxyquinoline-4-carbaldehyde	187.063	C11H9NO2	219312	metab_1055;metab_6565		metab_14024;metab_8753	metab_14024: 6.8627; metab_8753: 4.5368
22	N-9-formyl harman	210.079	C13H10N2O		metab_4829		metab_9280
23	1-carbomethylcarboline	226.074	C13H10N2O2		metab_2017
24	norharman	168.069	C11H8N2	64961	metab_5600		metab_8245	1.5246
25	Codonopsinol 1	283.142	C14H21NO5	44570118	metab_6157	metab_6157: 13.6079	metab_8499	metab_8499: 3.6305
26	Codonopsine 2	267.147	C14H21NO4	442631			metab_9797	metab_9797: 4.3359
27	5-hydroxy-2-pyridinemethanol	125.048	C6H7NO2	419490	metab_233		metab_13216;metab_13984
28	codonocerebroside A	813.633	C46H87NO10
29	n-butyl allophanate	160.085	C6H12N2O3	5315565	metab_1909;metab_5167	metab_1909: 2.2675; metab_5167: 2.4953
Terpenoids and their glycosides
1	Atraetylenolide II	232.146	C15H20O2		metab_4566	5.0651
2	Atraetylenolide III	248.141	C15H20O3		metab_2636	4.5957
3	taraxerol	426.386	C30H50O	92097
4	taraxerone	424.371	C30H48O	92785	metab_100
5	taraxeryl acetate	468.397	C32H52O2	94225			metab_10411	-1.8841
6	taraxery acetate	452.402	C32H52O
7	β-amyrin acetate	468.397	C32H52O2	345510			metab_10411	-1.8841
8	Codonopilate A	718.626	C49H82O3	101792511
9	Codonopilate B	718.626	C49H82O3	101792512
10	Codonopilate C	716.611	C49H80O3	101792513
11	24-methytenecycloartanyllinolate	698.6	C49H78O2				metab_7253
12	24-methylenecycloartan-3-ol	440.402	C31H52O	544165
13	friedelan-3-one	426.386	C30H50O	91472
14	1-friedelan-3-one	440.402	C31H52O
15	24-methylenecycloartanol	440.402	C31H52O	94204
16	friedelin	426.386	C30H50O	91472
17	oleanolic acid	456.36	C30H48O3	10494			metab_10523	-2.1627
18	echinocystic acid	472.355	C30H48O4	73309
19	bis(2-ethylhexyl) phthalate	390.277	C24H38O4	8343	metab_822
20	5-methoxymethyl-2-furaldehyde	140.047	C7H8O3	74711			metab_14048;metab_14442	metab_14048: 1.9534
21	5-hydroxyl-2-furaldehyde	112.016	C5H4O3		metab_6195;metab_1182;metab_3432		metab_6757;metab_6778
22	8β-hydroxyasterolid	248.141	C15H20O3	196319	metab_637;metab_5149;metab_631
23	5-hydroxymethyl-2-furaldehyde	126.032	C6H6O3	237332	metab_28;metab_117;metab_158		metab_8042
24	acid-3-β-D-glucopyranosyl methyl furfural	662.403	C37H58O10
25	Lancemaside A	1190.57	C57H90O26	71522140
26	Lancemaside B	1352.62	C63H100O31	102278364
27	Lancemaside C	1220.58	C58H92O27	101841537
28	Lancemaside D	1088.54	C53H84O23	101841538
29	Lancemaside E	1352.62	C63H100O31	102278365
30	Lancemaside F	1514.68	C69H110O36	102278366
31	Lancemaside G	1206.57	C57H90O27	101841539
32	Foetidissimoside A	1058.53	C52H82O22	20055980
33	aster saponin Hb	926.487	C47H74O18	102412782
34	codonoposide	1176.59	C57H92O25	101189857
35	codonolaside	1014.54	C57H90O26
36	codonolaside I	1204.59	C58H92O26
37	codonolaside II	1014.54	C51H82O20
38	codonolaside III	1352.62	C63H100O31
39	codonolaside IV
40	codonolaside V
41	echinocystic acid-3-O-(6′-O-methyl)-β-D-glucuronopyranoside
42	atraetylenolide	248.141	C15H20O3		metab_2636	4.5957
43	albigenic acid	472.355	C30H48O4	131752020
44	cycloartenol	426.386	C30H50O	92110
45	rubiprasin	516.381	C32H52O5	14395581
46	lupeol	426.386	C30H50O	259846
47	hopane-6α,22-diol	444.397	C30H52O2	159931
48	3β-acetoxyoleanan-12-one	484.392	C32H52O3	101992961
Steroids and their glycosides
1	α-spinasterol	412.37	C29H48O	5315190
2	α-spinatsrol-β-D-glucoside	574.423	C35H58O6
3	α-spinasta-7,22-diene-3-one	411.363	C29H47O
4	Δ7-stigmasterol	410.355	C29H46O	20843308			metab_10198
5	Δ7-stigmasteryl glucoside	572.408	C35H56O6				metab_11582
6	Δ7-stigmasta-7-ene-3-one	408.339	C29H44O		metab_2780	-1.5852
7	Δ5,22-stigmasterol	456.36	C30H48O3				metab_10523	-2.1627
8	Δ5,22-stigmasteryl-β-D-glucoside	574.423	C35H58O6
9	stigmasta-5,22-dien-3-ol	412.37	C29H48O	6432745
10	stigmast-7-en-3-one	412.37	C29H48O	5748344
11	stigmast-7,22-dien-3-ol	410.355	C29H46O	91049307			metab_10198
12	Δ5,25-stigmasterol	574.423	C35H58O6
13	β-sitosterol	414.386	C29H50O	222284
14	β-daucosterol	576.439	C35H60O6	5742590
15	sitosterol	414.386	C29H50O	222284
Organic acids and their glycosides
1	lauric acid	200.178	C12H24O2	3893
2	9,10,13-trihydroxy-(E)-11-octadecenoic acid	330.241	C18H34O5		metab_2447;metab_2514		metab_12809
3	2,4-nonadlenic acid	166.099	C10H14O2		metab_367;metab_579;metab_1033;metab_4664	metab_579: 2.6839; metab_4664: 1.7826
4	5,6,9-trihydroxy-octadec-7-enoic acid	330.241	C18H34O5		metab_2447;metab_2514		metab_12809
5	9,12,13-trihydroxy-10,15-octadecadienoic acid	328.225	C18H32O5	5312876	metab_4882	1.8764	metab_12531;metab_12702;metab_12764
6	9,12,13-trihydroxy-10-octadecenoic acid	330.241	C18H34O5	5282966	metab_2447;metab_2514		metab_12809
7	9,10-dyhydroxy-12-octadecenoic acid	314.246	C18H34O4				metab_6623
8	9-hydroxy-10,12-octadecadienoic acid	296.235	C18H32O3	1927	metab_4288
9	stearic acid	284.272	C18H36O2	5281			metab_11621
10	coronaric acid	296.235	C18H32O3	6246154	metab_9
11	succinic acid	118.027	C4H6O4	1110			metab_6831
12	maleic acid	116.011	C4H4O4	444266			metab_7941
13	codopiloic acid	127.027	C5H5NO3	178371			metab_14796	metab_14796: 1.5513
14	fumalic acid	194.058	C10H10O4	445858	metab_423;metab_5381		metab_13483
15	nicotinic acid	123.032	C6H5NO2	938	metab_1352		metab_14726
16	caffeic acid	180.042	C9H8O4	689043	metab_41;metab_1203;metab_1711	metab_1711	metab_7517;metab_8981;metab_8190
17	2-furancarboxylic acid	112.016	C5H4O3	6919	metab_6195;metab_1182;metab_3432		metab_6757;metab_6778
18	(Z)-2-(b-glucopyranosyloxy)-3-phenylpropenoic acid	326.1	C15H18O8	102253470			metab_13729	metab_13729: 9.8306
19	shikimic acid	174.053	C7H10O5	8742
20	chlorogenic acid	354.095	C16H18O9	1794427
21	neochlorogenic acid	354.095	C16H18O9	5280633
22	3-O-Caffeoylquinic acid	354.095	C16H18O9	1794427
23	8-O-4′diferulic acid	386.1	C20H18O8	5281770			metab_6595
24	p-coumaric acid glucoside	326.1	C15H18O8	9840292			metab_13729	metab_13729: 9.8306
25	syringic acid	198.053	C9H10O5	10742	metab_6165;metab_1522		metab_6804;metab_8906;metab_8774
26	vanillic acid	168.042	C8H8O4	8468	metab_288;metab_5507	metab_288: 1.4712; metab_5507: 1.9408	metab_6820;metab_8831;metab_14202
27	4-(β-D-glucopyranosyl)-benzoic acid	284.09	C13H16O7	129844426
28	4-hydroxy benzoic acid	138.032	C7H6O3	135	metab_1769	1.4077	metab_7496
others
1	(E)-2-hexenyl-α-L-arabinopyranosyl-(1→6)-β-D-glucopyranoside
2	hexenyl-β-sophoroside	436.231	C20H36O10
3	hexyl-β-gentiobioside	440.226	C19H36O11
4	ethyl-β-D-glucopyranoside	208.095	C8H16O6	11127487
5	n-hexyl-β-D-glucopyranoside	264.157	C12H24O6		metab_5358	1.0598	metab_13811;metab_7640	metab_13811:1.8657;metab_7640:3.1053
6	hexyl-β-D-fructofuranoside	278.173	C13H26O6
7	geniposide	388.137	C17H24O10	107848
8	n-butyl-β-D-fructofuranoside	236.126	C10H20O6	13386213			metab_6868;metab_13661	metab_6868:1.3467; ;metab_13661: 1.5806
9	n-butyl-α-D-fructofuranoside	236.126	C10H20O6	13386213			metab_6868;metab_13661	metab_6868:1.3467; ;metab_13661: 1.5806
10	ethyl-α-D-fructofuranoside	208.095	C8H16O6	133590
11	(Z)-3-hexenyl-β-D-sophoroside	436.231	C20H36O10
12	(E)-2-hexenyl-β-D-sophoroside	436.231	C20H36O10
13	(E)-2-hexenyl-β-D-glucopyranoside	262.142	C12H22O6				metab_13841;metab_8836;metab_13519	metab_13841: 1.1333; metab_8836: 1.8731
14	hexyl-α-D-fructofuranoside	276.157	C13H24O6				metab_13408;metab_13539	metab_13408: 3.7511; metab_13539: 3.0295
15	ethyl-β-D-fructofuranoside	208.095	C8H16O6	138113708
16	(E)-2-hexenyl-β-sophoroside	436.231	C20H36O10
17	ethyl-α-D-glucopyranoside	208.095	C8H16O6	138113708
18	(E)-2-hexenyl-β-D-glucopyranosyl-(1→2)-β-D-glucopyranoside	424.194	C18H32O11	102034264
19	(E)-2-hexenyl-α-L-arabinopyranosyl-(1→2)-β-D-glucopyranoside	394.184	C17H30O10	101852026
20	hexyl-β-D-glucopyranosyl-(1→2)-β-D-glucopyranoside	426.21	C18H34O11	14655096			metab_12734	-2.8006
21	hexyl-β-D-glucopyranosyl-(1→6)-β-D-glucopyranoside	426.21	C18H34O11	14655094			metab_12734	-2.8006
22	Eucommioside II	350.158	C15H26O9	6325167			metab_13848
23	stigmasetyl-β-D-glucoside
24	(Z)-3-hexenyl-β-D-glucopyranoside	262.142	C12H22O6	5318046			metab_13841;metab_8836;metab_13519	metab_13841: 1.1333; metab_8836: 1.8731
25	(6R,9S)-3-oxo-α-ionol-β-D-glucopyranoside	382.199	C20H30O7
26	sweroside	358.126	C16H22O9	161036			metab_8913	2.2209
27	syringaldehyde	182.058	C9H10O4	8655	metab_3384;metab_5699;metab_6544;metab_5303;metab_5421	metab_5699	metab_7481
28	o-(o-methoxyphenoxy)phenol	216.079	C13H12O3	572803	metab_5367
29	6-methylgingediol	310.214	C18H30O4	5319663	metab_130;metab_2474;metab_4755		metab_11997;metab_6673
30	genipin gentiobioside	550.19	C23H34O15	3082301
31	2-furancarboxylate	111.008	C5H3O3-	5460151
32	woodorien	330.095	C14H18O9	49824629			metab_8076;metab_14889
33	tianshi acid
34	bis-(2-ethylhexyl)-phthalate	390.277	C24H38O4	8343	metab_822
35	2-furan sodium salt	133.998	C5H3NaO3	19205589
36	emodin	270.053	C15H10O5	3220			metab_9173	15.8555
37	methylpalmatate	268.277	C18H36O
38	3(S)-mevalonolacton
39	1,3-linolein-2-olein	880.752	C57H100O6	132939703
40	dibutyl terephthalate	278.152	C16H22O4	16066	metab_574;metab_3879;metab_5009		metab_9785	1.822
41	1,6-hexanediol-3,4-bis(4-hydroxy-3-methoxyphenyl)	362.173	C20H26O6	101852025			metab_9231	6.3831
42	p-hydroxy benzaldehyde	122.037	C7H6O2	126	metab_1892;metab_1977		metab_8618;metab_13354
43	vanillin	152.047	C8H8O3	1183	metab_4847	3.5375	metab_8448	7.9584
44	3-O-Caffeoylquinic acid methyl ester	368.111	C17H20O9	6476139			metab_6746	3.4918
45	3-O-Caffeoylquinic acid butyl ester	410.158	C20H26O9	12135130	metab_1730
